# Supplementary material for: Transcriptome profiling provides insights into the molecular mechanisms of maize kernel and silk development
Source: BMC Genom Data. 2021 Aug 21;22:28. doi: 10.1186/s12863-021-00981-4 (PMC8379809; doi:10.1186/s12863-021-00981-4)
Supplement: Supplementary file 1 — Additional file 1: Table S1. Primers used for qRT-PCR in this study. [file 12863_2021_981_MOESM1_ESM.xlsx]

## Sheet: Sheet1
Transcripts	Name	qRT-F	qRT-R	Comparison group	RNA-seq log2FoldChange	qRT-PCR log2FoldChange	SE
Zm00001e039962_T001	dull endosperm1	GGTTCTTGTGAGGTTTAGGAGT	CCTGACAGCCCATTGTATGT	KSP vs KUP	6.48935	7.64302	0.459214
Zm00001e014125_T001	sugars will eventually be exported transporter4c	GCATCGTCTCCGTCTTCTT	TTGTTGTTGTTGGGTGGC	KSP vs KUP	6.01351	7.43924	0.196652
Zm00001e001849_T001	benzoxazinone synthesis11	CAGCAGGTGGTGGTGATAA	TTCAGCAAGGCGTTTACG	SSP vs SUP	3.59619	6.17275	0.335739
Zm00001e040617_T001	Germin-like protein subfamily 1 member 8	CAAGACTTCTGCGTTGCTGA	TTGTTGTTGGTGTCCCTGC	KSP vs KUP	5.03227	6.07678	0.04584
Zm00001e012066_T002	Probable WRKY transcription factor 74	CGGTGCCATTGTTCAAAGA	CCCATACTTCCTCCACGAGA	KSP vs KUP	2.87208	1.07065	0.194439
Zm00001e031539_T001	Lichenase-2%3B Putative O-Glycosyl hydrolase superfamily protein	TCAAGGCAGCAGAGGTAGAGA	CACTTTGTGGGATGGATGC	KSP vs KUP	2.44782	0.532318	0.00283631
Zm00001e023039_T001	Aquaporin PIP2-3	TTCTTTCTTTCCTTGACGGG	CCTTGGTGACTTGTGAGGTTCT	SSP vs SUP	-2.66786	-2.11072	0
Zm00001e001316_T001	asparagine synthetase3	CGGTCATCAAGAGGCTCAT	ACGGTGAAGTGGAACTCGT	KSP vs KUP	-3.57778	-6.57858	0.356583
Zm00001e031764_T001	Putative cytochrome P450 superfamily protein	TGAAGATTCCTCCGATAAGG	CGAACCTGGTGGATAGTAGG	KSP vs KUP	-7.84284	-6.78841	0.677055
Zm00001e034367_T002	gibberellin receptor GID1L2 precursor	GCGACAACATCAGCATACCTAT	CGCACAGTAATCATCATCAAGG	SSP vs SUP	-4.98156	-8.42947	1.86129
