# Supplementary material for: Transcriptome profiling provides insights into the molecular mechanisms of maize kernel and silk development
Source: BMC Genom Data. 2021 Aug 21;22:28. doi: 10.1186/s12863-021-00981-4 (PMC8379809; doi:10.1186/s12863-021-00981-4)
Supplement: Supplementary file 2 — Additional file 2: Table S2. Matrix of filtered transcript expression. [file 12863_2021_981_MOESM2_ESM.xlsx]

## Sheet: Sheet1
New_gene_model_ID	Gene_model_ID	Transcript_ID	KSP_1	KSP_2	KUP_1	KUP_2	SSP_1	SSP_2	SUP_1	SUP_2
Zm00001eb000020	Zm00001e000002	Zm00001e000002_T001	0.100321	0	0.034045	0.066146	0.012672	4.354	0.009095	0
Zm00001eb000020	Zm00001e000002	Zm00001e000002_T002	14.3933	18.0174	13.3847	13.2176	3.08403	2.35052	2.85331	3.62149
Zm00001eb000020	Zm00001e000002	Zm00001e000002_T003	14.5673	11.9952	7.6512	11.6939	2.25458	0.547875	2.76754	0.018871
Zm00001eb000080	Zm00001e000007	Zm00001e000007_T001	1.87901	3.9158	1.26862	0.884043	0.00102	0.109219	0.180024	0.260137
Zm00001eb000130	Zm00001e000013	Zm00001e000013_T002	4.57403	4.12931	4.62438	3.27888	1.10545	1.31163	1.21218	0.379208
Zm00001eb000170	Zm00001e000017	Zm00001e000017_T004	1.94454	0.625852	0.789797	1.00306	0.76087	4.21008	0.944662	0.906997
Zm00001eb000190	Zm00001e000019	Zm00001e000019_T002	0	0.765241	1.70465	2.48551	0	2.92281	0	0
Zm00001eb000210	Zm00001e000020	Zm00001e000020_T001	2.53654	2.39412	7.18954	6.07789	7.26966	2.19375	2.14104	6.12524
Zm00001eb000220	Zm00001e000022	Zm00001e000022_T002	3.67768	3.75059	3.72571	3.74971	4.6026	6.58716	3.71537	3.78083
Zm00001eb000230	Zm00001e000023	Zm00001e000023_T002	14.4197	15.5119	22.3873	20.763	22.0864	25.2412	22.8603	24.0168
Zm00001eb000240	Zm00001e000024	Zm00001e000024_T001	2.99437	2.00594	5.83629	6.36234	0.398655	0.430067	0.299994	0.267018
Zm00001eb000320	Zm00001e000027	Zm00001e000027_T001	55.5295	54.3531	41.9934	42.7257	73.058	76.6055	44.5108	44.2906
Zm00001eb000320	Zm00001e000027	Zm00001e000027_T002	1.06925	3.18255	1.05889	0.311923	4.97393	2.73852	0	1.01459
Zm00001eb000330	Zm00001e000028	Zm00001e000028_T001	5.79855	7.01328	1.93545	2.127	1.73353	2.0883	1.74492	2.00435
Zm00001eb000340	Zm00001e000031	Zm00001e000031_T001	7.80421	3.52165	9.3234	0.026289	0.56441	4.01139	5.68922	1.75889
Zm00001eb000340	Zm00001e000031	Zm00001e000031_T002	6.27953	2.32467	8.15968	0	1.23931	1.01158	0.261995	0.648577
Zm00001eb000380	Zm00001e000038	Zm00001e000038_T001	51.4968	53.8428	44.1627	41.4991	0.039859	0.03844	0.028342	0.058087
Zm00001eb000420	Zm00001e000042	Zm00001e000042_T004	28.2206	26.2537	14.619	14.2071	37.5844	12.2083	47.4086	16.6096
Zm00001eb000430	Zm00001e000043	Zm00001e000043_T001	3.41703	0.112489	0.108446	14.51	0.15521	0.085881	0.060451	0.090306
Zm00001eb000450	Zm00001e000044	Zm00001e000044_T001	17.065	18.2638	6.12611	6.2479	0.067123	0	0	0
Zm00001eb000470	Zm00001e000046	Zm00001e000046_T001	0.057207	0.34082	2.49057	2.47911	0.027751	0.026853	0.059398	0.0608
Zm00001eb000480	Zm00001e000047	Zm00001e000047_T001	4.8299	4.04498	17.8483	17.2094	25.8131	25.9414	16.5946	10.526
Zm00001eb000480	Zm00001e000047	Zm00001e000047_T002	6.8526	8.39441	11.8119	16.2155	12.3776	13.515	12.6271	15.138
Zm00001eb000480	Zm00001e000047	Zm00001e000047_T003	37.8878	37.4194	57.8955	53.1433	32.9585	32.3424	44.9191	49.8188
Zm00001eb000480	Zm00001e000047	Zm00001e000047_T004	1.6266	1.60101	2.2785	4.87878	0.001226	0.001282	1.14982	1.99928
Zm00001eb000490	Zm00001e000048	Zm00001e000048_T001	0	0.567434	5.77426	3.52432	0	0	0	0
Zm00001eb000490	Zm00001e000048	Zm00001e000048_T003	59.2426	57.9111	6.71912	8.37184	1.65342	1.23041	1.63432	1.62997
Zm00001eb000500	Zm00001e000049	Zm00001e000049_T001	3.3098	3.59249	4.14076	3.95363	0.516418	0.386356	0.941196	0.645934
Zm00001eb000510	Zm00001e000050	Zm00001e000050_T001	2.32737	1.52643	4.16155	3.94356	8.5271	7.44688	5.22313	5.35982
Zm00001eb000520	Zm00001e000051	Zm00001e000051_T003	0	0	0	0.334112	0	6.29191	0	0.164789
Zm00001eb000520	Zm00001e000051	Zm00001e000051_T004	0	0.121887	0.17897	7.38679	0	0	0	6.23801
Zm00001eb000550	Zm00001e000053	Zm00001e000053_T006	8.51598	8.3164	0.687571	3.1675	1.61462	1.01416	2.19695	1.63804
Zm00001eb000590	Zm00001e000062	Zm00001e000062_T001	5.57173	8.26901	10.3178	10.222	7.71765	10.522	8.96941	11.8593
Zm00001eb000620	Zm00001e000065	Zm00001e000065_T008	0	2.80223	1.5429	5.04224	0.294578	0.045102	2.94053	2.43145
Zm00001eb000620	Zm00001e000065	Zm00001e000065_T009	1.26143	1.46291	6.09344	6.51872	21.6761	16.8813	7.64447	7.00109
Zm00001eb000640	Zm00001e000068	Zm00001e000068_T001	2.74246	2.44055	2.66061	3.15219	4.14619	5.37624	4.01429	4.90134
Zm00001eb000660	Zm00001e000070	Zm00001e000070_T001	2.19739	2.81588	2.39301	2.8404	3.8508	3.49527	0.136716	0.280312
Zm00001eb000670	Zm00001e000071	Zm00001e000071_T001	17.6358	17.8208	36.8391	37.2353	41.231	41.6569	25.7968	24.1587
Zm00001eb000670	Zm00001e000071	Zm00001e000071_T002	0.158912	0.633878	0.625387	0.700677	0.419862	4.26398	0.144885	0.286442
Zm00001eb000690	Zm00001e000073	Zm00001e000073_T004	1.62388	2.34196	3.91623	0.778691	0	0.242618	4.49135	0
Zm00001eb000700	Zm00001e000074	Zm00001e000074_T001	136.379	141.582	58.7504	59.0364	30.713	31.1932	50.1926	52.9081
Zm00001eb000770	Zm00001e000081	Zm00001e000081_T001	123.532	127.056	148.436	145.544	193.193	193.468	189.59	191.88
Zm00001eb000780	Zm00001e000082	Zm00001e000082_T001	50.334	48.1216	36.6678	37.8644	31.8937	33.4192	32.1882	33.0883
Zm00001eb000790	Zm00001e000083	Zm00001e000083_T001	8.27417	8.67697	19.058	18.8124	16.895	18.3916	16.8575	16.8936
Zm00001eb000800	Zm00001e000084	Zm00001e000084_T003	64.1686	67.4477	34.6749	36.023	19.1526	18.1609	19.2338	19.9408
Zm00001eb000820	Zm00001e000086	Zm00001e000086_T004	15.802	16.0677	5.1819	5.49115	5.79548	9.81511	11.8167	12.7273
Zm00001eb000840	Zm00001e000088	Zm00001e000088_T001	2.15102	2.56665	12.7527	14.0925	0.481235	0.256441	1.9109	1.99492
Zm00001eb000840	Zm00001e000088	Zm00001e000088_T002	0	0.463827	3.11442	2.38977	0	0	0	0.325665
Zm00001eb000850	Zm00001e000089	Zm00001e000089_T001	26.4484	24.6481	2.91634	3.23122	0.364008	0.575421	0.978378	0.936385
Zm00001eb000860	Zm00001e000090	Zm00001e000090_T001	3.33882	7.80915	2.83407	5.06027	1.48356	0.56581	3.95255	2.48885
Zm00001eb000860	Zm00001e000090	Zm00001e000090_T003	2.00771	4.47107	1.74988	2.08845	1.42699	1.15614	4.50136	3.10098
Zm00001eb000860	Zm00001e000090	Zm00001e000090_T004	0.002654	3.2806	0	0.101554	0.322485	0	5.40937	0
Zm00001eb000880	Zm00001e000092	Zm00001e000092_T001	2.88441	1.11489	6.20435	1.74935	0	0.618921	5.74287	1.37212
Zm00001eb000880	Zm00001e000092	Zm00001e000092_T002	1.46806	0.763913	2.26914	1.69078	2.90659	0.70191	1.50823	3.90813
Zm00001eb000890	Zm00001e000093	Zm00001e000093_T002	5.70363	6.77437	1.32971	0.716863	0	0	0	0
Zm00001eb000900	Zm00001e000094	Zm00001e000094_T001	10.811	9.69414	8.36491	8.72302	3.16098	3.66737	1.64594	1.28889
Zm00001eb000910	Zm00001e000095	Zm00001e000095_T001	17.8401	18.3524	9.65486	10.433	25.4887	23.2784	21.8927	20.9483
Zm00001eb000920	Zm00001e000096	Zm00001e000096_T001	6.09721	7.68448	24.6966	9.37562	4.83626	14.3587	17.9635	10.3993
Zm00001eb000920	Zm00001e000096	Zm00001e000096_T004	18.1519	17.3738	8.23176	20.5925	13.4675	4.92545	0.854255	8.82071
Zm00001eb000930	Zm00001e000097	Zm00001e000097_T001	0.660588	0.371521	0.692421	0.567204	6.1828	5.6707	3.93166	4.84167
Zm00001eb000970	Zm00001e000100	Zm00001e000100_T001	36.0027	37.867	43.2208	42.5767	5.12679	5.63413	5.78315	5.37521
Zm00001eb000980	Zm00001e000101	Zm00001e000101_T001	19.7258	17.7673	21.0874	19.8353	27.7987	26.3701	27.2765	28.5046
Zm00001eb000990	Zm00001e000102	Zm00001e000102_T002	27.0398	25.5774	7.00743	7.45559	0	0.324153	7.23555	5.69318
Zm00001eb001000	Zm00001e000103	Zm00001e000103_T001	0.834468	1.60464	4.29418	0.515173	0.510242	1.17577	0.274955	1.94246
Zm00001eb001000	Zm00001e000103	Zm00001e000103_T002	1.08786	0.790838	9.23053	1.11594	0.054577	0.027842	1.26327	1.66953
Zm00001eb001000	Zm00001e000103	Zm00001e000103_T004	1.4653	1.9606	0.030836	0.074798	0.233973	2.72583	0.221928	2.17651
Zm00001eb001010	Zm00001e000105	Zm00001e000105_T001	0.209093	0.322161	0.327517	0.837872	0	0	6.27366	5.95521
Zm00001eb001010	Zm00001e000105	Zm00001e000105_T002	9.23071	3.02952	8.8527	8.58828	1.237	1.19746	0	0
Zm00001eb001040	Zm00001e000107	Zm00001e000107_T001	5.41218	4.62831	9.45964	8.82649	7.89251	8.62914	13.5773	13.9676
Zm00001eb001060	Zm00001e000109	Zm00001e000109_T001	4.64649	3.63725	10.1337	10.2241	2.04654	1.92707	2.93275	3.09476
Zm00001eb001070	Zm00001e000110	Zm00001e000110_T001	22.7549	20.1462	22.1848	21.0436	14.6658	14.559	18.1075	19.7557
Zm00001eb001080	Zm00001e000111	Zm00001e000111_T001	13.4143	12.804	88.9775	87.579	16.5356	16.6456	31.0729	30.825
Zm00001eb001090	Zm00001e000112	Zm00001e000112_T001	0.808106	0.977668	6.12729	5.60913	0.446605	0.803423	0.444171	0.032542
Zm00001eb001110	Zm00001e000114	Zm00001e000114_T001	60.1234	60.546	28.8039	32.1843	19.7513	22.6853	24.0221	24.5461
Zm00001eb001130	Zm00001e000117	Zm00001e000117_T002	15.3938	14.4637	13.006	12.984	14.2009	14.3304	10.8667	10.899
Zm00001eb001170	Zm00001e000121	Zm00001e000121_T001	0.242935	0.861765	5.27939	2.20852	19.9216	10.3179	15.3339	16.3613
Zm00001eb001170	Zm00001e000121	Zm00001e000121_T003	1.60662	1.17778	6.23035	11.4993	0	10.0565	4.15271	4.80407
Zm00001eb001190	Zm00001e000123	Zm00001e000123_T001	17.0589	19.2872	22.5657	23.6384	0.491695	0.474831	0.27996	0.071512
Zm00001eb001200	Zm00001e000124	Zm00001e000124_T001	6.91459	7.61288	4.45527	4.18169	2.84611	3.43451	4.26561	5.88134
Zm00001eb001220	Zm00001e000126	Zm00001e000126_T001	0.912121	0.504711	5.10241	4.86517	0.085074	0	0.040966	0.103003
Zm00001eb001240	Zm00001e000128	Zm00001e000128_T002	71.1928	70.7009	27.2759	27.3411	28.2798	29.8123	30.4529	30.8233
Zm00001eb001260	Zm00001e000129	Zm00001e000129_T001	24.7661	26.3046	35.2347	38.552	12.8665	9.37333	11.7086	12.4183
Zm00001eb001270	Zm00001e000130	Zm00001e000130_T001	0.750945	0	3.16813	1.91246	4.86273	2.93094	0.55803	1.21864
Zm00001eb001270	Zm00001e000130	Zm00001e000130_T002	0.762741	0.657287	3.32113	3.85636	7.99348	2.88397	3.93129	2.64836
Zm00001eb001280	Zm00001e000131	Zm00001e000131_T001	1.32186	0.96613	4.2382	3.18837	0.234053	0	2.58204	2.4839
Zm00001eb001290	Zm00001e000132	Zm00001e000132_T003	0.348316	0.973867	0.615592	3.61335	0.830517	1.55842	0.564248	0.844899
Zm00001eb001290	Zm00001e000132	Zm00001e000132_T004	0.84113	2.20002	3.0806	2.18105	6.84199	5.98595	1.94536	6.13399
Zm00001eb001340	Zm00001e000135	Zm00001e000135_T001	22.3142	0.472231	0.705211	0.236072	0.414259	0.204629	0.000289	0.000135
Zm00001eb001340	Zm00001e000135	Zm00001e000135_T005	20.9926	46.7509	20.7338	18.938	0	0	0	1.72508
Zm00001eb001340	Zm00001e000135	Zm00001e000135_T006	5.17319	3.23203	0.976781	1.74456	0.183719	0	1.63767	0.020304
Zm00001eb001350	Zm00001e000136	Zm00001e000136_T001	10.9429	9.96729	4.39554	4.66255	4.64219	4.00435	4.9715	5.31816
Zm00001eb001360	Zm00001e000137	Zm00001e000137_T002	24.7898	23.698	22.7254	17.5211	20.4669	19.436	18.4194	21.4919
Zm00001eb001360	Zm00001e000137	Zm00001e000137_T003	3.60739	0	0	0	0	0.576934	0	0
Zm00001eb001360	Zm00001e000137	Zm00001e000137_T004	1.03142	0.25653	0	2.09769	0.791906	0.734207	4.15186	1.05008
Zm00001eb001370	Zm00001e000138	Zm00001e000138_T001	0.360754	0.291546	0.601723	0.415738	2.78307	2.83613	1.78154	1.38859
Zm00001eb001390	Zm00001e000140	Zm00001e000140_T001	37.6446	40.0707	222.815	223.456	228.116	217.009	482.718	479.307
Zm00001eb001400	Zm00001e000141	Zm00001e000141_T001	169.618	166.64	113.534	113.765	79.965	80.1683	105.053	102.462
Zm00001eb001430	Zm00001e000142	Zm00001e000142_T001	31.9742	32.6076	31.8878	32.1319	17.1034	10.4824	27.3894	25.9756
Zm00001eb001460	Zm00001e000149	Zm00001e000149_T001	10.1608	9.8425	2.73845	2.34976	1.27772	1.10633	1.47624	1.2804
Zm00001eb001470	Zm00001e000150	Zm00001e000150_T001	8.52636	9.26858	2.45365	2.51872	3.77647	6.46754	6.47015	5.44425
Zm00001eb001490	Zm00001e000151	Zm00001e000151_T002	1.97395	1.2529	3.02544	1.90594	0	0	0	0
Zm00001eb001500	Zm00001e000152	Zm00001e000152_T006	2.58684	0.508935	1.96637	0.408045	0.024125	0.036409	0.063577	0.035159
Zm00001eb001500	Zm00001e000152	Zm00001e000152_T008	0	5.81193	0	1.64024	0	0	0	0
Zm00001eb001510	Zm00001e000153	Zm00001e000153_T002	3.94458	0.035469	0.02873	7.92311	0.966268	0.006277	3.60839	3.97385
Zm00001eb001510	Zm00001e000153	Zm00001e000153_T003	0.152712	2.49293	4.02905	0.257926	0.15276	0.833349	0.53182	0.188694
Zm00001eb001530	Zm00001e000154	Zm00001e000154_T001	0.163324	0.276384	4.17505	4.40691	0	0	0.096042	0.065758
Zm00001eb001550	Zm00001e000156	Zm00001e000156_T001	1.0468	1.02366	0.94942	0.765377	17.317	15.5602	23.6275	22.4343
Zm00001eb001560	Zm00001e000157	Zm00001e000157_T002	18.1746	19.8958	60.4004	56.058	0.140752	0	4.10272	6.34842
Zm00001eb001560	Zm00001e000157	Zm00001e000157_T003	8.87511	8.24424	27.043	29.2518	0.188041	0.282202	1.36585	1.53238
Zm00001eb001570	Zm00001e000158	Zm00001e000158_T002	5.52757	6.01043	2.27519	0.802208	1.54518	0	3.66728	2.00276
Zm00001eb001640	Zm00001e000163	Zm00001e000163_T001	16.4405	16.9685	4.84416	4.22611	1.88535	2.33596	3.29062	4.48706
Zm00001eb001650	Zm00001e000164	Zm00001e000164_T001	0	4.79002	0.017537	0	0	0	0	0
Zm00001eb001650	Zm00001e000164	Zm00001e000164_T003	1.56381	3.17421	3.39904	1.98717	2.63764	0.329898	0.417739	0.291955
Zm00001eb001650	Zm00001e000164	Zm00001e000164_T004	2.00588	5.05524	4.44286	4.83545	0	3.03304	2.29087	2.33121
Zm00001eb001670	Zm00001e000167	Zm00001e000167_T002	1.848	1.99541	2.94283	3.43521	5.07439	4.23368	7.28362	8.25098
Zm00001eb001670	Zm00001e000167	Zm00001e000167_T005	1.93187	2.27919	0.361215	2.21874	2.46349	0.205128	3.56586	3.29
Zm00001eb001670	Zm00001e000167	Zm00001e000167_T006	7.96623	7.61685	4.10369	4.81403	0	1.37322	0.128614	0.139228
Zm00001eb001680	Zm00001e000169	Zm00001e000169_T001	0.391608	0.688661	0.379395	0.407969	0.555586	3.4641	0.254867	0.481995
Zm00001eb001700	Zm00001e000171	Zm00001e000171_T001	19.7866	20.3691	14.5845	14.8171	12.5848	10.9874	13.1242	12.925
Zm00001eb001710	Zm00001e000172	Zm00001e000172_T001	6.78718	7.35479	17.3851	16.0344	7.31522	5.62964	6.12133	5.50554
Zm00001eb001760	Zm00001e000176	Zm00001e000176_T001	3.44337	3.47244	5.37123	5.84412	15.7943	14.8519	13.036	11.8531
Zm00001eb001780	Zm00001e000178	Zm00001e000178_T002	2.93552	3.08209	14.8281	14.21	16.5726	14.4495	7.88161	8.04862
Zm00001eb001810	Zm00001e000180	Zm00001e000180_T001	25.8875	25.1897	67.4524	66.4681	35.1864	34.3126	36.813	37.0759
Zm00001eb001840	Zm00001e000182	Zm00001e000182_T001	30.7983	28.254	22.971	22.7151	9.33688	9.52208	10.6931	10.0157
Zm00001eb001850	Zm00001e000183	Zm00001e000183_T001	1.41881	0.749164	7.90222	7.88493	0.303761	0.157872	2.93791	2.38454
Zm00001eb001860	Zm00001e000184	Zm00001e000184_T002	73.0821	76.5597	46.0782	43.4248	22.82	20.6982	19.9682	15.2342
Zm00001eb001870	Zm00001e000185	Zm00001e000185_T001	39.4606	37.37	22.2183	23.228	13.6056	14.3361	11.9545	10.6125
Zm00001eb001880	Zm00001e000186	Zm00001e000186_T001	16.9054	14.7299	37.6791	39.9452	1.96173	2.3111	3.71479	3.3039
Zm00001eb001880	Zm00001e000186	Zm00001e000186_T002	3.2402	3.62397	7.19863	8.08084	1.03856	1.38888	0.493739	0.594677
Zm00001eb001890	Zm00001e000187	Zm00001e000187_T002	15.8017	17.6664	19.7845	18.4607	20.5671	21.3435	12.6075	11.861
Zm00001eb001900	Zm00001e000188	Zm00001e000188_T004	9.75441	9.63087	11.4991	11.5657	13.8075	13.5964	10.0729	9.07586
Zm00001eb001930	Zm00001e000191	Zm00001e000191_T001	16.8175	15.9499	12.9719	11.8988	21.9699	21.5612	7.66616	8.12934
Zm00001eb001940	Zm00001e000192	Zm00001e000192_T001	0	0	0.628899	0	3.15746	0	0	9.165
Zm00001eb001940	Zm00001e000192	Zm00001e000192_T003	22.651	29.7981	68.9613	57.2323	47.8759	54.6674	72.6079	50.172
Zm00001eb001950	Zm00001e000193	Zm00001e000193_T001	0.855598	1.56985	8.62898	8.97958	15.0323	12.8452	23.8454	14.8336
Zm00001eb001980	Zm00001e000197	Zm00001e000197_T001	3.40388	3.69775	6.11618	5.76041	4.09638	3.28585	3.30384	2.62461
Zm00001eb002000	Zm00001e000199	Zm00001e000199_T001	2.6771	9.215	11.7016	8.43314	3.48275	2.75643	6.80137	0.902719
Zm00001eb002000	Zm00001e000199	Zm00001e000199_T002	3.67529	3.73623	4.4607	4.98732	3.21358	1.78778	1.07238	0.979399
Zm00001eb002010	Zm00001e000201	Zm00001e000201_T001	20.96	18.3522	4.73876	4.00542	0.784826	0.220017	0.06569	0.07113
Zm00001eb002020	Zm00001e000202	Zm00001e000202_T002	1.23056	1.79073	4.12194	3.67556	0.797552	1.3175	1.63038	1.66779
Zm00001eb002030	Zm00001e000203	Zm00001e000203_T001	0.934915	1.13533	6.17132	5.98512	0.50794	0.468622	0.843694	0.925939
Zm00001eb002040	Zm00001e000204	Zm00001e000204_T002	4.19088	4.16544	5.78963	5.92455	9.19329	7.45045	6.32856	7.51603
Zm00001eb002060	Zm00001e000206	Zm00001e000206_T001	148.084	154.684	128.441	137.054	86.3123	90.3598	132.958	129.055
Zm00001eb002060	Zm00001e000206	Zm00001e000206_T002	0.647289	1.45972	3.40833	0	0.044104	0.651614	0.593424	2.8371
Zm00001eb002070	Zm00001e000207	Zm00001e000207_T001	24.1315	24.6879	20.3776	19.3202	21.9474	20.2705	29.3095	25.1975
Zm00001eb002090	Zm00001e000209	Zm00001e000209_T001	6.68956	6.04244	0.025875	0.021793	0.378246	0.347841	0.367411	0.315513
Zm00001eb002100	Zm00001e000210	Zm00001e000210_T001	2.99506	3.62057	6.0596	4.88422	10.1301	0.19724	0.116698	15.5574
Zm00001eb002170	Zm00001e000222	Zm00001e000222_T002	1.94051	2.25013	3.10691	6.50852	4.3739	7.97296	2.1329	5.49917
Zm00001eb002180	Zm00001e000223	Zm00001e000223_T002	23.9893	24.0325	15.4446	15.0907	16.7051	16.6061	13.8241	13.6848
Zm00001eb002220	Zm00001e000227	Zm00001e000227_T002	69.3274	67.5295	43.2018	43.9717	24.3953	26.1752	33.3047	33.5346
Zm00001eb002240	Zm00001e000229	Zm00001e000229_T002	4.02542	3.97878	3.17575	2.25717	1.37241	2.27126	1.27544	1.15473
Zm00001eb002250	Zm00001e000230	Zm00001e000230_T001	0.438328	0.890054	0.680491	0.491999	0.155169	0	7.33758	4.06164
Zm00001eb002260	Zm00001e000231	Zm00001e000231_T004	0.014618	0.013163	0.007007	0	0	0	0.035909	12.0926
Zm00001eb002270	Zm00001e000233	Zm00001e000233_T002	0.846442	1.10365	5.49108	5.43267	14.5888	12.7111	22.3733	22.1542
Zm00001eb002290	Zm00001e000235	Zm00001e000235_T001	3.04663	3.65195	1.50419	1.56374	0	0.036714	0	0.084059
Zm00001eb002320	Zm00001e000239	Zm00001e000239_T001	182.858	176.062	118.513	121.256	56.0489	54.2915	65.9545	67.255
Zm00001eb002400	Zm00001e000243	Zm00001e000243_T001	304.51	310.354	0.317663	0.646518	3.37512	1.97698	0.279455	0.184003
Zm00001eb002420	Zm00001e000244	Zm00001e000244_T001	27.6333	27.6192	24.845	26.1747	8.93972	9.38185	10.3982	12.8181
Zm00001eb002430	Zm00001e000245	Zm00001e000245_T004	11.9816	10.7224	16.2209	15.2081	8.63913	12.6164	13.3218	13.2642
Zm00001eb002450	Zm00001e000247	Zm00001e000247_T001	6.04943	5.41479	3.18245	7.31243	5.00674	4.74109	4.67562	4.33169
Zm00001eb002460	Zm00001e000248	Zm00001e000248_T001	4.59393	4.03632	13.0824	10.5824	5.65278	4.5181	6.14806	4.95155
Zm00001eb002470	Zm00001e000251	Zm00001e000251_T001	4.43674	2.832	3.79289	3.51867	0.681884	0.393571	0.68156	0
Zm00001eb002480	Zm00001e000252	Zm00001e000252_T001	0.691189	0.817978	1.16251	0.943274	5.32368	5.12124	2.35797	2.35798
Zm00001eb002490	Zm00001e000253	Zm00001e000253_T001	5.57391	0.097029	2.128	0.08871	0.498313	0.837484	0.421624	8.99221
Zm00001eb002490	Zm00001e000253	Zm00001e000253_T003	0	0	0.58721	0	8.81311	0	0	0
Zm00001eb002520	Zm00001e000256	Zm00001e000256_T001	39.6784	37.4781	9.033	8.13719	13.794	11.9605	11.4097	13.2378
Zm00001eb002530	Zm00001e000257	Zm00001e000257_T001	0.172187	0.018666	0.008918	0.00115	0.002623	0.013634	0.004096	3.40324
Zm00001eb002530	Zm00001e000257	Zm00001e000257_T003	74.6985	73.4219	23.5957	0	0.842937	25.8338	24.7311	20.3535
Zm00001eb002530	Zm00001e000257	Zm00001e000257_T004	18.337	21.6879	5.21952	28.595	33.8512	9.48186	8.59083	6.0181
Zm00001eb002530	Zm00001e000257	Zm00001e000257_T005	7.83078	4.19186	2.52165	0.235642	0.21384	2.25823	2.58432	3.35579
Zm00001eb002540	Zm00001e000258	Zm00001e000258_T002	2.29148	1.15584	1.10731	6.54212	1.56615	0.751311	1.15533	1.08168
Zm00001eb002550	Zm00001e000261	Zm00001e000261_T002	12.8193	20.0402	20.8613	8.89252	21.8593	25.4916	12.9198	22.5087
Zm00001eb002560	Zm00001e000262	Zm00001e000262_T001	1.3099	0.92068	1.59142	1.81564	2.16251	1.29119	0.148611	4.53925
Zm00001eb002560	Zm00001e000262	Zm00001e000262_T002	1.83548	2.12167	5.82976	3.61372	2.65361	2.1084	3.48135	3.19595
Zm00001eb002560	Zm00001e000262	Zm00001e000262_T003	3.5564	4.96577	4.12939	6.37011	10.9587	13.0133	7.09142	3.16781
Zm00001eb002570	Zm00001e000264	Zm00001e000264_T001	19.9415	17.4001	49.1819	47.1229	20.8195	20.2407	14.3773	14.6382
Zm00001eb002580	Zm00001e000266	Zm00001e000266_T001	0.672284	0.60397	1.00397	1.01404	9.39784	9.18511	12.1568	8.2789
Zm00001eb002590	Zm00001e000267	Zm00001e000267_T001	0.45738	0.273655	0.547978	0.542614	2.76467	3.37344	5.46161	5.43539
Zm00001eb002610	Zm00001e000270	Zm00001e000270_T001	5.15849	7.15315	13.2855	13.2809	12.2898	11.7316	23.0855	3.41045
Zm00001eb002620	Zm00001e000271	Zm00001e000271_T001	6.16387	1.9776	153.529	158.766	43.3943	56.661	510.948	493.542
Zm00001eb002620	Zm00001e000271	Zm00001e000271_T003	15.6049	13.9617	39.7948	28.9066	10.4267	8.20752	8.18204	8.50826
Zm00001eb002640	Zm00001e000273	Zm00001e000273_T001	33.3376	62.7333	27.406	27.8284	25.7175	25.5472	27.8964	29.6878
Zm00001eb002660	Zm00001e000274	Zm00001e000274_T002	0.473599	0	13.3088	12.566	6.35319	5.16101	6.96144	6.80369
Zm00001eb002680	Zm00001e000276	Zm00001e000276_T003	6.07485	4.9794	8.58813	8.42372	2.47692	0.562471	1.17542	0.974688
Zm00001eb002690	Zm00001e000277	Zm00001e000277_T001	14.7032	17.0121	72.78	76.733	100.078	108.746	147.069	144.974
Zm00001eb002700	Zm00001e000278	Zm00001e000278_T001	0.200833	0.119153	0.524308	0.545922	38.7717	38.4022	3.51545	4.57634
Zm00001eb002710	Zm00001e000279	Zm00001e000279_T001	0.317175	0.267615	0.640919	0.74787	25.6557	26.407	6.76104	8.07093
Zm00001eb002740	Zm00001e000284	Zm00001e000284_T001	17.003	16.8517	6.82177	7.02061	11.6781	10.1557	8.19628	8.47416
Zm00001eb002780	Zm00001e000287	Zm00001e000287_T001	8.30133	7.93619	2.45746	2.78006	0	0	0.024622	0
Zm00001eb002800	Zm00001e000289	Zm00001e000289_T001	0.23079	0	5.84522	5.93844	0	0	0.079943	0.286858
Zm00001eb002810	Zm00001e000290	Zm00001e000290_T001	1.16835	2.88928	1.59464	1.6346	0.68035	8.11147	9.15766	3.01578
Zm00001eb002810	Zm00001e000290	Zm00001e000290_T003	8.83895	6.86927	23.9582	23.0635	8.17272	0.005432	0.006941	5.43436
Zm00001eb002820	Zm00001e000291	Zm00001e000291_T002	12.387	12.8778	3.1055	3.31032	3.78416	3.5794	3.06626	3.8626
Zm00001eb002850	Zm00001e000294	Zm00001e000294_T001	21.8024	22.3935	61.2257	57.3893	10.784	9.54821	9.17603	9.21702
Zm00001eb002870	Zm00001e000296	Zm00001e000296_T001	11.502	10.5247	19.3809	16.6706	61.2054	62.1901	37.6538	37.5571
Zm00001eb002910	Zm00001e000299	Zm00001e000299_T001	1.71133	0.438274	8.5672	8.07258	7.40394	13.4408	4.08093	7.79843
Zm00001eb002920	Zm00001e000300	Zm00001e000300_T001	11.9545	12.2335	6.91904	7.02897	14.8548	14.4091	9.69479	9.0181
Zm00001eb002940	Zm00001e000302	Zm00001e000302_T002	24.1674	22.9183	17.2878	19.144	16.2836	15.846	17.1425	16.3108
Zm00001eb002950	Zm00001e000303	Zm00001e000303_T001	4.68924	2.21824	0.403619	0.559244	18.206	18.2287	1.34926	1.30534
Zm00001eb002960	Zm00001e000304	Zm00001e000304_T001	4.41218	2.23062	4.40165	3.94871	1.40494	0.03575	0.020046	0.241747
Zm00001eb002960	Zm00001e000304	Zm00001e000304_T002	3.23499	3.19987	2.9706	2.98762	2.17285	0.117001	0.055566	3.29466
Zm00001eb002960	Zm00001e000304	Zm00001e000304_T003	36.7033	39.5531	58.8905	42.1125	19.466	25.6876	29.1205	24.7072
Zm00001eb002960	Zm00001e000304	Zm00001e000304_T004	2.51175	1.88116	3.47791	16.9869	2.8001	0.721783	0.680916	0.846281
Zm00001eb003000	Zm00001e000306	Zm00001e000306_T001	6.50959	5.90919	13.4518	12.7078	12.9173	13.2788	9.32275	11.864
Zm00001eb003010	Zm00001e000307	Zm00001e000307_T001	1.18091	1.14918	4.91754	4.45803	4.296	2.71753	2.24042	1.76362
Zm00001eb003010	Zm00001e000307	Zm00001e000307_T002	14.7704	15.2996	59.9954	60.0258	17.5989	17.8919	20.9378	20.651
Zm00001eb003020	Zm00001e000308	Zm00001e000308_T002	8.09522	8.75053	21.0477	21.2498	8.55467	7.8969	4.99666	4.4688
Zm00001eb003020	Zm00001e000308	Zm00001e000308_T003	7.94519	10.3226	21.3521	19.7046	6.93292	5.80299	11.1343	9.30733
Zm00001eb003030	Zm00001e000309	Zm00001e000309_T001	11.8865	12.0655	10.0418	9.46089	22.1629	20.099	19.9265	22.224
Zm00001eb003040	Zm00001e000310	Zm00001e000310_T002	0	2.69515	0.506277	0.696987	4.25518	1.66244	0.137929	0.385625
Zm00001eb003040	Zm00001e000310	Zm00001e000310_T003	29.5383	23.2522	41.2665	41.943	53.5145	52.627	34.0164	32.9277
Zm00001eb003050	Zm00001e000311	Zm00001e000311_T001	4.64454	5.9855	7.82045	8.09715	9.45985	12.6997	8.17567	8.99925
Zm00001eb003070	Zm00001e000312	Zm00001e000312_T001	8.08338	0	0.144343	11.6476	15.0303	14.8445	4.82027	14.3154
Zm00001eb003070	Zm00001e000312	Zm00001e000312_T002	2.63267	1.19918	15.8626	4.49964	2.35934	9.92214	7.63313	4.07306
Zm00001eb003080	Zm00001e000313	Zm00001e000313_T001	11.265	12.1531	6.14727	5.75484	0.725584	0.987104	4.00617	4.8317
Zm00001eb003110	Zm00001e000316	Zm00001e000316_T001	3.54333	2.86184	4.90636	5.47408	4.2917	4.66493	2.24052	2.97829
Zm00001eb003120	Zm00001e000317	Zm00001e000317_T001	10.8343	9.99034	0	0.126742	0	0.065431	0	0
Zm00001eb003130	Zm00001e000318	Zm00001e000318_T001	6.1086	7.20156	11.9836	9.62383	9.02415	10.9933	10.0793	8.78581
Zm00001eb003140	Zm00001e000319	Zm00001e000319_T001	2.90705	3.35225	1.01225	1.03648	0	0	0	0.023944
Zm00001eb003150	Zm00001e000320	Zm00001e000320_T001	0.013242	0	0.031303	0.008147	25.0498	26.4364	0	0.009364
Zm00001eb003170	Zm00001e000322	Zm00001e000322_T001	0.006761	0.5671	2.87143	0.049118	0	0	0	0
Zm00001eb003170	Zm00001e000322	Zm00001e000322_T002	1.02238	5.8799	12.9862	2.62334	0.694871	0	1.62259	1.41596
Zm00001eb003180	Zm00001e000323	Zm00001e000323_T001	573.068	560.774	167.522	169.569	110.847	115.359	116.95	114.267
Zm00001eb003180	Zm00001e000323	Zm00001e000323_T002	2.67323	17.8675	2.44605	1.04382	2.38296	4.80633	5.49878	1.77423
Zm00001eb003190	Zm00001e000324	Zm00001e000324_T004	0.820511	0.785303	2.65035	3.7345	10.8423	10.7022	6.90857	6.7532
Zm00001eb003200	Zm00001e000325	Zm00001e000325_T001	2.7461	2.33305	2.51502	2.33775	6.42199	6.59826	0.726745	9.54413
Zm00001eb003220	Zm00001e000328	Zm00001e000328_T001	9.90701	8.76448	16.5907	19.492	1.70729	1.23633	6.89587	6.55448
Zm00001eb003240	Zm00001e000329	Zm00001e000329_T001	1.53745	1.33881	0.03054	0.01603	2.08911	2.42543	4.08138	7.52044
Zm00001eb003350	Zm00001e000337	Zm00001e000337_T002	109.885	110.084	49.308	50.3132	25.7793	25.2281	28.8667	28.8024
Zm00001eb003360	Zm00001e000338	Zm00001e000338_T001	24.0648	22.6809	36.8387	35.1496	2.21387	3.01546	2.48289	3.0492
Zm00001eb003360	Zm00001e000338	Zm00001e000338_T002	1.69649	2.16549	7.07427	8.69245	0.531691	0.345461	0.725389	0.669412
Zm00001eb003400	Zm00001e000339	Zm00001e000339_T002	6.42302	2.56382	0	0	0	0	0	0
Zm00001eb003400	Zm00001e000339	Zm00001e000339_T003	2.98897	7.42199	0.216718	0.548391	0.293266	0.228843	0.001237	0.328526
Zm00001eb003420	Zm00001e000341	Zm00001e000341_T001	159.198	152.598	43.6499	45.4332	29.6163	26.1788	35.6951	35.4962
Zm00001eb003440	Zm00001e000343	Zm00001e000343_T003	0.476563	0.494734	8.15787	3.19155	3.68262	7.77562	0.113423	1.06656
Zm00001eb003440	Zm00001e000343	Zm00001e000343_T005	0.060351	0.140976	2.76461	1.56834	40.0885	68.304	0.390098	6.45199
Zm00001eb003480	Zm00001e000346	Zm00001e000346_T001	28.2022	28.1301	42.2019	42.0681	138.496	137.206	157.762	166.879
Zm00001eb003490	Zm00001e000347	Zm00001e000347_T001	7.59666	7.05813	2.7616	14.0643	1.30213	1.21431	3.18731	5.7683
Zm00001eb003510	Zm00001e000350	Zm00001e000350_T005	1.14718	0.957249	1.9663	3.45626	3.98407	4.50425	1.34379	1.59774
Zm00001eb003540	Zm00001e000352	Zm00001e000352_T002	0.147651	0.182458	0.174363	0.029522	0.339645	6.77591	0	3.02073
Zm00001eb003540	Zm00001e000352	Zm00001e000352_T007	3.25962	4.43754	5.3287	5.91477	0	0	1.56617	0
Zm00001eb003550	Zm00001e000353	Zm00001e000353_T001	20.5764	20.5448	35.8436	36.357	8.44804	9.26514	9.12334	9.3974
Zm00001eb003570	Zm00001e000357	Zm00001e000357_T001	14.5404	9.28087	7.15634	7.22743	5.01096	4.45724	6.99391	5.18341
Zm00001eb003570	Zm00001e000357	Zm00001e000357_T002	0	5.86547	0	0	0	1.47825	0	0
Zm00001eb003580	Zm00001e000358	Zm00001e000358_T004	0.700661	0	2.40505	2.16157	0	0	0.071068	0.033932
Zm00001eb003650	Zm00001e000364	Zm00001e000364_T001	27.5341	27.8407	27.8498	30.8474	3.0935	2.8282	1.61109	1.32855
Zm00001eb003670	Zm00001e000366	Zm00001e000366_T003	7.08466	8.87401	10.0352	9.98614	6.45232	7.31452	7.92457	7.61821
Zm00001eb003690	Zm00001e000368	Zm00001e000368_T001	60.4425	59.8158	31.9744	33.1733	69.7181	67.4232	59.4202	57.6787
Zm00001eb003720	Zm00001e000371	Zm00001e000371_T001	0.402765	3.93736	0.249753	3.18296	3.18778	5.5494	1.12262	3.05982
Zm00001eb003730	Zm00001e000373	Zm00001e000373_T001	12.3548	12.8498	606.713	602.331	396.889	404.194	1433.71	1418.29
Zm00001eb003750	Zm00001e000375	Zm00001e000375_T001	3.48443	4.33697	6.72612	6.42525	7.93281	6.8249	14.5968	12.8256
Zm00001eb003760	Zm00001e000376	Zm00001e000376_T001	1.87303	2.52943	2.52268	4.03692	5.60267	5.66017	4.884	8.32418
Zm00001eb003760	Zm00001e000376	Zm00001e000376_T002	4.56867	5.46548	3.27576	3.0719	8.90049	8.45476	11.9033	10.029
Zm00001eb003780	Zm00001e000377	Zm00001e000377_T001	3.63606	2.97318	7.32314	5.27037	2.04593	0.615425	1.49548	4.33863
Zm00001eb003810	Zm00001e000378	Zm00001e000378_T001	3.4891	0.001222	0.074212	0.022514	0.001179	2.28632	0.001293	0.001968
Zm00001eb003830	Zm00001e000381	Zm00001e000381_T001	0.263872	0	2.2694	1.20332	0.417757	2.53769	0.323795	0.140178
Zm00001eb003830	Zm00001e000381	Zm00001e000381_T003	0.00424	5.631	43.4946	0.544268	0.010049	4.09713	0.001657	21.372
Zm00001eb003830	Zm00001e000381	Zm00001e000381_T004	1.72075	2.4624	19.5147	13.7394	0.012403	2.49553	2.2198	13.5249
Zm00001eb003830	Zm00001e000381	Zm00001e000381_T005	10.2338	13.7806	55.5964	46.8779	39.6427	54.3865	23.3618	34.1854
Zm00001eb003830	Zm00001e000381	Zm00001e000381_T008	0.679091	2.86366	0	0.02154	7.4302	11.3487	1.13649	13.9387
Zm00001eb003840	Zm00001e000382	Zm00001e000382_T003	7.18286	6.48338	7.82401	8.27376	3.13111	2.26406	6.06494	3.73218
Zm00001eb003840	Zm00001e000382	Zm00001e000382_T004	8.5921	6.82018	4.89084	3.52722	0.621908	2.51173	1.31057	2.36886
Zm00001eb003860	Zm00001e000385	Zm00001e000385_T002	0.618475	0.881438	0.342518	0.283013	4.8701	4.23031	9.23377	8.09572
Zm00001eb003870	Zm00001e000386	Zm00001e000386_T001	4.00292	4.87425	0.729674	0.507055	0.450842	0.925209	0	0
Zm00001eb003880	Zm00001e000387	Zm00001e000387_T002	7.67397	0.041672	11.1823	11.8021	0.758912	11.2363	0.109557	0.597978
Zm00001eb003880	Zm00001e000387	Zm00001e000387_T003	6.35817	3.67605	6.03964	6.92508	3.27224	3.79144	2.95093	4.23382
Zm00001eb003880	Zm00001e000387	Zm00001e000387_T004	2.68866	18.2097	6.07311	6.77022	21.3566	6.49727	27.0732	24.2455
Zm00001eb003890	Zm00001e000388	Zm00001e000388_T001	3.53289	3.74248	3.83165	8.77321	22.4904	37.8635	20.5041	20.5073
Zm00001eb003890	Zm00001e000388	Zm00001e000388_T002	0.794004	0.749876	0.649976	0	7.4578	0	2.99651	7.07776
Zm00001eb003930	Zm00001e000392	Zm00001e000392_T001	169.057	165.196	222.322	220.741	75.2431	72.4361	68.3086	68.8286
Zm00001eb003960	Zm00001e000394	Zm00001e000394_T001	15.43	14.4016	0.190029	0	0	0	0.037622	0.076078
Zm00001eb004030	Zm00001e000401	Zm00001e000401_T001	75.0548	71.7647	47.1958	6.99859	52.085	59.686	90.4014	87.5885
Zm00001eb004050	Zm00001e000405	Zm00001e000405_T001	0.34229	0.072399	0.536056	0.637833	0.15779	0.862136	1.72352	3.54835
Zm00001eb004050	Zm00001e000405	Zm00001e000405_T004	2.13575	2.0388	0	0	0	0	0.002472	4.42053
Zm00001eb004050	Zm00001e000405	Zm00001e000405_T007	0.123018	0.208026	2.12297	1.55961	0.853976	1.24166	4.3337	2.33274
Zm00001eb004090	Zm00001e000409	Zm00001e000409_T001	43.7785	45.621	47.5327	46.3081	23.3993	21.9241	23.738	23.581
Zm00001eb004120	Zm00001e000411	Zm00001e000411_T001	5.11497	2.54248	21.4237	4.96963	16.7767	12.6205	10.2236	13.2703
Zm00001eb004140	Zm00001e000413	Zm00001e000413_T002	43.6423	40.631	12.0349	11.025	5.56212	7.70174	4.12466	4.23385
Zm00001eb004150	Zm00001e000414	Zm00001e000414_T001	24.8389	18.6802	5.58883	5.83883	45.2336	45.9733	15.9838	17.1577
Zm00001eb004160	Zm00001e000415	Zm00001e000415_T001	3.74959	11.9864	13.2697	3.56494	0.03784	0.174112	3.24034	2.64596
Zm00001eb004160	Zm00001e000415	Zm00001e000415_T004	11.1725	9.49522	0.22006	8.41862	1.39499	2.96555	7.74462	7.72306
Zm00001eb004170	Zm00001e000416	Zm00001e000416_T002	24.6682	48.1783	76.6431	74.5783	21.0408	47.8316	53.0842	52.2259
Zm00001eb004170	Zm00001e000416	Zm00001e000416_T003	12.9672	0.224529	0.461877	0.484359	17.4324	0.812402	7.79408	3.98082
Zm00001eb004190	Zm00001e000418	Zm00001e000418_T001	12.3465	11.9364	12.5886	12.0196	8.23627	7.40111	7.70145	7.40947
Zm00001eb004200	Zm00001e000420	Zm00001e000420_T001	0.060969	0.092899	2.26641	2.55683	122.512	118.698	0	0.201129
Zm00001eb004210	Zm00001e000421	Zm00001e000421_T001	12.7053	12.2141	13.7578	12.26	28.9629	30.0937	32.7839	30.8296
Zm00001eb004240	Zm00001e000423	Zm00001e000423_T001	13.4436	12.2385	7.82306	7.75735	4.33712	4.13673	5.94845	4.82042
Zm00001eb004290	Zm00001e000432	Zm00001e000432_T001	53.4807	25.8858	11.7721	15.3343	34.316	39.5225	25.7399	30.6504
Zm00001eb004290	Zm00001e000432	Zm00001e000432_T002	2.17274	0.531795	5.21511	0.383527	3.66578	1.28319	10.8408	4.6206
Zm00001eb004310	Zm00001e000436	Zm00001e000436_T001	0.275823	0.19968	0.246317	0.276556	0.478824	17.1482	0.474914	0.489455
Zm00001eb004320	Zm00001e000437	Zm00001e000437_T001	10.3887	11.1546	16.7685	15.993	0.051563	0.061828	0.337987	0.402706
Zm00001eb004370	Zm00001e000440	Zm00001e000440_T001	12.5645	1.70758	8.99001	10.0898	9.8396	8.89284	5.6334	8.00467
Zm00001eb004370	Zm00001e000440	Zm00001e000440_T002	5.65641	0	0	1.4362	0	0	0	0
Zm00001eb004370	Zm00001e000440	Zm00001e000440_T004	14.3058	47.3896	0	0	8.92215	3.08497	0	0
Zm00001eb004380	Zm00001e000441	Zm00001e000441_T001	64.6192	62.6872	37.5543	37.222	30.4824	28.4926	16.5925	15.4648
Zm00001eb004400	Zm00001e000442	Zm00001e000442_T001	0.342887	0.33893	0	0	1.67285	0.009945	0	14.5145
Zm00001eb004400	Zm00001e000442	Zm00001e000442_T002	7.53229	10.8029	0.165955	13.3768	0.729466	0.43983	1.00277	2.91918
Zm00001eb004400	Zm00001e000442	Zm00001e000442_T003	13.1474	20.2171	0.116204	8.86272	15.2478	18.8642	4.24268	11.2972
Zm00001eb004420	Zm00001e000444	Zm00001e000444_T002	4.28905	0.74124	0	0	0	1.05907	0	3.09437
Zm00001eb004420	Zm00001e000444	Zm00001e000444_T004	3.424	0.004551	2.63176	9.51484	3.29871	15.4044	11.7056	2.71517
Zm00001eb004420	Zm00001e000444	Zm00001e000444_T005	3.99295	0.004085	3.70988	7.57005	2.85278	4.48519	4.4935	3.26495
Zm00001eb004420	Zm00001e000444	Zm00001e000444_T006	4.78694	17.1669	0	0	2.72337	0	0	0
Zm00001eb004470	Zm00001e000449	Zm00001e000449_T001	2.31279	2.85643	0.503667	0.279161	0.083533	0	0	0.094953
Zm00001eb004480	Zm00001e000450	Zm00001e000450_T001	3.78266	5.12795	1.15487	2.50288	2.82364	3.60941	3.51429	2.68273
Zm00001eb004490	Zm00001e000451	Zm00001e000451_T001	2.85185	2.88017	23.3546	25.2115	34.4906	34.1835	17.9154	17.0776
Zm00001eb004500	Zm00001e000453	Zm00001e000453_T001	2.7244	3.05556	7.98294	8.1721	10.7799	6.40344	16.531	12.6295
Zm00001eb004550	Zm00001e000457	Zm00001e000457_T002	13.4178	14.1436	24.2609	23.5855	6.779	7.66034	7.48954	7.4492
Zm00001eb004590	Zm00001e000461	Zm00001e000461_T001	6.75573	0.359306	6.07205	6.54536	3.81807	3.31556	4.58714	4.7231
Zm00001eb004630	Zm00001e000464	Zm00001e000464_T002	6.31346	8.04068	7.07794	7.26687	21.8824	22.2074	7.67916	7.79917
Zm00001eb004660	Zm00001e000466	Zm00001e000466_T001	2.19023	1.89147	2.4283	2.73465	4.64786	5.01254	2.17501	2.33108
Zm00001eb004660	Zm00001e000466	Zm00001e000466_T003	128.203	132.008	165.425	162.039	233.234	250.382	159.468	163.495
Zm00001eb004720	Zm00001e000472	Zm00001e000472_T001	156.914	162.454	15.8067	16.6932	5.73959	6.86159	8.56044	9.6823
Zm00001eb004740	Zm00001e000473	Zm00001e000473_T001	4.72047	4.13086	8.97765	6.93117	3.56851	2.86126	1.83449	2.2749
Zm00001eb004750	Zm00001e000474	Zm00001e000474_T001	12.0773	11.2232	13.0569	16.0312	1.7373	3.0366	3.84181	3.56312
Zm00001eb004780	Zm00001e000478	Zm00001e000478_T001	0.004788	0.003444	9e-05	5.44357	0	3.8699	3.32777	3.26073
Zm00001eb004790	Zm00001e000479	Zm00001e000479_T002	2.02367	9.24868	4.97252	1.62555	2.63448	1.63717	0.943464	1.57816
Zm00001eb004790	Zm00001e000479	Zm00001e000479_T003	28.3919	5.4573	1.60969	19.6288	1.25607	15.2114	12.4071	1.4929
Zm00001eb004790	Zm00001e000479	Zm00001e000479_T004	0.241945	8.76371	1.26635	0.410605	1.34596	0.893655	0.12273	1.23953
Zm00001eb004790	Zm00001e000479	Zm00001e000479_T005	0.983126	5.25066	17.4904	1.37314	10.2836	0.647682	0.629591	11.4158
Zm00001eb004910	Zm00001e000488	Zm00001e000488_T001	3.04369	3.88939	8.86388	11.6321	1.00474	1.46818	1.61412	1.94292
Zm00001eb004940	Zm00001e000490	Zm00001e000490_T001	4.62194	2.02231	0.639754	3.86426	2.95281	4.22461	3.32221	5.16894
Zm00001eb004940	Zm00001e000490	Zm00001e000490_T002	0.183375	2.61274	4.76042	2.27922	0.268969	0.107828	0.338258	0.108627
Zm00001eb004990	Zm00001e000492	Zm00001e000492_T001	1.25256	4.85827	6.13966	5.83486	1.71695	5.59943	1.50187	5.91895
Zm00001eb005020	Zm00001e000495	Zm00001e000495_T001	0.062255	0.022089	0.038567	1.30815	4.54533	0.116697	0.639153	0.35939
Zm00001eb005020	Zm00001e000495	Zm00001e000495_T002	1.38143	0.353099	2.57139	2.22194	11.8016	19.3472	9.53134	16.5587
Zm00001eb005020	Zm00001e000495	Zm00001e000495_T004	0.429973	1.60764	0.860638	1.91373	7.21168	26.1194	11.8825	12.7426
Zm00001eb005030	Zm00001e000496	Zm00001e000496_T002	18.467	18.4011	29.2711	30.8458	0.284175	0.547463	0.801931	0.152878
Zm00001eb005070	Zm00001e000499	Zm00001e000499_T001	14.4452	13.8927	15.5079	14.8678	10.8082	12.1053	16.53	15.9852
Zm00001eb005080	Zm00001e000500	Zm00001e000500_T002	0	0.021047	0	0	3.27831	3.03974	0	0
Zm00001eb005080	Zm00001e000500	Zm00001e000500_T003	0	0	0	0	2.59376	2.32793	0	0
Zm00001eb005100	Zm00001e000502	Zm00001e000502_T001	0.222333	0.513581	1.19029	0.726897	5.52383	5.54768	0.292399	0.165344
Zm00001eb005100	Zm00001e000502	Zm00001e000502_T002	4.15042	3.9057	12.9522	1.35865	93.297	33.5359	1.44661	5.67171
Zm00001eb005130	Zm00001e000506	Zm00001e000506_T003	92.9941	88.5891	226.873	205.584	0.32529	0.349625	0.646185	0.351416
Zm00001eb005140	Zm00001e000507	Zm00001e000507_T001	184.342	201.229	51.837	52.2644	87.3505	87.1932	80.7925	78.8773
Zm00001eb005190	Zm00001e000509	Zm00001e000509_T002	5.66013	5.66813	4.01653	3.1599	6.05321	4.172	5.97347	6.10883
Zm00001eb005200	Zm00001e000510	Zm00001e000510_T001	67.4312	65.2058	0.059874	0.124246	0	0	0	0.072127
Zm00001eb005210	Zm00001e000511	Zm00001e000511_T003	9.53559	9.77514	23.7594	23.6952	15.7855	17.8083	10.4204	11.5547
Zm00001eb005220	Zm00001e000512	Zm00001e000512_T001	69.1054	68.3244	50.6696	47.7023	21.8446	20.5544	18.3299	19.7949
Zm00001eb005230	Zm00001e000513	Zm00001e000513_T001	2.91267	2.51451	4.86122	4.96393	1.87469	2.53545	2.32014	1.47472
Zm00001eb005320	Zm00001e000520	Zm00001e000520_T001	56.769	57.5824	55.9133	44.6895	32.3097	40.631	33.5566	28.3444
Zm00001eb005320	Zm00001e000520	Zm00001e000520_T002	4.37271	3.74497	0.238463	0.226493	2.59284	0.312367	1.2109	1.59675
Zm00001eb005330	Zm00001e000521	Zm00001e000521_T001	16.4006	18.306	32.4911	32.0322	33.6717	68.7193	81.844	79.5293
Zm00001eb005330	Zm00001e000521	Zm00001e000521_T003	0.100751	0.19658	0.113915	1.59167	27.1444	1.18572	0.855142	2.33247
Zm00001eb005340	Zm00001e000522	Zm00001e000522_T003	6.64773	1.15406	6.3828	6.357	4.41569	1.0573	4.6922	0.771075
Zm00001eb005360	Zm00001e000524	Zm00001e000524_T003	5.31398	6.64633	2.10049	2.13992	3.04542	3.66288	2.06918	1.80143
Zm00001eb005370	Zm00001e000525	Zm00001e000525_T002	13.3894	13.1727	13.0709	12.3768	5.29115	5.05815	5.37448	5.92112
Zm00001eb005380	Zm00001e000526	Zm00001e000526_T001	5.65183	6.11761	5.52423	5.94834	16.7549	14.7272	18.7804	16.9331
Zm00001eb005390	Zm00001e000527	Zm00001e000527_T001	4.57435	4.04439	3.7235	5.50784	6.00834	6.63894	6.2	6.39384
Zm00001eb005400	Zm00001e000529	Zm00001e000529_T002	1.66684	0.790859	1.29228	1.57773	3.19093	0.842516	0.069497	3.3034
Zm00001eb005420	Zm00001e000530	Zm00001e000530_T004	0.28665	0.829886	1.47079	0.960555	1.33269	1.02832	3.60737	3.04979
Zm00001eb005430	Zm00001e000531	Zm00001e000531_T001	9.69709	10.8866	22.8461	27.286	11.0321	14.309	18.9209	19.4245
Zm00001eb005430	Zm00001e000531	Zm00001e000531_T002	3.73811	3.14786	8.0408	4.18663	6.52757	2.49092	4.56738	5.43483
Zm00001eb005440	Zm00001e000532	Zm00001e000532_T001	2.90514	2.17082	19.557	20.9159	0.141797	0.196159	1.20354	1.3629
Zm00001eb005440	Zm00001e000532	Zm00001e000532_T002	0.560263	1.39909	11.5043	7.69929	0	0	0	0.234981
Zm00001eb005460	Zm00001e000534	Zm00001e000534_T001	8.70629	8.78786	35.6818	37.2314	7.28171	7.63547	15.7537	15.2937
Zm00001eb005530	Zm00001e000538	Zm00001e000538_T001	2.20474	2.40065	13.4841	5.20313	4.92108	3.88991	3.88998	1.56871
Zm00001eb005530	Zm00001e000538	Zm00001e000538_T003	2.75988	3.012	0.395042	2.79549	3.22671	0.837492	3.03907	3.56209
Zm00001eb005530	Zm00001e000538	Zm00001e000538_T006	3.24714	4.26279	0.569187	6.23315	7.96143	7.29928	5.27053	2.36614
Zm00001eb005550	Zm00001e000539	Zm00001e000539_T001	75.5098	75.0974	60.2353	59.0014	121.652	119.696	112.002	111.297
Zm00001eb005600	Zm00001e000545	Zm00001e000545_T002	4.49936	3.13942	17.6814	16.8517	0	0	0.057465	0.115803
Zm00001eb005630	Zm00001e000547	Zm00001e000547_T001	32.3243	32.7951	33.2501	34.8108	22.054	21.3589	25.4232	26.1044
Zm00001eb005660	Zm00001e000551	Zm00001e000551_T001	76.4832	76.5056	42.1749	41.5364	47.6719	48.065	57.1515	51.4874
Zm00001eb005690	Zm00001e000553	Zm00001e000553_T002	4.00645	1.40281	0	0	0.089316	4.85854	0	1.21758
Zm00001eb005690	Zm00001e000553	Zm00001e000553_T003	1.61908	1.10831	1.34412	0.633852	4.69215	1.22472	0.659241	1.29293
Zm00001eb005690	Zm00001e000553	Zm00001e000553_T005	1.30129	1.36421	2.51317	3.90413	0.530647	1.38836	2.73118	1.23939
Zm00001eb005700	Zm00001e000554	Zm00001e000554_T001	9.58788	9.31008	11.4178	9.94017	4.21303	4.51973	4.79237	5.12016
Zm00001eb005710	Zm00001e000555	Zm00001e000555_T003	0.068224	0	9.51877	0	0	0	0	0
Zm00001eb005710	Zm00001e000555	Zm00001e000555_T004	1.8433	0.175104	0	4.74267	0.030294	0.03353	0	0
Zm00001eb005790	Zm00001e000564	Zm00001e000564_T001	0.087722	0.129638	3.85054	3.77809	0.113098	0.054537	0.568442	0.567946
Zm00001eb005820	Zm00001e000568	Zm00001e000568_T001	0.932421	0.718546	0.417443	6.2438	0.653437	0.021078	0.806731	0.030409
Zm00001eb005820	Zm00001e000568	Zm00001e000568_T002	16.0879	12.5165	79.1639	108.498	24.5254	17.5178	24.2635	20.7013
Zm00001eb005820	Zm00001e000568	Zm00001e000568_T004	0	0	34.9221	0	0	5.35452	0	6.80277
Zm00001eb005820	Zm00001e000568	Zm00001e000568_T005	0	0.010155	13.604	0.05131	0	4.41999	0.005771	4.50992
Zm00001eb005840	Zm00001e000571	Zm00001e000571_T001	11.7033	10.5707	9.96486	11.7878	2.29032	1.76294	3.96149	4.99981
Zm00001eb005840	Zm00001e000571	Zm00001e000571_T003	2.06273	2.33588	1.72278	1.3423	1.48978	5.16476	1.21357	0.227441
Zm00001eb005850	Zm00001e000573	Zm00001e000573_T001	5.78816	7.31426	5.00067	6.03077	1.0102	0.970243	2.33599	2.49007
Zm00001eb005860	Zm00001e000574	Zm00001e000574_T001	9.24267	8.01004	5.19803	4.44191	0.814985	0.545276	2.13984	2.57863
Zm00001eb005900	Zm00001e000578	Zm00001e000578_T001	0.094431	0.099644	0.226644	0.201495	0.438506	1.60074	3.67988	3.67713
Zm00001eb005920	Zm00001e000580	Zm00001e000580_T002	3.50866	3.65295	4.57204	4.67971	11.3972	9.67272	8.45351	13.6783
Zm00001eb005920	Zm00001e000580	Zm00001e000580_T005	0.010313	0.056551	0.288794	0.190044	0.07312	0.912724	3.21149	0.126799
Zm00001eb005930	Zm00001e000581	Zm00001e000581_T001	7.74732	6.85375	11.6224	12.9958	10.7248	7.94712	5.74651	7.6536
Zm00001eb005960	Zm00001e000584	Zm00001e000584_T001	73.5799	71.3704	64.018	65.8073	73.8218	81.53	83.8419	82.9125
Zm00001eb005990	Zm00001e000589	Zm00001e000589_T001	0.086223	0.12434	0.982585	0.970849	7.22112	5.43028	1.46027	1.06685
Zm00001eb006000	Zm00001e000590	Zm00001e000590_T001	3.82846	3.2556	123.191	102.02	64.4175	54.3445	13.0599	18.3288
Zm00001eb006020	Zm00001e000593	Zm00001e000593_T001	36.6926	39.8118	299.378	294.007	7.44017	6.8798	211.321	206.132
Zm00001eb006040	Zm00001e000594	Zm00001e000594_T001	1.56954	1.44889	4.71089	4.25606	6.59582	8.55034	2.61203	4.26135
Zm00001eb006080	Zm00001e000600	Zm00001e000600_T001	0.87746	5.48834	0.461038	0.727051	6.86045	0.82839	0.967866	1.41739
Zm00001eb006080	Zm00001e000600	Zm00001e000600_T004	3.76061	0	4.98769	5.16773	0	4.27226	5.49665	4.39262
Zm00001eb006140	Zm00001e000605	Zm00001e000605_T001	0.742084	0.712968	1.42908	1.5512	12.9785	16.315	5.89269	7.86087
Zm00001eb006150	Zm00001e000607	Zm00001e000607_T001	17.7459	18.6386	12.3264	8.01245	15.4501	7.21023	10.9093	6.04504
Zm00001eb006160	Zm00001e000608	Zm00001e000608_T001	3.04806	2.78086	0.250491	0.225181	27.8365	23.6238	7.32455	8.36106
Zm00001eb006180	Zm00001e000609	Zm00001e000609_T001	2.54036	3.3883	0.131809	0.21882	8.86579	8.76593	9.51724	8.69909
Zm00001eb006210	Zm00001e000612	Zm00001e000612_T001	8.96925	8.98107	18.8293	63.4323	189.168	54.0182	106.32	118.442
Zm00001eb006210	Zm00001e000613	Zm00001e000613_T001	9.43124	9.44367	43.6599	66.6997	198.891	105.991	0	124.543
Zm00001eb006270	Zm00001e000616	Zm00001e000616_T002	0.049842	0.036745	0.062074	0.085968	7.86923	0.07783	0.156949	0.03102
Zm00001eb006270	Zm00001e000616	Zm00001e000616_T003	25.416	26.8233	60.2467	60.6881	8.97991	19.8908	57.2111	57.5661
Zm00001eb006310	Zm00001e000619	Zm00001e000619_T001	0	0	0	3.45903	0	0	0	0
Zm00001eb006360	Zm00001e000624	Zm00001e000624_T003	2.88447	4.66393	1.08943	1.19353	0	0	0.054245	0
Zm00001eb006380	Zm00001e000625	Zm00001e000625_T001	7.02531	5.37754	6.03061	5.86223	0	0.000904	0	0.478094
Zm00001eb006380	Zm00001e000625	Zm00001e000625_T003	2.23069	1.96209	3.36132	2.76115	9.22295	11.2635	13.5082	12.1077
.	Zm00001e000628	Zm00001e000628_T001	2.21924	1.22031	1.76846	1.62464	3.97844	3.43213	3.38436	4.04181
Zm00001eb006400	Zm00001e000630	Zm00001e000630_T001	21.4946	1.9149	0.370334	0.860977	0.036326	0.036511	0.009177	0.043877
Zm00001eb006410	Zm00001e000631	Zm00001e000631_T001	0.05158	0.126629	0	0.063471	4.01798	4.1841	1.33538	1.0933
Zm00001eb006420	Zm00001e000632	Zm00001e000632_T001	0	0	0.462213	0.244463	9.97279	8.48986	4.58426	4.45835
Zm00001eb006430	Zm00001e000633	Zm00001e000633_T001	0	0	0.019582	0.061157	3.23339	2.80715	4.23653	3.64246
Zm00001eb006440	Zm00001e000634	Zm00001e000634_T001	0	0.014838	0.20159	0.218749	8.86783	7.28105	3.06968	3.04392
Zm00001eb006470	Zm00001e000637	Zm00001e000637_T001	7.50389	2.46405	3.59483	4.64961	1.77412	2.17163	6.93752	7.3057
Zm00001eb006470	Zm00001e000637	Zm00001e000637_T002	1.77716	6.64979	2.06556	1.26284	1.18368	1.29404	1.37743	1.05446
Zm00001eb006480	Zm00001e000638	Zm00001e000638_T003	4.6182	3.16617	4.18133	5.66328	11.8027	13.0444	6.57746	5.46246
Zm00001eb006510	Zm00001e000639	Zm00001e000639_T002	3.12756	4.04435	4.9117	6.62763	3.76021	2.66128	6.52601	6.06859
Zm00001eb006510	Zm00001e000639	Zm00001e000639_T003	14.0232	11.2972	19.191	23.3226	18.982	9.79744	23.8507	22.9308
Zm00001eb006510	Zm00001e000639	Zm00001e000639_T004	0.078502	0	1.12186	0.22748	0.752732	0.003035	3.7014	1.06514
Zm00001eb006510	Zm00001e000639	Zm00001e000639_T007	4.78527	3.65015	4.07082	1.80268	9.14265	13.5681	2.15997	4.15664
Zm00001eb006530	Zm00001e000641	Zm00001e000641_T001	6.04929	6.55044	89.4539	94.1775	0.063273	0.156198	0.069176	0.070494
Zm00001eb006540	Zm00001e000642	Zm00001e000642_T001	54.6234	53.966	48.7436	50.9494	15.2813	19.3796	24.6868	27.1888
Zm00001eb006550	Zm00001e000643	Zm00001e000643_T001	14.1117	14.5531	10.4716	9.87474	4.70983	4.80989	5.25852	6.70459
Zm00001eb006560	Zm00001e000644	Zm00001e000644_T002	9.34742	9.84762	8.16532	8.04976	6.4165	6.18509	6.02004	6.66177
Zm00001eb006590	Zm00001e000648	Zm00001e000648_T001	4.11947	3.37906	8.86625	7.12277	0.39222	0.182037	0.731215	0.713862
Zm00001eb006620	Zm00001e000650	Zm00001e000650_T001	12.4799	15.9469	13.9296	10.1838	9.30159	9.58663	5.69036	5.20255
Zm00001eb006660	Zm00001e000652	Zm00001e000652_T001	5.42276	6.46161	2.47336	2.94392	6.16686	11.6199	5.09866	6.91549
Zm00001eb006660	Zm00001e000652	Zm00001e000652_T003	6.60554	9.83325	2.1561	1.68528	2.98151	1.16725	3.75233	1.13667
Zm00001eb006680	Zm00001e000657	Zm00001e000657_T002	0.83465	0.85923	9.42006	8.35862	0.105035	0.101297	0	0.096426
Zm00001eb006690	Zm00001e000658	Zm00001e000658_T001	1.82776	1.67854	17.1289	14.9038	9.26219	7.74074	3.42176	1.91749
Zm00001eb006700	Zm00001e000659	Zm00001e000659_T001	1.37047	1.6642	16.8948	14.9399	7.56762	6.22213	14.1021	12.6127
Zm00001eb006710	Zm00001e000660	Zm00001e000660_T001	0.192869	0.252285	3.76551	2.99738	0.825024	0.901105	2.33876	3.22711
Zm00001eb006720	Zm00001e000661	Zm00001e000661_T001	0.290646	0.72772	4.87919	4.76813	10.7538	9.88727	4.3035	4.20574
Zm00001eb006740	Zm00001e000664	Zm00001e000664_T001	0	0	0	0	4.25067	4.51307	0	0
Zm00001eb006850	Zm00001e000673	Zm00001e000673_T001	18.9139	17.3263	47.5349	48.4713	3.78556	4.33318	3.77124	4.62139
Zm00001eb006880	Zm00001e000676	Zm00001e000676_T001	5.1121	6.56381	7.26373	7.4488	1.40556	1.36808	2.55491	2.3149
Zm00001eb006890	Zm00001e000677	Zm00001e000677_T005	0	0.003485	0.028428	0.041285	0.009543	0.019465	4.09841	5.94966
Zm00001eb006900	Zm00001e000678	Zm00001e000678_T001	11.1635	11.7199	0.391683	7.95845	5.2792	5.43366	0	6.03852
Zm00001eb006920	Zm00001e000680	Zm00001e000680_T002	11.8674	9.28425	6.04546	9.3044	3.9549	5.15415	4.16125	3.64017
.	Zm00001e000682	Zm00001e000682_T001	7.75289	7.08603	7.93662	9.81544	1.28697	1.35687	2.32091	2.00211
Zm00001eb006930	Zm00001e000683	Zm00001e000683_T001	9.40052	9.49851	14.0627	13.2976	1.44681	1.294	2.53931	1.91249
Zm00001eb006940	Zm00001e000684	Zm00001e000684_T001	1.03318	3.33412	0.514998	0.296389	3.15185	11.6225	7.46314	7.94892
Zm00001eb006970	Zm00001e000686	Zm00001e000686_T001	0	0	0.030496	0	7.38656	7.42728	0.094285	0
Zm00001eb007010	Zm00001e000693	Zm00001e000693_T001	0	0	0.026476	0	4.05109	0	0	0
Zm00001eb007010	Zm00001e000693	Zm00001e000693_T005	14.1065	16.2399	12.5912	13.8703	0	9.91192	10.0806	10.3648
Zm00001eb007020	Zm00001e000694	Zm00001e000694_T001	0	0	0	0	37.4472	37.0588	0	0
Zm00001eb007030	Zm00001e000695	Zm00001e000695_T002	22.5146	22.1346	20.6152	19.8935	21.7349	20.7651	19.569	20.2516
Zm00001eb007050	Zm00001e000696	Zm00001e000696_T001	1.96928	3.0087	4.0681	4.37102	1.96738	1.67043	3.42621	1.71286
Zm00001eb007060	Zm00001e000697	Zm00001e000697_T009	29.2552	31.0681	60.5703	43.0891	39.0824	39.9414	52.2084	58.9342
.	Zm00001e000698	Zm00001e000698_T001	0	0	0.126837	0.331525	0	0	2.98458	0.057441
Zm00001eb007070	Zm00001e000699	Zm00001e000699_T001	1.5988	1.72196	5.06049	5.67856	0.465669	0.330974	0.537196	0.042432
.	Zm00001e000701	Zm00001e000701_T001	1.55406	1.73588	5.29967	0	0	1.07083	1.05788	0
Zm00001eb007090	Zm00001e000702	Zm00001e000702_T001	2.6002	3.87709	0.139206	0.115861	0.194317	0.212119	1.39611	0.202366
Zm00001eb007090	Zm00001e000702	Zm00001e000702_T004	22.2091	21.3086	13.8217	12.0102	9.06314	9.12451	6.06835	7.28426
Zm00001eb007130	Zm00001e000706	Zm00001e000706_T002	0.788709	1.70716	0.885353	0.142274	0.689238	0.837343	6.86824	0.935996
Zm00001eb007140	Zm00001e000708	Zm00001e000708_T002	1.16566	4.99612	5.25786	10.4213	0	0	0	0
Zm00001eb007140	Zm00001e000708	Zm00001e000708_T003	0	0	4.9798	0	0	0	0	0
Zm00001eb007150	Zm00001e000709	Zm00001e000709_T002	17.03	17.2567	20.276	21.0587	16.7793	12.9023	21.5312	17.7639
Zm00001eb007170	Zm00001e000710	Zm00001e000710_T001	9.1604	7.06457	19.1677	17.0503	2.43092	2.99499	3.72291	3.12935
Zm00001eb007180	Zm00001e000712	Zm00001e000712_T001	0.014617	0.004498	0.08891	0.002876	0.50736	0.007639	11.6879	0.058681
Zm00001eb007180	Zm00001e000712	Zm00001e000712_T003	0.016634	5.33482	2.41985	5.20374	0	1.88443	0	2.71437
Zm00001eb007180	Zm00001e000712	Zm00001e000712_T004	5.14283	2.10207	3.50439	0.504233	1.39522	0.819648	0.577089	2.07066
Zm00001eb007210	Zm00001e000719	Zm00001e000719_T001	7.02047	0.354656	0.231561	0.033529	0.217436	0.350048	0.134916	0.020546
Zm00001eb007220	Zm00001e000720	Zm00001e000720_T001	11.2141	13.6372	11.8674	12.2949	6.06372	4.09505	6.87847	7.35514
Zm00001eb007220	Zm00001e000720	Zm00001e000720_T002	9.00184	4.32596	0.006495	0.006096	0	0.003181	0	0
Zm00001eb007240	Zm00001e000722	Zm00001e000722_T002	19.7949	23.407	16.5231	17.3734	13.2286	15.4157	9.29319	8.47006
Zm00001eb007240	Zm00001e000722	Zm00001e000722_T003	4.68825	3.6202	1.1097	0.268447	1.86573	1.36387	2.45356	5.07731
Zm00001eb007250	Zm00001e000723	Zm00001e000723_T002	1.28897	0.557632	6.04374	1.62707	1.42214	1.63328	0.902876	1.44306
Zm00001eb007250	Zm00001e000723	Zm00001e000723_T003	4.56027	9.78451	14.8952	26.74	11.4773	12.908	14.1637	13.0334
Zm00001eb007270	Zm00001e000725	Zm00001e000725_T001	4.08104	4.51434	9.1932	9.35196	7.58521	6.50213	3.91994	5.14607
Zm00001eb007280	Zm00001e000726	Zm00001e000726_T002	2.28265	1.48561	5.34784	6.84127	34.1103	39.4685	31.7716	29.5581
Zm00001eb007280	Zm00001e000726	Zm00001e000726_T004	0.238486	4.58807	2.61688	6.77341	2.68472	1.13658	1.89242	1.17694
Zm00001eb007310	Zm00001e000727	Zm00001e000727_T001	1.18641	1.13429	5.15387	6.28233	0.132168	0.14531	0.184829	0.103185
Zm00001eb007470	Zm00001e000731	Zm00001e000731_T002	7.52449	7.91336	23.8473	26.8639	1.03227	0.932306	0.975421	0.974944
Zm00001eb007490	Zm00001e000734	Zm00001e000734_T001	1.18592	1.20196	3.92744	3.63047	1.16694	1.23314	1.95551	2.24117
Zm00001eb007600	Zm00001e000747	Zm00001e000747_T001	11.3527	10.3848	9.75568	11.6417	7.23545	3.83155	8.90463	12.5061
Zm00001eb007600	Zm00001e000747	Zm00001e000747_T003	1.11508	1.17876	3.90138	2.11255	4.46695	5.41018	3.16602	1.14527
Zm00001eb007650	Zm00001e000750	Zm00001e000750_T001	0.065856	0.090659	31.2422	35.585	0.862129	1.55274	0.117534	0.275619
Zm00001eb007650	Zm00001e000750	Zm00001e000750_T003	3.16314	3.27591	113.274	107.19	7.02428	6.34764	5.84521	6.16585
Zm00001eb007670	Zm00001e000752	Zm00001e000752_T001	1.25368	1.07227	15.2872	13.8154	10.27	9.37094	19.4865	21.8008
Zm00001eb007670	Zm00001e000752	Zm00001e000752_T002	0.954548	0.501855	3.14465	2.76496	2.355	3.56382	4.46408	5.12141
Zm00001eb007690	Zm00001e000754	Zm00001e000754_T001	15.4253	14.8423	21.106	9.0881	11.5618	11.9686	12.0509	14.1583
Zm00001eb007690	Zm00001e000754	Zm00001e000754_T003	0.007626	0	0.031386	6.92966	0	0	0	0
Zm00001eb007700	Zm00001e000755	Zm00001e000755_T001	2.01788	3.68382	4.40009	2.20783	0.502029	1.13755	0.719719	0.892051
Zm00001eb007730	Zm00001e000756	Zm00001e000756_T001	34.1346	34.3336	74.1848	76.0499	34.027	36.1467	40.8384	40.2574
Zm00001eb007750	Zm00001e000758	Zm00001e000758_T002	24.9364	23.2206	17.2502	19.2961	12.013	10.6726	8.85333	9.55964
Zm00001eb007760	Zm00001e000759	Zm00001e000759_T002	1.80799	1.84672	4.95755	5.40456	5.29986	8.11243	6.51519	9.18068
Zm00001eb007780	Zm00001e000761	Zm00001e000761_T001	15.098	13.2178	21.7438	19.1522	17.9244	17.9355	22.5298	24.6661
Zm00001eb007800	Zm00001e000763	Zm00001e000763_T001	0.629642	0.329805	0	9.18757	17.7161	0	0	0
Zm00001eb007800	Zm00001e000763	Zm00001e000763_T002	9.12412	9.40865	10.5655	2.16299	3.17495	16.4328	18.8651	21.8783
Zm00001eb007810	Zm00001e000764	Zm00001e000764_T001	23.242	20.3192	74.1195	75.0678	26.9802	28.5823	36.81	39.2061
Zm00001eb007820	Zm00001e000765	Zm00001e000765_T001	5.82904	0.026138	4.39244	2.95406	2.68007	2.22937	3.61018	3.8476
Zm00001eb007830	Zm00001e000766	Zm00001e000766_T002	3.72332	2.11405	4.1625	4.41454	0	0.554729	0	1.03312
Zm00001eb007860	Zm00001e000767	Zm00001e000767_T001	417.492	409.342	185.412	131.58	122.166	142.813	119.308	148.775
Zm00001eb007860	Zm00001e000767	Zm00001e000767_T002	71.2038	77.3119	0	25.0753	0	0	0	0
Zm00001eb007860	Zm00001e000767	Zm00001e000767_T003	21.7535	24.0715	9.92899	10.2754	4.76769	0	6.59295	0
Zm00001eb007870	Zm00001e000768	Zm00001e000768_T002	1.08441	1.81162	6.50409	5.92008	0	0	0	0
Zm00001eb007900	Zm00001e000770	Zm00001e000770_T003	2.7691	2.7656	7.70388	6.73743	0	0	1.20112	1.15691
Zm00001eb007920	Zm00001e000772	Zm00001e000772_T001	6.0465	5.73801	6.31669	6.37004	4.90263	4.67046	3.69263	4.13407
Zm00001eb007950	Zm00001e000775	Zm00001e000775_T001	0.369577	0.40386	3.64819	2.8664	3.37117	4.94359	4.61964	4.22989
Zm00001eb007960	Zm00001e000776	Zm00001e000776_T001	0	0.021159	3.45743	0.130636	0.098	0	0.096383	0.049058
Zm00001eb007960	Zm00001e000776	Zm00001e000776_T003	3.93943	4.04441	1.65204	1.00574	2.12217	2.83219	3.18256	3.48928
Zm00001eb007960	Zm00001e000776	Zm00001e000776_T005	1.31412	1.32732	0.281203	2.90311	0.098184	0.064567	0.108226	0.127638
Zm00001eb007990	Zm00001e000779	Zm00001e000779_T001	0.38926	0.160476	2.62841	3.35314	0.093486	0	0.022307	0.022859
Zm00001eb008010	Zm00001e000780	Zm00001e000780_T001	2.33892	2.82734	5.42737	4.80619	14.0837	12.2381	13.3744	13.791
Zm00001eb008060	Zm00001e000782	Zm00001e000782_T001	3.32293	4.03691	1.81844	0.956462	1.26862	1.03021	0.33403	0.7162
Zm00001eb008060	Zm00001e000782	Zm00001e000782_T002	23.5264	19.5636	13.792	14.1783	6.64342	6.16236	9.43889	10.0016
Zm00001eb008080	Zm00001e000787	Zm00001e000787_T002	2.08007	2.45738	18.3066	20.2515	0.028393	0.134759	0.385524	0.529719
Zm00001eb008090	Zm00001e000788	Zm00001e000788_T007	4.34699	4.01505	0.648003	0.339435	0.629285	0.328833	0.007994	0
Zm00001eb008100	Zm00001e000789	Zm00001e000789_T001	14.127	14.5882	10.718	11.3829	6.20172	5.47575	9.93451	10.9733
Zm00001eb008110	Zm00001e000790	Zm00001e000790_T001	2.43585	2.18363	3.31718	3.01924	2.38934	2.91736	6.81853	6.68866
Zm00001eb008140	Zm00001e000793	Zm00001e000793_T001	8.83461	7.8219	15.0364	15.7951	0	0.190616	4.38042	5.00976
Zm00001eb008160	Zm00001e000795	Zm00001e000795_T005	2.67047	3.30537	0.988894	1.582	41.5492	51.9412	16.0305	16.9718
Zm00001eb008170	Zm00001e000796	Zm00001e000796_T001	0	0	0	3.40018	0	0	0	0
Zm00001eb008170	Zm00001e000796	Zm00001e000796_T002	3.98766	4.75163	19.0837	11.0419	12.3268	11.8945	23.5535	19.241
Zm00001eb008170	Zm00001e000796	Zm00001e000796_T004	1.69013	0.520659	0.164658	3.0274	5.82106	5.66398	1.48575	6.52423
Zm00001eb008180	Zm00001e000797	Zm00001e000797_T001	0.017646	0	2.75978	3.33567	0	0	0.023458	0.074601
Zm00001eb008200	Zm00001e000798	Zm00001e000798_T001	0.465087	0.515661	1.18422	1.2735	7.59209	7.68289	3.93758	4.13475
Zm00001eb008250	Zm00001e000803	Zm00001e000803_T001	0.19792	0.184473	5.81883	4.8327	0	0	0.01979	0.020211
Zm00001eb008310	Zm00001e000809	Zm00001e000809_T001	22.5329	24.1193	19.4312	20.5539	17.6927	15.0273	17.2925	16.777
Zm00001eb008340	Zm00001e000813	Zm00001e000813_T001	9.78971	8.44894	15.7286	7.6638	10.1651	6.78809	12.4298	11.6177
Zm00001eb008360	Zm00001e000818	Zm00001e000818_T001	29.5807	28.6286	20.104	21.5455	0	0.083884	0.475452	0.577723
Zm00001eb008370	Zm00001e000819	Zm00001e000819_T001	28.0667	26.1238	37.9972	36.9971	10.5521	7.89216	13.4124	12.8338
Zm00001eb008400	Zm00001e000822	Zm00001e000822_T001	54.7792	1.66392	0.932154	32.4549	31.086	23.0121	27.3692	34.6376
Zm00001eb008440	Zm00001e000825	Zm00001e000825_T001	23.4161	24.6062	69.4125	69.5664	45.0709	45.8319	46.203	47.1764
Zm00001eb008450	Zm00001e000826	Zm00001e000826_T002	12.953	12.8133	22.8461	22.2724	7.46425	8.11254	7.92206	8.70252
Zm00001eb008460	Zm00001e000827	Zm00001e000827_T001	0.758247	0.199683	1.13664	6.9317	0.880583	1.74827	1.30046	0.140041
Zm00001eb008460	Zm00001e000827	Zm00001e000827_T003	17.4459	17.8055	27.2647	18.7649	4.19527	4.08278	5.27522	8.06001
Zm00001eb008470	Zm00001e000828	Zm00001e000828_T001	1.38052	1.54661	1.7496	2.36395	0.522935	3.88425	2.0085	0.033043
Zm00001eb008470	Zm00001e000828	Zm00001e000828_T005	1.80626	1.48849	1.70106	2.65312	8.88797	2.10184	2.6784	9.3811
Zm00001eb008480	Zm00001e000829	Zm00001e000829_T001	2.58385	3.65373	9.76572	4.32824	7.84873	10.2319	7.6158	12.9924
Zm00001eb008480	Zm00001e000829	Zm00001e000829_T005	7.83714	2.89209	5.41971	2.05416	8.00611	11.1506	4.4654	7.14461
Zm00001eb008490	Zm00001e000830	Zm00001e000830_T001	12.9727	11.9462	24.2252	21.7508	4.00314	3.31271	28.2408	4.55838
Zm00001eb008490	Zm00001e000830	Zm00001e000830_T003	29.1459	26.9873	25.2515	23.6037	5.0405	13.3166	3.93802	24.6027
Zm00001eb008500	Zm00001e000831	Zm00001e000831_T001	3.74466	2.39608	0.547527	0.326371	0	0.049389	0	0.038338
Zm00001eb008500	Zm00001e000831	Zm00001e000831_T002	5.57777	6.09098	0.328387	0.938909	0	0	0	0
Zm00001eb008520	Zm00001e000832	Zm00001e000832_T001	15.2731	14.7975	4.49461	3.51302	0	0.139257	0	0
Zm00001eb008530	Zm00001e000833	Zm00001e000833_T001	3.55415	4.14211	2.72385	2.89496	22.8417	22.62	2.86849	3.05463
Zm00001eb008530	Zm00001e000833	Zm00001e000833_T003	1.03581	0	0	0.304384	1.25717	3.07741	0.213863	0
Zm00001eb008550	Zm00001e000834	Zm00001e000834_T001	282.027	289.169	144.502	140.612	105.036	103.44	135.728	137.126
Zm00001eb008570	Zm00001e000836	Zm00001e000836_T001	5.33122	6.30934	16.3627	19.0162	3.45443	5.88523	7.79061	7.57733
Zm00001eb008570	Zm00001e000836	Zm00001e000836_T002	3.72719	2.66138	2.19588	0	3.33885	0.607742	0	0
Zm00001eb008580	Zm00001e000837	Zm00001e000837_T004	0.951829	0.979289	3.04416	2.81507	0.213943	0	0	0
Zm00001eb008590	Zm00001e000838	Zm00001e000838_T003	5.95371	6.13646	3.9261	4.0556	5.35318	3.08731	4.33729	5.23697
Zm00001eb008630	Zm00001e000841	Zm00001e000841_T002	13.5297	12.4591	2.54414	2.08915	0.407868	0.436712	0.46087	0
Zm00001eb008650	Zm00001e000843	Zm00001e000843_T002	3.32826	7.78529	0	3.35351	1.0807	4.18184	6.94515	5.68653
Zm00001eb008660	Zm00001e000844	Zm00001e000844_T002	3.71477	2.3817	5.57099	9.59856	4.62344	7.55206	2.66417	2.25838
Zm00001eb008660	Zm00001e000844	Zm00001e000844_T003	34.8017	28.8134	12.9012	14.7757	92.9392	99.3678	111.025	117.933
Zm00001eb008680	Zm00001e000845	Zm00001e000845_T001	0.520682	0.467227	0.744069	0.348675	1.65971	2.21737	6.39649	5.94618
Zm00001eb008680	Zm00001e000845	Zm00001e000845_T004	17.3008	9.58529	10.9244	32.2675	118.842	69.3111	125.075	142.276
Zm00001eb008680	Zm00001e000845	Zm00001e000845_T005	26.404	32.5979	21.4029	7.32641	46.6928	133.203	104.823	73.3546
Zm00001eb008690	Zm00001e000846	Zm00001e000846_T001	172.453	268.231	264.423	407.612	346.485	347.263	236.804	243.642
Zm00001eb008690	Zm00001e000846	Zm00001e000846_T002	5.73629	5.69289	7.73476	10.2587	9.91078	8.79359	8.41932	4.61894
Zm00001eb008690	Zm00001e000846	Zm00001e000846_T003	22.359	16.6841	32.1749	35.4171	16.9299	17.1503	15.833	15.7996
Zm00001eb008690	Zm00001e000846	Zm00001e000846_T004	19.097	0	35.138	0	0	0	0	0
Zm00001eb008700	Zm00001e000847	Zm00001e000847_T001	60.4497	60.7658	35.4174	35.0029	25.0344	23.6162	33.7973	33.5786
Zm00001eb008700	Zm00001e000847	Zm00001e000847_T002	16.5697	15.1705	0	0	0	0	0	0
Zm00001eb008710	Zm00001e000848	Zm00001e000848_T001	4.09212	3.68827	2.52043	3.11896	0.14004	0.36311	0.289186	0.450103
Zm00001eb008720	Zm00001e000849	Zm00001e000849_T004	0.847092	2.47649	0.790715	1.31599	3.55432	1.85343	2.38313	3.426
Zm00001eb008720	Zm00001e000849	Zm00001e000849_T005	0.854738	13.4013	6.21783	6.97271	10.5706	13.4605	10.543	10.4089
Zm00001eb008720	Zm00001e000849	Zm00001e000849_T006	4.2713	0.905139	1.31669	0.208619	0.931302	0.755438	0.906503	0.592332
Zm00001eb008720	Zm00001e000849	Zm00001e000849_T007	3.90582	0.723251	0.408518	0.178873	0.763018	0.573163	0.518368	0.479006
Zm00001eb008770	Zm00001e000854	Zm00001e000854_T001	0	0	3.48197	2.92841	0	0	0	0
Zm00001eb008780	Zm00001e000856	Zm00001e000856_T001	22.6108	25.6313	20.9348	19.5024	5.84412	6.44008	6.64318	6.9208
Zm00001eb008790	Zm00001e000857	Zm00001e000857_T001	1.21076	1.51455	0.840707	0.536453	10.684	15.7441	53.774	20.9803
Zm00001eb008790	Zm00001e000857	Zm00001e000857_T002	0.652104	0.324999	0.150426	0.054841	1.93359	5.05833	8.21207	6.26289
Zm00001eb008790	Zm00001e000857	Zm00001e000857_T003	0.259701	0.165507	3.91588	0	0.962759	1.20461	8.0064	0.749315
Zm00001eb008790	Zm00001e000857	Zm00001e000857_T004	0	0	4.50436	0	0	0	0	6.15994
Zm00001eb008790	Zm00001e000857	Zm00001e000857_T005	0	0	0.060205	0.32779	26.879	32.7579	94.427	54.6557
Zm00001eb008790	Zm00001e000857	Zm00001e000857_T006	0	0	0	0.01763	9.5198	6.58821	51.8618	3.01201
Zm00001eb008810	Zm00001e000859	Zm00001e000859_T002	1.56976	1.45246	0.935928	0.720871	80.1223	77.2763	29.3695	32.0943
Zm00001eb008830	Zm00001e000861	Zm00001e000861_T002	22.1965	22.659	5.29898	4.23881	0	0	0	0
Zm00001eb008850	Zm00001e000863	Zm00001e000863_T001	23.8723	24.3239	11.4923	10.2534	25.4642	27.5087	20.828	17.9967
Zm00001eb008880	Zm00001e000864	Zm00001e000864_T001	12.9807	13.4909	10.1429	9.97673	7.21709	7.18473	5.88674	5.15104
Zm00001eb008890	Zm00001e000865	Zm00001e000865_T004	2.79841	2.55189	4.81882	5.61918	2.22115	2.28728	1.13807	1.91019
Zm00001eb008900	Zm00001e000866	Zm00001e000866_T002	1.95774	0.12633	0.062186	0.213093	0	3.94455	2.85014	1.02361
Zm00001eb008900	Zm00001e000866	Zm00001e000866_T003	8.50138	18.1944	5.11215	4.71372	4.95421	2.9338	4.89497	6.08042
Zm00001eb008910	Zm00001e000867	Zm00001e000867_T001	25.5317	21.8761	7.85466	8.13126	3.42769	2.89317	4.66323	4.92972
Zm00001eb008920	Zm00001e000868	Zm00001e000868_T002	4.98043	5.77463	11.4455	10.7931	0.435558	0.521798	8.86149	9.74445
Zm00001eb008930	Zm00001e000870	Zm00001e000870_T001	10.7556	16.0866	3.49665	2.94554	0.023912	0.091398	0	0.093991
Zm00001eb008930	Zm00001e000870	Zm00001e000870_T002	17.6854	24.6197	4.40133	5.53445	0	0	0	0
Zm00001eb008930	Zm00001e000870	Zm00001e000870_T003	9.7455	0	0	0	0	0	0	0
Zm00001eb008950	Zm00001e000872	Zm00001e000872_T001	0	1.27523	2.92074	3.29447	1.4885	2.19775	0	0
Zm00001eb008950	Zm00001e000872	Zm00001e000872_T002	1.35261	0.684833	1.42256	0.570278	0.891829	0.925874	6.06035	2.1733
Zm00001eb008970	Zm00001e000873	Zm00001e000873_T001	0.023681	0	0	0	5.65586	5.93579	0	0
Zm00001eb008980	Zm00001e000874	Zm00001e000874_T001	13.4361	12.2662	2.50245	2.39722	0.15625	0	0	0
Zm00001eb009010	Zm00001e000875	Zm00001e000875_T004	18.7978	16.9055	0.692209	0.616729	3.09733	3.9699	6.56889	4.98476
Zm00001eb009070	Zm00001e000878	Zm00001e000878_T001	30.5422	29.9511	16.8997	19.2933	18.8881	20.7096	19.7971	21.7096
Zm00001eb009090	Zm00001e000880	Zm00001e000880_T001	0.024396	0.696016	1.33066	0.802096	5.52993	6.13877	5.20455	3.31031
Zm00001eb009090	Zm00001e000880	Zm00001e000880_T003	2.26134	2.45673	4.68541	5.32681	0.802856	0.583247	1.64298	2.81872
Zm00001eb009100	Zm00001e000881	Zm00001e000881_T005	7.04429	3.51559	2.84111	2.18176	2.57664	0.624547	1.5269	1.77487
Zm00001eb009110	Zm00001e000883	Zm00001e000883_T001	6.77405	2.29333	1.13588	1.11222	0.462417	0.482514	1.67995	1.4033
Zm00001eb009110	Zm00001e000883	Zm00001e000883_T002	5.87925	2.4052	5.36756	7.46305	3.17417	2.41597	1.92913	3.23048
Zm00001eb009140	Zm00001e000887	Zm00001e000887_T003	7.5992	5.25795	5.29847	6.11071	8.06006	10.835	8.23454	9.71723
Zm00001eb009160	Zm00001e000889	Zm00001e000889_T001	19.1895	1.4871	50.4014	57.994	12.9885	11.6092	11.0554	24.6539
Zm00001eb009160	Zm00001e000889	Zm00001e000889_T002	1.46305	0	2.40712	3.97927	0.649894	0.773852	1.04224	5.16626
Zm00001eb009160	Zm00001e000889	Zm00001e000889_T003	1.8685	0.560274	15.8961	14.0225	0.837022	1.36051	0.565281	5.16165
Zm00001eb009160	Zm00001e000889	Zm00001e000889_T004	1.85789	22.2332	5.26048	5.40716	50.0023	24.7887	67.2234	16.5487
.	Zm00001e000896	Zm00001e000896_T001	1.11682	1.06953	4.29668	3.49555	3.07153	1.24773	1.77939	1.90995
Zm00001eb009240	Zm00001e000897	Zm00001e000897_T001	3.86598	4.70307	8.2701	8.95386	7.59703	7.39845	0	0
Zm00001eb009240	Zm00001e000897	Zm00001e000897_T002	0.666641	2.22878	6.38835	5.68408	6.77001	5.34335	15.878	15.5387
Zm00001eb009250	Zm00001e000898	Zm00001e000898_T001	1.92297	2.30956	16.0096	14.3043	42.3645	43.008	27.4372	26.2882
Zm00001eb009290	Zm00001e000902	Zm00001e000902_T001	2.82203	2.70092	5.15419	4.83951	0.94888	1.28197	0.758883	0.607513
Zm00001eb009310	Zm00001e000904	Zm00001e000904_T002	25.3114	24.5242	30.3569	28.8066	16.5771	19.6827	18.3047	14.7561
Zm00001eb009320	Zm00001e000905	Zm00001e000905_T003	0.899159	0.948895	2.14604	2.24976	7.78934	6.71785	2.45289	4.068
Zm00001eb009340	Zm00001e000907	Zm00001e000907_T001	0.172427	0.440502	43.0972	44.1751	0.147633	0.203775	0.173525	0.208816
.	Zm00001e000909	Zm00001e000909_T001	3.34148	2.47346	0	0	0	0	0	0
Zm00001eb009360	Zm00001e000910	Zm00001e000910_T001	0	0	5.08793	0	0	0	0	0
Zm00001eb009360	Zm00001e000910	Zm00001e000910_T002	0	0.430909	6.99226	15.7264	0	0	0	0
Zm00001eb009370	Zm00001e000911	Zm00001e000911_T002	8.02429	10.0064	6.43608	6.56814	8.73375	6.50344	9.59332	9.01135
Zm00001eb009400	Zm00001e000913	Zm00001e000913_T001	1.40351	1.34341	0.875092	0.93604	7.21572	2.76173	2.3161	2.97257
Zm00001eb009430	Zm00001e000915	Zm00001e000915_T001	18.3528	20.1942	20.5121	20.0906	42.7854	46.2061	23.6545	24.8056
Zm00001eb009460	Zm00001e000918	Zm00001e000918_T001	3.97295	4.61157	9.74615	9.62325	0.501321	0.383977	0.7457	0.792404
Zm00001eb009480	Zm00001e000920	Zm00001e000920_T001	18.3034	1.94728	25.0677	23.588	28.305	33.7045	35.4463	34.7077
Zm00001eb009500	Zm00001e000922	Zm00001e000922_T001	5.11461	4.0841	3.31677	2.23909	2.90816	3.73646	4.73557	5.72399
Zm00001eb009510	Zm00001e000925	Zm00001e000925_T001	16.3147	16.0427	17.0074	17.2832	4.71294	4.53977	16.2808	17.0461
Zm00001eb009540	Zm00001e000927	Zm00001e000927_T003	0.240095	0	4.21187	3.83639	21.0954	9.35192	4.36692	3.09847
Zm00001eb009540	Zm00001e000927	Zm00001e000927_T005	0	0	0.960309	0	0	6.8643	0.606535	0
Zm00001eb009550	Zm00001e000928	Zm00001e000928_T003	1.66613	1.38922	2.12212	3.22366	6.69519	7.93117	7.67855	7.94311
Zm00001eb009570	Zm00001e000929	Zm00001e000929_T001	0.24998	0.096602	0.540996	0.417787	9.35639	1.75326	2.08687	2.39839
Zm00001eb009570	Zm00001e000929	Zm00001e000929_T002	0.048716	0.159765	0	0	4.72123	0.133062	0.071804	0.076108
Zm00001eb009580	Zm00001e000930	Zm00001e000930_T001	0	0.34057	4.64183	2.90048	0	1.08516	0.888344	0
Zm00001eb009640	Zm00001e000936	Zm00001e000936_T001	8.05613	7.30229	12.0041	11.9517	0.050402	0.081014	0.594892	0.855754
Zm00001eb009660	Zm00001e000938	Zm00001e000938_T002	0.537804	0.566281	3.22533	2.21004	0	0	0.206791	0.065785
Zm00001eb009780	Zm00001e000946	Zm00001e000946_T001	6.85027	5.10894	8.87709	7.41306	5.80172	5.75627	4.55002	4.0981
Zm00001eb009810	Zm00001e000949	Zm00001e000949_T001	45.2327	42.6127	36.4308	32.5987	25.3006	24.9186	18.288	21.3348
Zm00001eb009850	Zm00001e000952	Zm00001e000952_T001	0.195886	0.487966	0.211779	0	26.2451	27.1022	0	0
Zm00001eb009870	Zm00001e000954	Zm00001e000954_T001	6.71544	4.85566	4.73428	3.83213	8.77326	7.6228	10.0408	11.1319
Zm00001eb009880	Zm00001e000955	Zm00001e000955_T002	19.137	18.6121	19.5272	19.5398	16.088	14.8344	18.9636	18.3361
Zm00001eb009890	Zm00001e000961	Zm00001e000961_T003	21.0414	20.629	107.243	116.811	25.6469	26.6229	69.8023	70.1992
Zm00001eb009900	Zm00001e000962	Zm00001e000962_T002	48.6088	86.5074	107.687	49.6781	33.4342	52.3075	64.5205	33.8252
Zm00001eb009920	Zm00001e000965	Zm00001e000965_T001	201.676	249.96	105.667	101.274	83.589	76.7849	84.9841	82.2624
Zm00001eb009940	Zm00001e000968	Zm00001e000968_T001	4.57192	4.21015	30.4656	31.289	0.105951	0	0	0
Zm00001eb009940	Zm00001e000968	Zm00001e000968_T003	0.620465	0.495996	7.85509	6.25471	0	0	0	0
Zm00001eb009950	Zm00001e000969	Zm00001e000969_T001	0.291265	0.47952	2.60771	2.7104	0.484297	0.038933	0.048532	0.058831
Zm00001eb009960	Zm00001e000970	Zm00001e000970_T001	6.74645	6.66478	11.6044	5.50357	5.42983	4.58751	6.98478	6.65299
Zm00001eb009980	Zm00001e000971	Zm00001e000971_T001	0.073456	0	0	0	0	0.509378	4.39112	1.13953
Zm00001eb010020	Zm00001e000977	Zm00001e000977_T002	0	5.33084	0.645446	0	0	0	0	0
Zm00001eb010030	Zm00001e000978	Zm00001e000978_T002	42.1027	45.6629	62.4465	63.9621	39.2389	38.3008	33.8307	36.3284
Zm00001eb010040	Zm00001e000979	Zm00001e000979_T003	148.72	147.458	103.209	103.501	123.547	121.31	60.9076	62.993
Zm00001eb010050	Zm00001e000980	Zm00001e000980_T002	0	0	0.701056	1.13313	1.09701	0.727936	2.48566	4.02213
Zm00001eb010060	Zm00001e000981	Zm00001e000981_T001	3.38428	3.43038	2.75048	2.82426	0.87837	0.973258	1.41551	1.47229
Zm00001eb010070	Zm00001e000982	Zm00001e000982_T001	1.84948	2.08437	9.68881	10.4678	1.68166	2.42182	1.56356	1.95057
Zm00001eb010140	Zm00001e000992	Zm00001e000992_T002	53.3202	36.3061	88.0987	85.5212	28.2198	31.0397	53.4647	51.7396
Zm00001eb010140	Zm00001e000992	Zm00001e000992_T003	5.95742	25.3231	0.167328	6.32733	0.459504	0.228449	0.113703	0.096456
Zm00001eb010150	Zm00001e000993	Zm00001e000993_T002	18.5473	16.9827	25.8975	31.5138	8.96555	8.09456	8.30695	9.42265
Zm00001eb010160	Zm00001e000995	Zm00001e000995_T002	14.5972	14.918	26.3688	28.5011	24.9847	25.9104	34.8229	34.7535
Zm00001eb010190	Zm00001e000997	Zm00001e000997_T001	0.819543	0.827857	1.0442	1.08823	5.93359	7.25145	6.21932	3.95762
Zm00001eb010190	Zm00001e000997	Zm00001e000997_T002	1.9792	2.7992	4.83309	4.15743	0.895926	1.42522	0.37841	0.972035
Zm00001eb010200	Zm00001e000998	Zm00001e000998_T002	40.5878	43.119	12.5878	12.1479	17.0813	14.2785	13.8145	16.7909
Zm00001eb010210	Zm00001e000999	Zm00001e000999_T001	0.578142	0.825581	21.497	21.4982	4.16063	4.38545	0.351956	0.31696
Zm00001eb010240	Zm00001e001000	Zm00001e001000_T001	102.59	109.363	33.4914	32.9104	16.533	18.5701	17.5223	15.9305
Zm00001eb010300	Zm00001e001004	Zm00001e001004_T002	5.31623	3.74792	0.708819	1.36127	1.54732	3.71004	1.27226	1.02707
Zm00001eb010310	Zm00001e001005	Zm00001e001005_T003	2.04816	3.66547	3.08175	3.14582	1.48642	0.751071	3.54201	4.96621
Zm00001eb010320	Zm00001e001006	Zm00001e001006_T004	3.98576	4.11803	18.5805	18.4136	10.8262	10.0037	5.88117	6.47913
Zm00001eb010360	Zm00001e001009	Zm00001e001009_T003	13.8379	12.9989	18.978	20.5908	0.017831	0.118309	0.608157	0.674739
Zm00001eb010370	Zm00001e001010	Zm00001e001010_T001	36.1757	34.7799	54.3003	50.466	108.197	116.612	73.1977	73.012
Zm00001eb010400	Zm00001e001011	Zm00001e001011_T001	73.0069	73.1358	51.6939	51.6849	89.0242	85.0244	100.783	99.2038
Zm00001eb010410	Zm00001e001012	Zm00001e001012_T002	10.8654	11.5124	9.68833	11.4369	22.7712	23.9536	30.0568	29.6336
Zm00001eb010420	Zm00001e001013	Zm00001e001013_T001	41.4808	65.6111	22.9791	10.0076	0.129877	0	0	0.132364
Zm00001eb010420	Zm00001e001013	Zm00001e001013_T005	18.1573	0.765842	0.382572	13.6656	0	0	0.072767	0
Zm00001eb010430	Zm00001e001014	Zm00001e001014_T001	4.02692	4.49397	10.339	8.06652	0.319701	0	3.363	3.68272
Zm00001eb010450	Zm00001e001016	Zm00001e001016_T002	2.22362	1.92423	15.8825	15.3143	0	0.010072	0.525107	0.155275
Zm00001eb010480	Zm00001e001019	Zm00001e001019_T001	3.93781	4.06806	1.57986	2.41173	14.9107	11.0541	11.3598	8.38134
Zm00001eb010500	Zm00001e001021	Zm00001e001021_T002	6.42171	7.12506	14.955	15.3381	28.3487	24.632	5.29263	53.0318
Zm00001eb010530	Zm00001e001024	Zm00001e001024_T001	2.57153	1.8662	0.132865	0.311819	0	0.155833	0	0
Zm00001eb010540	Zm00001e001025	Zm00001e001025_T002	2.25908	2.50047	2.11739	1.93578	0	0	0	0
Zm00001eb010550	Zm00001e001026	Zm00001e001026_T001	13.9757	0.30251	1.1544	0.968457	0	0	0	0
Zm00001eb010560	Zm00001e001030	Zm00001e001030_T001	34.421	33.6089	101.67	104.608	18.5801	18.5031	27.7677	29.1438
Zm00001eb010570	Zm00001e001031	Zm00001e001031_T001	8.79266	8.86509	7.58903	7.72268	3.43836	2.69179	3.5996	3.62241
Zm00001eb010610	Zm00001e001035	Zm00001e001035_T001	1.53462	1.73154	3.59708	4.40016	11.8616	11.4406	25.4885	27.923
Zm00001eb010620	Zm00001e001036	Zm00001e001036_T001	10.3312	10.1188	6.41647	9.80308	18.1323	18.5607	21.3026	18.9137
Zm00001eb010660	Zm00001e001041	Zm00001e001041_T002	1.75936	2.87744	4.9234	4.98756	0.456621	0.095339	0.046384	0.023687
Zm00001eb010680	Zm00001e001043	Zm00001e001043_T002	9.06527	8.31443	7.46896	6.8895	4.92696	5.87273	4.64744	5.09093
Zm00001eb010690	Zm00001e001044	Zm00001e001044_T001	3.94876	7.28911	3.96278	2.40698	0.15784	0	1.64555	0
Zm00001eb010690	Zm00001e001044	Zm00001e001044_T002	1.47751	3.21386	1.66442	1.78353	0.111013	0.168446	1.11984	0.130451
Zm00001eb010690	Zm00001e001044	Zm00001e001044_T003	3.468	1.76689	1.58455	2.77402	0.575089	0.014844	0.722974	0.576533
Zm00001eb010690	Zm00001e001044	Zm00001e001044_T004	5.52661	4.68127	2.80229	1.93273	0.129018	0.421209	2.44026	0.476172
Zm00001eb010690	Zm00001e001044	Zm00001e001044_T005	35.0504	33.2794	17.0766	19.2392	9.64547	12.1191	10.3201	15.7648
Zm00001eb010700	Zm00001e001045	Zm00001e001045_T001	128.331	133.007	54.4404	56.9108	33.0319	35.0576	30.0923	30.0315
Zm00001eb010710	Zm00001e001047	Zm00001e001047_T001	8.56811	9.98149	8.64128	8.9356	2.70978	2.51977	3.17613	2.71712
Zm00001eb010730	Zm00001e001049	Zm00001e001049_T005	0.968187	0	4.29593	4.36954	0.522132	0	0	0.712625
Zm00001eb010740	Zm00001e001050	Zm00001e001050_T001	4.30645	0.031869	2.00238	1.78159	14.574	45.383	0.69543	1.01595
Zm00001eb010740	Zm00001e001050	Zm00001e001050_T004	0.293425	1.29089	2.51486	2.38891	4.87049	3.1404	0	0
.	Zm00001e001055	Zm00001e001055_T001	4.24819	5.45369	8.93643	8.80507	6.25236	9.61619	6.85898	6.71813
Zm00001eb010790	Zm00001e001056	Zm00001e001056_T001	50.9424	50.7836	119.752	120.082	48.6563	48.3532	67.5719	69.4097
Zm00001eb010810	Zm00001e001058	Zm00001e001058_T001	0.008018	0.113596	5.67157	1.45631	0.74491	6.74133	5.16532	0.194388
Zm00001eb010810	Zm00001e001058	Zm00001e001058_T002	0.839649	5.09178	6.47353	1.45531	0	0.721766	0	2.1081
Zm00001eb010820	Zm00001e001059	Zm00001e001059_T001	7.27282	7.54218	11.4111	11.04	5.52535	6.13134	6.71054	5.49057
Zm00001eb010860	Zm00001e001066	Zm00001e001066_T001	1.36393	2.01073	3.80478	4.8676	12.3245	5.51081	6.70286	8.04904
Zm00001eb010910	Zm00001e001070	Zm00001e001070_T001	0	0.027814	2.84346	2.13016	0	0	0	0
Zm00001eb010950	Zm00001e001073	Zm00001e001073_T001	4.29267	9.49907	9.74283	5.8274	4.54485	2.46257	3.37862	3.81894
Zm00001eb010950	Zm00001e001073	Zm00001e001073_T002	110.123	9.07679	6.58432	51.0323	4.04749	51.0335	5.31924	5.27508
Zm00001eb010960	Zm00001e001074	Zm00001e001074_T001	0.441866	0.442517	3.36332	3.82761	1.29878	1.30086	1.04067	0.905281
Zm00001eb010980	Zm00001e001076	Zm00001e001076_T001	1.42095	34.0576	0.750289	10.4009	4.18831	5.3587	7.00152	7.96854
Zm00001eb010980	Zm00001e001076	Zm00001e001076_T002	6.97634	1.29031	4.11567	1.88258	2.22571	1.90873	0.711593	1.16269
Zm00001eb010990	Zm00001e001078	Zm00001e001078_T001	3.23266	3.33489	23.1968	21.0417	0.311563	0.608251	3.02569	3.40123
Zm00001eb011000	Zm00001e001079	Zm00001e001079_T001	1.88777	4.41901	1.27208	8.43389	3.78724	3.67661	1.69938	1.75778
Zm00001eb011010	Zm00001e001080	Zm00001e001080_T001	13.3636	1.68446	2.82904	6.39572	8.25753	0.074497	8.77548	8.26462
Zm00001eb011010	Zm00001e001080	Zm00001e001080_T002	1.19433	0.040043	0.111658	0.083077	0.078224	12.4052	0.132522	0.118399
Zm00001eb011010	Zm00001e001080	Zm00001e001080_T003	2.7935	1.52698	1.58464	1.8476	2.72812	16.8003	5.01002	2.58917
Zm00001eb011020	Zm00001e001083	Zm00001e001083_T001	3.64492	4.12108	3.79769	4.92485	8.747	6.97877	4.96891	5.60876
Zm00001eb011020	Zm00001e001083	Zm00001e001083_T002	68.9483	68.6572	73.6672	77.3288	73.7873	80.9959	68.5331	66.4212
Zm00001eb011040	Zm00001e001085	Zm00001e001085_T002	22.3942	20.3222	20.8153	21.1196	13.5535	12.2924	20.3832	18.95
Zm00001eb011050	Zm00001e001087	Zm00001e001087_T003	4.84871	4.75038	22.2345	21.1832	0	0.007605	0.147017	0
Zm00001eb011070	Zm00001e001089	Zm00001e001089_T004	0.001423	0	0.000122	0	2.65568	4.55566	2.74713	2.86268
Zm00001eb011140	Zm00001e001094	Zm00001e001094_T001	0.871507	0.441989	6.82995	7.42482	8.48409	7.81156	2.72947	2.02721
Zm00001eb011150	Zm00001e001095	Zm00001e001095_T001	0.005278	0.004131	0.003364	0.927264	0	0	3.61771	0.073633
Zm00001eb011150	Zm00001e001095	Zm00001e001095_T004	32.7754	40.0298	19.213	14.7061	13.1759	17.0256	6.08458	10.1828
Zm00001eb011170	Zm00001e001103	Zm00001e001103_T002	8.51063	8.44763	6.0139	8.12622	12.2953	10.1625	8.22125	10.7914
Zm00001eb011200	Zm00001e001105	Zm00001e001105_T001	9.72442	8.49493	5.5548	8.15676	7.37616	5.7063	5.04596	5.65865
Zm00001eb011220	Zm00001e001107	Zm00001e001107_T003	1.23811	1.91765	4.2141	5.06812	3.61614	3.91762	3.06862	2.66851
Zm00001eb011230	Zm00001e001109	Zm00001e001109_T004	90.3587	91.0538	49.9161	51.4643	34.1029	31.2824	38.5558	33.6803
Zm00001eb011300	Zm00001e001114	Zm00001e001114_T001	2.03766	6.39937	0.311669	1.12478	0.63022	0.53277	1.17191	0.770843
Zm00001eb011300	Zm00001e001114	Zm00001e001114_T003	3.95357	2.46114	7.91602	0.051675	0	0.170635	0.02723	0
Zm00001eb011300	Zm00001e001114	Zm00001e001114_T005	7.90943	2.19667	0.092444	17.3429	9.59084	9.36353	12.2409	10.885
Zm00001eb011420	Zm00001e001123	Zm00001e001123_T001	53.8858	43.0884	87.8857	48.001	42.5647	60.6523	46.6276	53.3881
Zm00001eb011420	Zm00001e001123	Zm00001e001123_T002	18.8695	28.8765	0	8.84112	25.505	0	16.0594	0
Zm00001eb011420	Zm00001e001123	Zm00001e001123_T003	39.9499	39.6909	2.71334	26.1111	22.662	32.2619	19.9513	36.1857
Zm00001eb011440	Zm00001e001126	Zm00001e001126_T001	1.44256	0.893468	1.56538	2.15046	15.8718	12.3062	4.62108	4.0934
Zm00001eb011450	Zm00001e001127	Zm00001e001127_T004	20.1901	23.8392	12.4085	12.5051	14.2779	12.7507	20.7245	20.9359
Zm00001eb011460	Zm00001e001128	Zm00001e001128_T001	2.26126	1.79633	2.92631	2.81303	0.069367	0.110085	0.095471	0.033697
Zm00001eb011470	Zm00001e001129	Zm00001e001129_T002	2.94839	4.46462	3.10724	2.41709	4.90095	2.38474	0.218432	3.3948
Zm00001eb011470	Zm00001e001129	Zm00001e001129_T003	13.3097	10.634	8.03155	10.5168	13.1024	12.9973	14.6932	12.5567
Zm00001eb011480	Zm00001e001130	Zm00001e001130_T004	5.16091	5.29368	18.4928	16.1901	6.7929	6.81557	5.6429	5.83056
Zm00001eb011490	Zm00001e001131	Zm00001e001131_T001	60.3492	57.4895	52.0858	48.1843	30.5291	32.9976	27.4082	30.5348
Zm00001eb011530	Zm00001e001134	Zm00001e001134_T001	3.42544	4.23008	14.5265	14.6004	0.594391	0.879704	2.93505	2.54455
Zm00001eb011580	Zm00001e001143	Zm00001e001143_T001	12.3511	11.132	6.99158	4.50156	4.70422	5.84248	5.8299	5.31259
Zm00001eb011590	Zm00001e001144	Zm00001e001144_T002	45.6217	45.7441	36.8896	37.2624	46.25	53.8296	60.0789	62.4523
Zm00001eb011610	Zm00001e001145	Zm00001e001145_T001	24.8738	26.861	32.0514	28.4976	38.0895	41.9264	45.7444	45.0136
Zm00001eb011620	Zm00001e001146	Zm00001e001146_T001	16.9834	20.9929	23.1524	25.3195	13.1949	12.1832	13.8026	15.1974
Zm00001eb011630	Zm00001e001147	Zm00001e001147_T001	8.67598	8.97283	17.1598	16.8965	7.51406	8.07385	11.0551	10.1934
Zm00001eb011640	Zm00001e001148	Zm00001e001148_T003	3.7014	1.75011	14.9174	14.2846	4.13742	3.89881	3.13192	2.69855
Zm00001eb011650	Zm00001e001149	Zm00001e001149_T001	12.0053	8.83412	22.1762	21.2752	25.4155	21.3385	17.6654	17.1872
Zm00001eb011670	Zm00001e001151	Zm00001e001151_T001	101.817	102.799	75.5787	74.6047	42.4999	41.6907	37.7096	35.8206
Zm00001eb011680	Zm00001e001154	Zm00001e001154_T001	0.481428	0.390127	7.58485	5.81735	0	0.023061	0.068012	0.069114
Zm00001eb011700	Zm00001e001156	Zm00001e001156_T003	9.63152	8.82603	2.10657	1.02974	0.440664	0.675138	1.6198	1.73309
Zm00001eb011720	Zm00001e001159	Zm00001e001159_T001	0.986316	1.54003	1.37278	4.28591	3.55567	0.932331	2.9874	3.14801
Zm00001eb011730	Zm00001e001160	Zm00001e001160_T003	5.17009	5.87655	10.6628	10.1128	7.92145	10.694	9.86308	9.57126
Zm00001eb011750	Zm00001e001164	Zm00001e001164_T001	29.6522	31.0146	57.4136	53.5329	84.6756	79.9621	69.1424	73.1809
Zm00001eb011760	Zm00001e001165	Zm00001e001165_T001	18.0971	17.9188	11.4429	12.0675	7.94438	5.50572	8.54547	9.88482
Zm00001eb011780	Zm00001e001167	Zm00001e001167_T002	3.37547	2.62858	0.782624	1.85341	0	1.1373	0.652059	1.27318
Zm00001eb011780	Zm00001e001167	Zm00001e001167_T003	27.4323	29.5688	21.6249	19.8596	10.6833	9.53308	9.81223	10.2011
Zm00001eb011800	Zm00001e001169	Zm00001e001169_T001	27.918	26.1131	35.5765	36.4874	27.8968	30.0099	32.6931	34.5924
Zm00001eb011810	Zm00001e001170	Zm00001e001170_T001	3.79554	3.26225	2.5796	2.79779	11.6746	8.78342	7.0926	8.26371
Zm00001eb011820	Zm00001e001171	Zm00001e001171_T002	5.75862	2.47018	5.58981	4.66455	3.9731	7.56381	24.6643	23.9981
Zm00001eb011820	Zm00001e001171	Zm00001e001171_T003	30.8431	33.9559	89.0555	92.7863	66.8615	62.2217	55.304	60.4743
Zm00001eb011830	Zm00001e001172	Zm00001e001172_T001	15.3692	14.722	7.85156	7.55538	10.3729	10.2932	12.593	10.0233
Zm00001eb011840	Zm00001e001173	Zm00001e001173_T001	11.751	7.05859	45.2178	1.09488	3.16882	4.94993	20.8187	20.1638
Zm00001eb011840	Zm00001e001173	Zm00001e001173_T002	10.0615	8.7217	39.6427	8.42781	4.27273	22.4795	20.0709	18.638
Zm00001eb011900	Zm00001e001176	Zm00001e001176_T002	50.5718	4.24922	67.9664	70.3801	41.2989	101.911	47.4983	121.103
Zm00001eb011910	Zm00001e001177	Zm00001e001177_T001	7.44713	6.27417	16.7037	16.0191	10.5048	9.55041	7.33276	8.37415
Zm00001eb011920	Zm00001e001178	Zm00001e001178_T001	4.11649	3.02507	0.261334	7.39764	0	0.628205	0.044906	3.01683
Zm00001eb011920	Zm00001e001178	Zm00001e001178_T002	1.49566	2.98936	10.4603	3.60885	3.13962	9.82243	4.78671	0.662494
Zm00001eb011950	Zm00001e001181	Zm00001e001181_T001	6.72877	6.67776	5.7573	5.89113	0.515762	1.18444	1.1721	0.701399
Zm00001eb011960	Zm00001e001182	Zm00001e001182_T002	20.9962	22.1579	33.2656	31.7024	3.64174	4.04917	4.52516	4.04521
Zm00001eb011980	Zm00001e001184	Zm00001e001184_T001	183.976	191.918	106.866	106.303	47.7991	46.5017	59.0352	57.6449
Zm00001eb011990	Zm00001e001185	Zm00001e001185_T004	8.75981	9.96102	9.24457	8.70185	6.93557	8.59913	6.0181	7.76303
Zm00001eb012000	Zm00001e001186	Zm00001e001186_T001	1.96096	1.20412	4.43356	5.37183	9.22055	10.3704	5.09277	8.96206
Zm00001eb012000	Zm00001e001186	Zm00001e001186_T002	0.098094	0.004752	9.82028	0.311931	0.75263	0.27598	0.686812	0.697461
Zm00001eb012010	Zm00001e001187	Zm00001e001187_T002	14.3049	17.8004	22.8109	20.394	15.6456	16.4558	15.2629	13.6861
Zm00001eb012020	Zm00001e001188	Zm00001e001188_T001	2.20093	1.8113	2.75211	4.7731	2.79845	3.4111	3.82144	12.7181
Zm00001eb012020	Zm00001e001188	Zm00001e001188_T002	0.346058	0.419141	0.176546	3.54461	1.91283	1.79299	0.351404	0.345661
Zm00001eb012020	Zm00001e001188	Zm00001e001188_T003	61.6037	60.5245	7.67897	3.4166	10.6026	10.7926	19.7576	8.69874
Zm00001eb012020	Zm00001e001188	Zm00001e001188_T004	18.0509	16.8272	2.36446	2.55904	6.13542	7.72335	4.57928	3.26138
Zm00001eb012040	Zm00001e001189	Zm00001e001189_T001	3.65462	3.69801	31.6945	32.4634	8.02009	8.69496	16.38	11.4051
Zm00001eb012060	Zm00001e001191	Zm00001e001191_T001	54.0251	53.3045	34.5339	34.4485	42.1062	41.2951	53.5599	57.9184
Zm00001eb012070	Zm00001e001192	Zm00001e001192_T002	1.0684	1.16729	6.61156	5.71273	1.28214	1.51202	0.965729	0.789974
Zm00001eb012080	Zm00001e001193	Zm00001e001193_T001	0.924523	1.11842	1.17519	18.4732	55.7525	44.1822	32.595	42.0316
Zm00001eb012100	Zm00001e001194	Zm00001e001194_T009	0.435287	0.466593	3.23467	0.079787	0	1.40172	1.52662	1.2197
Zm00001eb012100	Zm00001e001194	Zm00001e001194_T012	0	2.97058	2.56593	0.654777	1.72072	1.03777	0	0
Zm00001eb012120	Zm00001e001196	Zm00001e001196_T002	0	0	0.065843	0	3.55201	2.75503	0	0
Zm00001eb012130	Zm00001e001198	Zm00001e001198_T003	0	0	3.93057	4.03456	0	3.51688	10.0821	9.36929
Zm00001eb012140	Zm00001e001199	Zm00001e001199_T001	14.3774	15.2256	2.92892	3.43284	3.84538	13.2913	9.07035	6.31606
Zm00001eb012160	Zm00001e001201	Zm00001e001201_T001	0	0	3.55347	2.35035	0.506578	0.109672	0	0.498046
Zm00001eb012180	Zm00001e001202	Zm00001e001202_T001	5.51765	5.90388	13.8219	12.1208	9.80616	8.80513	9.77676	8.87856
Zm00001eb012190	Zm00001e001203	Zm00001e001203_T001	0.59856	0.522535	2.66553	3.03174	0	0.109291	0.827289	1.21676
Zm00001eb012200	Zm00001e001204	Zm00001e001204_T001	3.2526	1.29434	3.74336	2.9158	0.289704	0.22261	0.14311	1.77743
Zm00001eb012200	Zm00001e001204	Zm00001e001204_T003	0	3.36258	3.78025	3.98509	0	2.05817	1.1665	2.10053
Zm00001eb012210	Zm00001e001205	Zm00001e001205_T001	1.574	1.98989	15.0359	15.4916	19.7731	23.2063	34.2865	32.5415
Zm00001eb012210	Zm00001e001205	Zm00001e001205_T002	0.882171	0.25742	1.11606	1.71698	0.974941	0.544455	3.75485	4.23053
Zm00001eb012220	Zm00001e001206	Zm00001e001206_T005	30.1262	30.0868	18.2893	19.3884	28.515	28.1977	23.6576	23.9953
Zm00001eb012230	Zm00001e001207	Zm00001e001207_T001	0.489079	0.325501	3.85314	3.10881	2.49987	1.61102	6.95165	6.61301
Zm00001eb012270	Zm00001e001210	Zm00001e001210_T001	51.4802	51.6251	315.052	325.252	188.247	182.343	269.891	267.602
Zm00001eb012270	Zm00001e001210	Zm00001e001210_T002	0.361816	0.254077	73.8609	62.6647	4.05093	2.715	23.2966	25.8725
Zm00001eb012280	Zm00001e001211	Zm00001e001211_T001	15.5316	16.4382	12.2614	12.3992	4.23765	4.24414	4.91036	5.52004
Zm00001eb012300	Zm00001e001213	Zm00001e001213_T001	46.7024	44.9696	61.4038	68.8703	62.9395	77.6904	60.5947	85.5625
Zm00001eb012310	Zm00001e001215	Zm00001e001215_T001	0.00925	9.8575	0.047693	0.016023	26.3807	19.2128	0.1636	0.125058
Zm00001eb012310	Zm00001e001215	Zm00001e001215_T003	0.535319	0.122119	2.11376	3.01968	0.490233	0.306887	2.17668	1.46517
Zm00001eb012310	Zm00001e001215	Zm00001e001215_T004	3.56886	0.105433	2.87145	2.00349	0.108461	1.41449	3.61507	4.8582
Zm00001eb012330	Zm00001e001217	Zm00001e001217_T001	61.9744	64.6355	39.7607	40.6727	19.776	21.491	20.4284	21.2076
Zm00001eb012340	Zm00001e001218	Zm00001e001218_T001	12.4779	11.0522	27.0174	28.4761	31.7853	28.2589	27.7362	24.5687
Zm00001eb012360	Zm00001e001220	Zm00001e001220_T001	3.47107	4.05562	7.81823	7.09413	0.360774	0.068028	0.406117	0.313604
Zm00001eb012390	Zm00001e001222	Zm00001e001222_T001	0	0	5.99906	0.996721	0.304026	0.026846	0.142753	0
Zm00001eb012390	Zm00001e001222	Zm00001e001222_T003	1.41477	9.90232	5.19248	52.2589	14.1262	12.7793	2.43879	17.0615
Zm00001eb012410	Zm00001e001224	Zm00001e001224_T001	23.0886	10.3485	7.20836	0	13.1691	0.035793	0.359148	0.009627
Zm00001eb012410	Zm00001e001224	Zm00001e001224_T002	49.0381	31.8263	28.2383	116.857	26.3554	80.9357	80.3234	89.7794
Zm00001eb012410	Zm00001e001224	Zm00001e001224_T003	244.801	275.573	90.8199	7.25253	42.8441	3.26646	20.378	6.69922
Zm00001eb012420	Zm00001e001225	Zm00001e001225_T001	47.9826	47.3495	18.2642	20.105	10.7068	13.9557	10.0015	13.6864
Zm00001eb012430	Zm00001e001226	Zm00001e001226_T001	11.9942	17.468	24.6118	26.0886	4.28751	5.01218	9.34683	9.10374
Zm00001eb012430	Zm00001e001226	Zm00001e001226_T002	7.11669	3.61451	1.30569	0.543343	0.748437	0.432063	0.239989	0.507695
Zm00001eb012470	Zm00001e001230	Zm00001e001230_T001	36.7686	34.2348	4.28065	4.32035	48.9671	48.334	45.4301	44.3042
Zm00001eb012480	Zm00001e001231	Zm00001e001231_T001	35.7315	37.8689	27.2469	22.7231	42.7647	40.3215	38.0034	33.2594
Zm00001eb012520	Zm00001e001233	Zm00001e001233_T001	0.795818	6.56277	1.29826	1.15729	0.129714	4.39752	0.863044	1.14224
Zm00001eb012540	Zm00001e001236	Zm00001e001236_T001	0.296157	1.36325	1.3286	3.4734	5.55335	0.506339	0.928575	0.692188
Zm00001eb012540	Zm00001e001236	Zm00001e001236_T002	0.012408	0.041607	0.005536	0.583657	5.91817	0.018076	0.259783	0.02069
Zm00001eb012560	Zm00001e001238	Zm00001e001238_T004	0.054683	0.10823	2.26384	1.7601	3.35453	4.44679	1.14957	5.00349
Zm00001eb012560	Zm00001e001238	Zm00001e001238_T005	0.182184	0.372259	0.078205	1.14421	0.946854	0.232533	6.11809	0.099143
Zm00001eb012570	Zm00001e001240	Zm00001e001240_T001	0	0	0.493385	0.727967	0.644613	0.316337	11.731	11.7914
Zm00001eb012580	Zm00001e001241	Zm00001e001241_T001	111.323	117.807	235.266	232.954	50.1725	49.8028	66.4499	67.9818
Zm00001eb012590	Zm00001e001242	Zm00001e001242_T001	0.905282	1.06042	5.56761	16.2179	4.91837	7.71112	5.37825	4.79637
Zm00001eb012590	Zm00001e001242	Zm00001e001242_T002	1.49107	1.83904	3.10333	2.2988	0.282327	0.350322	0	0
Zm00001eb012590	Zm00001e001242	Zm00001e001242_T003	5.1268	4.69547	9.20644	0.370127	0.072977	0.032034	0	0.022799
Zm00001eb012600	Zm00001e001243	Zm00001e001243_T001	51.5821	49.2338	58.001	59.7629	51.2827	50.5798	56.4932	51.1672
Zm00001eb012610	Zm00001e001244	Zm00001e001244_T001	64.051	61.6903	80.66	80.3554	142.613	137.664	106.246	100.251
Zm00001eb012660	Zm00001e001247	Zm00001e001247_T001	31.1615	29.455	9.27617	7.97113	5.67867	7.30275	9.8831	10.5727
Zm00001eb012670	Zm00001e001250	Zm00001e001250_T001	1.07926	6.16531	0.798585	0.710254	3.5183	0.949104	0.429194	0.525089
Zm00001eb012670	Zm00001e001250	Zm00001e001250_T002	40.1469	17.5317	47.1845	45.6082	26.9202	32.401	33.3294	32.6874
Zm00001eb012690	Zm00001e001252	Zm00001e001252_T001	17.8839	18.5041	17.7172	16.7719	15.9825	15.3604	16.358	15.6489
Zm00001eb012700	Zm00001e001253	Zm00001e001253_T001	0	0	0	0.24341	3.19999	2.7398	7.99576	8.0537
Zm00001eb012750	Zm00001e001257	Zm00001e001257_T002	0	0	4.84595	4.76862	0.896052	1.59501	0.406934	2.67435
Zm00001eb012760	Zm00001e001258	Zm00001e001258_T003	6.53499	4.32906	4.32662	3.35464	7.21728	6.3204	11.868	12.2359
Zm00001eb012770	Zm00001e001259	Zm00001e001259_T001	14.6322	16.4673	20.6532	23.5748	14.129	15.7845	15.6345	14.7622
Zm00001eb012780	Zm00001e001260	Zm00001e001260_T002	5.0674	5.95662	18.0551	16.5463	2.66017	5.22922	3.85011	5.88274
Zm00001eb012790	Zm00001e001261	Zm00001e001261_T001	0.427384	0.465921	4.14704	1.78376	0.386049	3.82634	1.3596	1.00177
Zm00001eb012790	Zm00001e001261	Zm00001e001261_T002	3.93578	3.03634	7.67025	11.7842	3.4682	2.10922	5.36564	4.74589
Zm00001eb012860	Zm00001e001267	Zm00001e001267_T001	16.5183	16.5512	24.9201	24.1253	17.3061	18.1985	22.844	15.3028
Zm00001eb012880	Zm00001e001269	Zm00001e001269_T001	0.295496	0.313178	2.34965	2.43721	4.0062	3.69749	10.9508	11.0235
Zm00001eb012890	Zm00001e001270	Zm00001e001270_T002	3.03632	0.352946	2.74382	3.53601	6.65292	0.370529	7.89843	2.74075
Zm00001eb012900	Zm00001e001271	Zm00001e001271_T002	7.1707	6.51307	12.1769	14.2523	17.8536	23.3296	14.1424	13.7152
Zm00001eb012920	Zm00001e001273	Zm00001e001273_T001	7.53684	6.67173	37.6522	38.0623	22.3335	19.9545	43.0388	42.647
Zm00001eb012930	Zm00001e001274	Zm00001e001274_T003	0.656614	0.018455	0	0.277184	3.26978	1.35973	0	0.341298
Zm00001eb012930	Zm00001e001274	Zm00001e001274_T004	7.51266	0	0	0	12.2005	20.2272	0	0
Zm00001eb012930	Zm00001e001274	Zm00001e001274_T005	0.182067	7.9516	8.94491	8.64849	5.78005	0.271423	17.1863	15.2582
Zm00001eb012950	Zm00001e001276	Zm00001e001276_T001	33.3495	31.7577	27.9523	26.3748	11.3801	13.7014	16.9774	11.7521
Zm00001eb012980	Zm00001e001279	Zm00001e001279_T001	6.98517	7.43674	19.3636	20.5569	7.94074	7.48791	13.2505	14.5082
Zm00001eb013000	Zm00001e001281	Zm00001e001281_T004	2.52669	1.85159	3.96851	4.91058	2.56062	0.404179	6.00472	0.022501
Zm00001eb013010	Zm00001e001283	Zm00001e001283_T001	4.53561	4.62968	0	0	0.032748	0	0	0
Zm00001eb013020	Zm00001e001284	Zm00001e001284_T001	3.90125	3.37562	2.04928	3.15346	1.42966	1.52249	1.15248	1.63861
Zm00001eb013040	Zm00001e001286	Zm00001e001286_T001	7.65568	6.99891	5.10548	6.17727	3.89511	4.07509	3.80569	3.60003
Zm00001eb013060	Zm00001e001288	Zm00001e001288_T001	2.89134	3.1302	2.88354	1.67826	5.63897	3.09347	7.6213	5.54016
Zm00001eb013080	Zm00001e001289	Zm00001e001289_T001	177.877	176.953	167.714	175.236	103.985	102.969	99.108	96.9601
Zm00001eb013100	Zm00001e001291	Zm00001e001291_T002	2.43204	2.8991	2.04265	2.25892	19.4454	19.2073	7.70568	9.39678
Zm00001eb013110	Zm00001e001292	Zm00001e001292_T002	7.31968	5.53313	7.53919	9.25714	8.54742	6.58882	3.89743	4.60372
Zm00001eb013110	Zm00001e001292	Zm00001e001292_T003	4.92255	6.41455	4.241	5.73879	2.71109	1.55315	3.72159	3.39964
Zm00001eb013120	Zm00001e001293	Zm00001e001293_T001	39.3181	38.567	54.5657	52.8234	96.6772	92.8886	99.2001	96.526
Zm00001eb013130	Zm00001e001294	Zm00001e001294_T001	27.6202	27.7402	4.74479	5.72614	0.320765	0	0	0
Zm00001eb013140	Zm00001e001295	Zm00001e001295_T001	1.23976	0.050917	7.38417	9.47997	0.210411	0.045848	20.8832	0.902371
Zm00001eb013140	Zm00001e001295	Zm00001e001295_T005	4.44058	7.20621	0	0	5.22763	6.26804	0	8.29828
Zm00001eb013150	Zm00001e001296	Zm00001e001296_T003	0	0.825908	0.718954	0	9.62561	11.1714	0	0
Zm00001eb013180	Zm00001e001298	Zm00001e001298_T001	2.11774	2.41092	5.24307	0	0	0	0	0
Zm00001eb013180	Zm00001e001298	Zm00001e001298_T002	2.25615	1.01737	4.63283	4.78773	0	0	0.244056	0.136995
Zm00001eb013190	Zm00001e001299	Zm00001e001299_T001	51.7411	52.8185	23.4641	25.4457	26.8734	26.1689	24.1852	22.7539
Zm00001eb013220	Zm00001e001300	Zm00001e001300_T001	14.5855	15.2225	23.5788	25.5817	11.1632	11.6629	12.2855	11.6183
Zm00001eb013250	Zm00001e001302	Zm00001e001302_T001	12.1288	12.9148	14.2146	13.1636	14.9026	15.3577	14.8753	14.8176
Zm00001eb013270	Zm00001e001303	Zm00001e001303_T003	10.6646	11.0832	15.5278	16.7781	26.4761	25.6294	28.8186	27.2353
Zm00001eb013300	Zm00001e001306	Zm00001e001306_T001	18.8484	18.4068	17.7154	18.7378	10.6058	12.2455	17.3837	15.2813
Zm00001eb013340	Zm00001e001309	Zm00001e001309_T002	3.95239	4.69462	13.6343	13.8564	9.53604	9.87181	6.13326	6.68872
Zm00001eb013380	Zm00001e001312	Zm00001e001312_T002	0	0	0.023894	0	3.70046	1.58154	0	0
Zm00001eb013380	Zm00001e001312	Zm00001e001312_T003	0	0	0	0.071876	3.23239	5.17816	0	0
Zm00001eb013430	Zm00001e001316	Zm00001e001316_T001	6.44547	6.98247	100.316	100.282	24.2353	22.6788	31.3423	32.4274
Zm00001eb013450	Zm00001e001318	Zm00001e001318_T001	3.7475	3.91797	16.134	12.9721	25.3756	23.2681	6.6156	7.4489
Zm00001eb013460	Zm00001e001319	Zm00001e001319_T001	18.8198	18.905	12.2336	11.2525	14.7806	14.339	14.8827	15.9068
Zm00001eb013490	Zm00001e001322	Zm00001e001322_T001	245.636	241.928	123.047	127.021	136.171	143.538	139.301	144.485
Zm00001eb013500	Zm00001e001323	Zm00001e001323_T001	0.419954	0.260912	3.06743	2.3677	1.78286	2.76191	4.3372	4.84984
Zm00001eb013510	Zm00001e001324	Zm00001e001324_T001	8.83249	8.07951	5.27113	5.36411	3.63143	0.39701	3.62794	3.5714
Zm00001eb013520	Zm00001e001325	Zm00001e001325_T001	0.124203	0.428444	0.716178	0.130948	0.625461	4.1608	1.02627	0.007215
Zm00001eb013520	Zm00001e001325	Zm00001e001325_T003	88.7923	86.4823	91.1344	90.3503	132.482	93.878	98.5726	100.031
Zm00001eb013550	Zm00001e001329	Zm00001e001329_T002	1.58279	0.984807	0.442182	0.496421	0.491379	4.99008	0.777278	3.34891
Zm00001eb013600	Zm00001e001333	Zm00001e001333_T001	3.23653	3.96021	0.047094	0.008417	32.1539	32.1183	1.6429	2.2525
Zm00001eb013610	Zm00001e001334	Zm00001e001334_T001	1.37972	0	3.06721	0	0	0.091571	0	0.109486
Zm00001eb013610	Zm00001e001334	Zm00001e001334_T003	0	0.800912	2.13752	2.82577	0	0.048018	0	0
Zm00001eb013610	Zm00001e001334	Zm00001e001334_T005	0	1.55797	1.09566	4.20616	0.206961	0.203916	0.560463	0.239986
Zm00001eb013620	Zm00001e001335	Zm00001e001335_T001	0.94856	0	2.37401	2.23437	2.91958	3.26415	1.32722	1.80864
Zm00001eb013640	Zm00001e001336	Zm00001e001336_T001	0.020342	0.041629	0.045484	0	17.1204	0	0	0
Zm00001eb013650	Zm00001e001338	Zm00001e001338_T001	2.81192	1.70982	7.76673	0.395981	0.979844	1.84506	2.14195	4.11843
Zm00001eb013660	Zm00001e001340	Zm00001e001340_T001	20.2611	20.2999	18.6814	18.8068	77.2848	74.6143	38.7116	38.4181
Zm00001eb013680	Zm00001e001342	Zm00001e001342_T001	5.34613	4.7494	0.323431	0.45184	0.041185	0	0	0
Zm00001eb013690	Zm00001e001343	Zm00001e001343_T001	49.3775	50.1145	25.2111	25.4243	16.8519	14.6444	16.1298	14.3462
Zm00001eb013700	Zm00001e001344	Zm00001e001344_T001	6.58343	6.18985	15.0564	16.474	14.4288	13.6338	11.1284	8.50933
Zm00001eb013700	Zm00001e001344	Zm00001e001344_T002	0.505773	0.375605	2.37969	1.54239	0.913311	1.12818	0.437161	3.22969
Zm00001eb013710	Zm00001e001345	Zm00001e001345_T001	70.1641	71.413	26.6321	27.3841	38.3494	41.2356	41.5336	41.1585
Zm00001eb013730	Zm00001e001347	Zm00001e001347_T001	8.97368	8.1493	12.6218	11.4909	10.7802	9.05147	12.6176	11.9268
Zm00001eb013740	Zm00001e001348	Zm00001e001348_T001	8.63049	8.39785	4.12707	5.16241	61.4851	62.8705	35.8706	38.8671
Zm00001eb013750	Zm00001e001349	Zm00001e001349_T001	45.8901	68.4711	15.403	21.8125	7.98662	0.208084	0.52672	47.5638
Zm00001eb013750	Zm00001e001349	Zm00001e001349_T002	395.674	230.815	221.637	162.186	106.607	188.557	321.446	56.8428
Zm00001eb013750	Zm00001e001349	Zm00001e001349_T003	536.912	664.242	158.048	200.165	223.752	168.206	4.14493	183.676
Zm00001eb013760	Zm00001e001350	Zm00001e001350_T001	44.0751	10.8375	13.0235	13.1374	5.92996	0.588002	5.85355	6.296
Zm00001eb013840	Zm00001e001356	Zm00001e001356_T001	156.865	153.525	69.5546	68.7339	73.1768	72.6317	84.9683	87.2297
Zm00001eb013870	Zm00001e001359	Zm00001e001359_T001	37.6676	36.2249	64.7125	61.6146	21.9894	26.1765	26.776	27.8736
Zm00001eb013880	Zm00001e001360	Zm00001e001360_T001	0	0.061355	0.579951	0.926772	1.79263	0.951078	4.27948	4.96966
Zm00001eb013900	Zm00001e001361	Zm00001e001361_T001	184.934	172.005	63.0484	63.8969	119.799	116.02	131.357	134.623
Zm00001eb013910	Zm00001e001362	Zm00001e001362_T001	1.11096	1.43422	4.60687	3.88748	4.43469	4.86765	110.268	113.185
Zm00001eb013920	Zm00001e001363	Zm00001e001363_T001	0.016917	0	0.261182	1.30936	2.16225	7.01363	1.8704	4.78636
Zm00001eb013940	Zm00001e001365	Zm00001e001365_T001	91.8039	92.0414	15.2687	14.5926	24.5635	23.2289	23.9179	23.6607
Zm00001eb013950	Zm00001e001366	Zm00001e001366_T001	3.54446	3.79065	12.384	12.6369	1.69842	1.59777	1.09231	1.12433
Zm00001eb013970	Zm00001e001370	Zm00001e001370_T003	1.56256	1.35225	4.97063	0.518513	3.6471	4.05271	4.43133	0.264151
Zm00001eb013970	Zm00001e001370	Zm00001e001370_T004	4.11054	3.88253	1.26485	1.49935	1.85739	2.334	0.815709	2.75469
Zm00001eb013980	Zm00001e001372	Zm00001e001372_T001	7.19405	12.7089	3.24885	1.37602	3.08742	9.72052	8.42048	0.959437
Zm00001eb013990	Zm00001e001373	Zm00001e001373_T001	4.46942	4.23678	1.08767	1.27622	15.7852	14.4057	1.51107	1.66062
Zm00001eb014000	Zm00001e001374	Zm00001e001374_T001	34.5917	31.3943	8.54039	9.70471	105.823	103.279	12.2247	12.2888
Zm00001eb014020	Zm00001e001376	Zm00001e001376_T002	9.47086	9.55042	13.0997	13.177	8.85545	8.06871	9.34581	8.86197
Zm00001eb014040	Zm00001e001377	Zm00001e001377_T001	0.013478	0	0.015766	0.049131	97.7939	97.8474	0.036822	0.037986
Zm00001eb014050	Zm00001e001378	Zm00001e001378_T001	35.0674	31.6298	84.2449	83.9995	55.2736	60.328	45.9784	41.8888
Zm00001eb014090	Zm00001e001382	Zm00001e001382_T001	2.68661	2.16602	5.91482	5.98823	0	0.67766	1.15828	1.36871
Zm00001eb014110	Zm00001e001385	Zm00001e001385_T002	7.51893	8.01788	8.62578	7.90009	4.97963	6.06286	4.14789	3.0472
Zm00001eb014110	Zm00001e001385	Zm00001e001385_T003	0.926992	0.25204	2.69182	4.61275	2.39708	0.659847	1.29103	3.25657
Zm00001eb014120	Zm00001e001386	Zm00001e001386_T001	5.00406	4.60558	30.6847	28.4505	9.4922	8.95851	2.98426	2.25444
Zm00001eb014130	Zm00001e001387	Zm00001e001387_T004	1.66061	0	0.895088	1.74029	2.93304	0	3.26278	2.14771
Zm00001eb014130	Zm00001e001387	Zm00001e001387_T005	7.09185	10.2591	10.924	10.2951	2.00133	4.98789	2.99061	4.20601
Zm00001eb014180	Zm00001e001391	Zm00001e001391_T001	12.9067	12.8955	15.2006	13.5734	43.1447	42.4881	37.4157	35.4206
Zm00001eb014190	Zm00001e001392	Zm00001e001392_T001	7.22635	7.06134	6.41341	5.31384	6.75012	8.95353	3.28343	4.22112
Zm00001eb014210	Zm00001e001393	Zm00001e001393_T001	3.93247	3.46941	56.8439	56.9772	14.0641	15.6712	0.337781	0.520361
Zm00001eb014240	Zm00001e001394	Zm00001e001394_T001	6.64808	5.95015	2.51371	2.93856	0	0.293119	0.395119	0.475192
Zm00001eb014250	Zm00001e001395	Zm00001e001395_T001	6.45314	5.72382	70.6917	70.7864	0.756632	0.801761	1.21389	1.1009
Zm00001eb014470	Zm00001e001414	Zm00001e001414_T002	0.002539	0	10.7558	1.37523	0	0	0	0.034467
Zm00001eb014470	Zm00001e001414	Zm00001e001414_T003	2.25352	2.05954	13.5593	23.5292	3.71774	4.13785	12.0532	11.2533
Zm00001eb014500	Zm00001e001419	Zm00001e001419_T002	3.12191	3.29301	6.2791	6.5217	9.08866	13.3374	6.75299	6.11628
Zm00001eb014550	Zm00001e001422	Zm00001e001422_T001	6.20316	4.31098	1.60241	0.272307	0	0	0	0
.	Zm00001e001429	Zm00001e001429_T001	4.22784	5.71638	13.0555	15.3695	9.57565	9.02077	10.4801	9.39773
.	Zm00001e001430	Zm00001e001430_T001	1.07445	0.189626	0.07774	5.45751	6.36929	0.347456	0	3.76579
Zm00001eb014600	Zm00001e001432	Zm00001e001432_T001	16.2505	19.9135	64.3529	63.3422	47.2139	47.8101	57.5547	55.8574
Zm00001eb014630	Zm00001e001434	Zm00001e001434_T001	0.205554	0	0	0	0.000588	28.5289	19.8454	0
Zm00001eb014630	Zm00001e001434	Zm00001e001434_T002	23.7792	23.4041	22.9175	22.3494	34.9602	4.92839	6.54351	30.4191
Zm00001eb014640	Zm00001e001435	Zm00001e001435_T001	12.1533	11.3556	6.72295	6.66163	6.34695	7.26391	6.24948	5.40268
Zm00001eb014720	Zm00001e001445	Zm00001e001445_T003	2.43044	2.28471	4.41664	4.69018	0.075777	0	0.107765	0
Zm00001eb014740	Zm00001e001448	Zm00001e001448_T001	0.642925	2.79205	4.03616	4.67338	2.49593	0	1.32805	1.09392
Zm00001eb014740	Zm00001e001448	Zm00001e001448_T002	44.6208	39.1512	57.3671	58.1017	35.7203	40.0062	45.7464	42.9483
Zm00001eb014750	Zm00001e001449	Zm00001e001449_T005	20.9918	20.8623	16.3528	15.819	10.3457	10.9149	8.18539	7.8274
Zm00001eb014780	Zm00001e001454	Zm00001e001454_T001	10.0627	9.21124	9.97639	9.5312	7.95757	7.05728	7.52503	7.91457
Zm00001eb014810	Zm00001e001457	Zm00001e001457_T001	1.00011	0.967514	2.79791	3.17439	0.218445	1.56785	4.32233	4.79151
Zm00001eb014830	Zm00001e001460	Zm00001e001460_T001	0	2.1568	1.14552	0.543466	0.821681	5.00172	0.301039	2.12164
Zm00001eb014830	Zm00001e001460	Zm00001e001460_T002	11.4278	9.78154	12.1394	12.346	41.867	41.0513	49.4349	46.6377
Zm00001eb014850	Zm00001e001462	Zm00001e001462_T001	8.2303	8.32647	15.6677	16.2979	8.37306	7.68876	9.90652	10.3668
Zm00001eb014860	Zm00001e001464	Zm00001e001464_T001	1.90892	243.943	27.6935	30.1426	0.257754	0.267065	6.18286	5.66097
Zm00001eb014890	Zm00001e001467	Zm00001e001467_T001	32.1149	31.9097	41.4678	37.4526	53.4666	45.0606	64.6859	67.7522
Zm00001eb014900	Zm00001e001468	Zm00001e001468_T001	32.1036	38.983	20.5849	20.4768	15.1241	15.7408	19.9855	20.5827
Zm00001eb014900	Zm00001e001468	Zm00001e001468_T002	5.79953	0	0	0	0	0.008158	0	0.014834
Zm00001eb014900	Zm00001e001468	Zm00001e001468_T003	8.89101	6.22545	2.16058	0.209462	0.349692	0.26165	0.408436	0.106538
Zm00001eb014930	Zm00001e001470	Zm00001e001470_T001	0.083086	0.09785	0.214031	0.223902	2.63112	3.37601	0.515802	0.304384
Zm00001eb014960	Zm00001e001473	Zm00001e001473_T001	3.04595	2.64728	4.13166	5.07082	1.89697	1.89014	3.28586	1.70551
Zm00001eb014970	Zm00001e001475	Zm00001e001475_T001	11.1336	10.9495	19.4835	20.1284	4.81024	4.08136	6.45619	6.0392
Zm00001eb014980	Zm00001e001479	Zm00001e001479_T001	0.897209	1.04754	6.18923	5.93607	0.421942	0.764326	5.11492	5.22794
Zm00001eb015000	Zm00001e001481	Zm00001e001481_T001	0.185053	0.024682	1.33286	1.16258	0	0.086143	11.1051	12.1654
Zm00001eb015010	Zm00001e001482	Zm00001e001482_T001	219.785	215.098	163.774	165.558	99.3792	96.0891	114.725	111.269
Zm00001eb015020	Zm00001e001483	Zm00001e001483_T001	3.89781	5.56787	0.159964	0.343656	0	0.030748	0.022671	0
Zm00001eb015030	Zm00001e001484	Zm00001e001484_T003	0.157091	0.148843	0.370322	0.053857	0.354926	0.709118	6.36059	0.908646
Zm00001eb015040	Zm00001e001485	Zm00001e001485_T001	3.78109	3.02615	1.7398	2.89081	0.66163	0.276309	4.67169	4.14499
Zm00001eb015050	Zm00001e001486	Zm00001e001486_T001	7.283	5.74014	13.1624	13.3817	23.5808	25.6318	26.5923	27.4224
Zm00001eb015060	Zm00001e001487	Zm00001e001487_T006	8.88749	11.1873	8.40351	6.8004	8.35485	9.17742	10.0472	5.82947
Zm00001eb015070	Zm00001e001488	Zm00001e001488_T001	12.5193	10.1229	7.78329	7.78047	9.68616	9.22603	7.75184	8.79202
Zm00001eb015090	Zm00001e001489	Zm00001e001489_T005	3.47927	3.54413	3.31852	2.98248	9.52738	9.12766	4.09649	4.25564
Zm00001eb015150	Zm00001e001495	Zm00001e001495_T001	2.09819	1.88608	0.002352	0.607787	0.153951	4.295	3.81059	4.42718
Zm00001eb015150	Zm00001e001495	Zm00001e001495_T002	4.73799	6.26214	4.39414	5.48182	14.3602	14.6197	15.2052	17.5165
Zm00001eb015160	Zm00001e001497	Zm00001e001497_T001	0.494119	0.434496	1.48045	1.82874	13.3889	13.3016	8.58041	10.0935
Zm00001eb015170	Zm00001e001498	Zm00001e001498_T001	23.2513	20.9655	24.8153	23.4122	20.7026	22.0875	28.5291	29.3399
Zm00001eb015190	Zm00001e001499	Zm00001e001499_T001	4.80964	4.31067	4.01215	3.09548	0	0	0	0
Zm00001eb015200	Zm00001e001501	Zm00001e001501_T001	216.842	213.268	112.675	118.267	152.094	157.645	112.162	115.832
Zm00001eb015210	Zm00001e001502	Zm00001e001502_T003	24.1146	24.4461	40.0583	41.7	7.45588	6.86264	12.0695	11.8223
Zm00001eb015230	Zm00001e001504	Zm00001e001504_T001	35.1824	37.0691	12.6484	12.1411	14.7738	10.2252	12.5755	12.0351
Zm00001eb015240	Zm00001e001505	Zm00001e001505_T001	0.709134	3.31249	0.119401	0.522674	12.2263	0.322394	1.40976	0.771121
Zm00001eb015240	Zm00001e001505	Zm00001e001505_T005	6.33463	0	8.98774	6.30473	2.18494	19.8709	16.3702	16.5142
Zm00001eb015260	Zm00001e001507	Zm00001e001507_T001	9.53143	9.91818	7.59162	8.57155	5.06759	5.39519	9.82658	8.99006
Zm00001eb015270	Zm00001e001508	Zm00001e001508_T001	5.16015	5.47943	15.9846	16.4396	17.1713	17.9458	14.3526	13.9407
Zm00001eb015280	Zm00001e001509	Zm00001e001509_T001	1.04648	1.14654	10.3149	9.86364	0.242848	0.134618	1.31548	1.65375
Zm00001eb015290	Zm00001e001510	Zm00001e001510_T002	63.6811	63.7041	48.096	51.1589	32.8295	33.8526	34.9934	37.3451
Zm00001eb015310	Zm00001e001511	Zm00001e001511_T004	15.3401	15.9246	28.5553	29.3822	6.16279	6.98757	7.77801	6.89272
Zm00001eb015320	Zm00001e001512	Zm00001e001512_T003	3.87389	3.68659	22.7403	19.9926	10.4715	8.64614	10.571	11.2195
Zm00001eb015330	Zm00001e001514	Zm00001e001514_T001	203.631	211.996	98.7654	97.6937	70.5561	70.6776	81.0892	78.5048
Zm00001eb015380	Zm00001e001516	Zm00001e001516_T001	2.04156	2.74479	5.91923	7.24681	5.22644	4.02293	9.7386	4.38265
Zm00001eb015380	Zm00001e001516	Zm00001e001516_T002	0.759981	1.15645	2.11523	25.9067	3.48378	1.71874	8.97104	56.9416
Zm00001eb015380	Zm00001e001516	Zm00001e001516_T003	3.10292	2.44319	5.6618	6.0714	6.23904	8.99121	5.7366	2.44031
Zm00001eb015400	Zm00001e001518	Zm00001e001518_T001	5.82082	4.43089	4.29589	3.47143	12.8517	9.86157	12.2652	14.6043
Zm00001eb015420	Zm00001e001520	Zm00001e001520_T002	29.1567	28.4306	16.2592	17.9706	8.07967	8.93144	11.7951	11.5081
Zm00001eb015430	Zm00001e001521	Zm00001e001521_T002	0.511337	0.831918	10.5012	10.6011	0	0	2.29933	1.86175
Zm00001eb015440	Zm00001e001522	Zm00001e001522_T001	5.97297	0	39.0814	42.4873	0	49.755	52.7712	46.4525
Zm00001eb015440	Zm00001e001522	Zm00001e001522_T002	8.94485	16.0843	6.26697	3.71496	118.638	9.65117	12.2987	22.6766
Zm00001eb015440	Zm00001e001522	Zm00001e001522_T003	0.06214	0.188168	2.30409	30.5459	7.79621	40.1419	22.5716	0.35863
Zm00001eb015440	Zm00001e001522	Zm00001e001522_T004	0	0	0	0	0	0	14.9732	0
Zm00001eb015460	Zm00001e001524	Zm00001e001524_T001	1.64006	1.96578	4.25539	4.56838	0.135265	0.18251	0	0.059295
Zm00001eb015470	Zm00001e001525	Zm00001e001525_T001	73.0857	73.1795	58.9522	53.1143	38.3677	38.178	42.7079	35.952
Zm00001eb015490	Zm00001e001526	Zm00001e001526_T001	0.776369	0.57097	4.58089	4.7097	0.921857	0.661925	0.585415	0.293984
Zm00001eb015540	Zm00001e001532	Zm00001e001532_T002	10.437	11.1531	14.1703	14.0871	6.46804	6.07775	8.93173	9.9832
Zm00001eb015550	Zm00001e001534	Zm00001e001534_T001	0.263668	3.14218	1.62492	0.47345	2.35688	1.74325	1.13301	9.6022
Zm00001eb015550	Zm00001e001534	Zm00001e001534_T002	7.68072	1.66411	3.81326	18.5659	19.9702	2.38201	7.43334	9.65187
Zm00001eb015560	Zm00001e001535	Zm00001e001535_T002	0	5.60304	6.06366	0	2.09411	6.08168	2.3964	2.87388
Zm00001eb015560	Zm00001e001535	Zm00001e001535_T004	0.448373	0.414476	0.454025	19.6208	0.656798	4.26182	0.574896	0.535718
Zm00001eb015570	Zm00001e001536	Zm00001e001536_T002	2.61314	2.75448	11.5857	11.3856	8.99092	6.96399	10.6152	8.99866
Zm00001eb015620	Zm00001e001539	Zm00001e001539_T002	103.969	95.0162	326.373	323.192	2.30803	2.63999	12.2542	11.2083
Zm00001eb015630	Zm00001e001540	Zm00001e001540_T001	1.06866	1.68627	0	0	28.8592	25.5728	12.8127	14.9286
Zm00001eb015680	Zm00001e001544	Zm00001e001544_T002	4.29413	3.77801	7.20157	6.37406	2.55379	3.51349	3.95176	4.00472
Zm00001eb015690	Zm00001e001545	Zm00001e001545_T002	0.002928	0.005673	10.1283	10.9456	0.208077	4.74698	0.006952	3.63464
Zm00001eb015700	Zm00001e001546	Zm00001e001546_T001	0.234097	0.171073	18.9482	19.3129	0	0.16216	1.43389	0.674636
Zm00001eb015710	Zm00001e001547	Zm00001e001547_T001	6.12315	5.80125	12.0721	11.6764	8.30733	8.14979	26.6315	30.5544
Zm00001eb015720	Zm00001e001548	Zm00001e001548_T002	0	0.148284	3.30616	2.66833	0	0.305655	0.760926	0.082312
Zm00001eb015750	Zm00001e001551	Zm00001e001551_T001	2.94783	5.56825	0.04834	0.081693	0	0.201509	1.97544	0
Zm00001eb015760	Zm00001e001553	Zm00001e001553_T002	7.085	7.34012	6.78388	6.98038	2.75813	2.66257	1.03689	1.54891
Zm00001eb015770	Zm00001e001554	Zm00001e001554_T002	0.73442	0.539491	2.06976	1.62922	0.870763	0.587847	3.27838	2.84664
Zm00001eb015790	Zm00001e001556	Zm00001e001556_T004	20.6275	21.4819	36.6433	34.5359	7.73192	7.67318	9.60397	12.6537
Zm00001eb015800	Zm00001e001557	Zm00001e001557_T001	1.67502	2.22734	119.254	122.323	56.5744	13.2615	18.7532	21.1306
Zm00001eb015800	Zm00001e001557	Zm00001e001557_T002	3.00142	3.4798	26.0252	25.9179	20.6761	55.8757	4.66934	4.73494
Zm00001eb015820	Zm00001e001558	Zm00001e001558_T001	1.17145	1.22182	7.65799	8.59159	1.16562	0.919966	1.00369	2.23851
Zm00001eb015840	Zm00001e001560	Zm00001e001560_T001	18.179	18.2768	11.7305	11.3478	20.0588	20.5842	21.8122	22.7656
Zm00001eb015860	Zm00001e001563	Zm00001e001563_T002	5.94812	4.23285	5.49978	5.05422	6.43617	10.3797	6.77536	7.97378
Zm00001eb015880	Zm00001e001565	Zm00001e001565_T001	0.02798	0.013412	0.0121	0.008742	0.016445	0.290824	13.6144	0.035581
Zm00001eb015880	Zm00001e001565	Zm00001e001565_T002	5.26351	3.05325	0.755573	0.945584	5.51855	1.67369	1.13631	2.1323
Zm00001eb015890	Zm00001e001566	Zm00001e001566_T001	1.66274	1.13013	22.9408	22.3563	0	0	0.43676	0
Zm00001eb015900	Zm00001e001567	Zm00001e001567_T001	2.43407	2.3715	2.67054	3.65695	0.51855	1.08653	3.13245	2.2065
Zm00001eb015910	Zm00001e001568	Zm00001e001568_T004	2.85369	2.46928	0.522109	0.955573	1.18453	1.86945	0	0
Zm00001eb015910	Zm00001e001568	Zm00001e001568_T005	57.4282	57.0264	43.9051	42.2003	55.5689	54.1199	68.143	66.6289
Zm00001eb015920	Zm00001e001569	Zm00001e001569_T001	4.56543	8.70122	1.6361	1.88443	2.45232	2.06519	1.6181	1.08073
Zm00001eb015920	Zm00001e001569	Zm00001e001569_T002	5.06424	4.90731	1.52602	0.767266	2.33077	0.888154	1.16139	0.729778
Zm00001eb015920	Zm00001e001569	Zm00001e001569_T003	7.03151	5.02853	11.0818	10.9923	3.61293	7.01538	1.18175	8.53566
Zm00001eb015920	Zm00001e001569	Zm00001e001569_T004	12.8381	3.07287	1.36457	2.8128	2.27208	1.2101	1.39691	1.13406
Zm00001eb015930	Zm00001e001570	Zm00001e001570_T001	37.0368	35.9301	77.3203	75.426	16.2881	16.6867	27.6575	28.6145
Zm00001eb015940	Zm00001e001571	Zm00001e001571_T001	97.5437	89.9533	38.7185	50.0609	33.9977	43.599	49.4208	57.4484
Zm00001eb015940	Zm00001e001571	Zm00001e001571_T003	1.23208	4.94893	4.95172	0	3.73891	0	0	0
Zm00001eb015950	Zm00001e001572	Zm00001e001572_T001	0.66798	0.646549	14.3551	10.7831	6.454	5.96479	14.8209	15.2779
Zm00001eb015960	Zm00001e001573	Zm00001e001573_T003	1.06463	0.800972	2.51063	1.83567	12.0001	16.053	1.92643	1.47742
Zm00001eb015990	Zm00001e001576	Zm00001e001576_T002	9.05069	7.76558	15.0767	13.2849	7.09824	8.3453	16.3343	16.8795
Zm00001eb016000	Zm00001e001577	Zm00001e001577_T005	13.1412	13.7913	7.60119	7.82727	6.98767	4.31247	2.53661	2.38543
Zm00001eb016020	Zm00001e001580	Zm00001e001580_T001	12.3847	12.6599	21.053	21.0886	21.9634	21.834	19.4163	20.543
Zm00001eb016040	Zm00001e001582	Zm00001e001582_T001	2.24635	1.85612	6.70677	6.88106	0.089684	0.05932	0	0.027054
Zm00001eb016050	Zm00001e001583	Zm00001e001583_T001	0.878113	0.326822	7.34087	1.13504	0	1.22418	8.65011	3.43973
Zm00001eb016070	Zm00001e001584	Zm00001e001584_T001	3.65048	3.10889	5.37511	5.89049	0.174662	7.17355	6.9975	7.43129
Zm00001eb016080	Zm00001e001585	Zm00001e001585_T001	0	0	0	0	4.2588	4.00037	5.2005	5.21314
Zm00001eb016090	Zm00001e001586	Zm00001e001586_T002	3.43464	3.66539	3.65329	3.08371	0	0	0.386214	0.337286
Zm00001eb016100	Zm00001e001587	Zm00001e001587_T001	10.2263	9.22752	17.803	15.2329	8.72184	7.42632	10.603	9.45262
Zm00001eb016110	Zm00001e001588	Zm00001e001588_T001	66.2476	70.5797	68.3978	72.7072	40.3437	41.7041	10.4221	1.64977
Zm00001eb016110	Zm00001e001588	Zm00001e001588_T004	0	0	0	0	0	0	0	5.53474
Zm00001eb016120	Zm00001e001589	Zm00001e001589_T002	11.3712	11.4243	41.628	39.0457	2.27517	1.63034	1.68999	0.753346
Zm00001eb016160	Zm00001e001593	Zm00001e001593_T001	0.004389	0.405033	11.059	0.412739	0	0	0	0
Zm00001eb016160	Zm00001e001593	Zm00001e001593_T002	0.604479	0.415902	6.86079	4.21666	0	0	0	0
Zm00001eb016160	Zm00001e001593	Zm00001e001593_T004	0.211409	0.005349	5.21389	0.048641	0	0	0	0.283573
Zm00001eb016160	Zm00001e001593	Zm00001e001593_T006	3.96432	3.92128	0.02055	30.9281	0	1.94689	5.14562	4.33565
Zm00001eb016160	Zm00001e001593	Zm00001e001593_T009	0.001696	0	8.01608	0.794817	1.76637	0	0	0.379379
Zm00001eb016170	Zm00001e001594	Zm00001e001594_T001	9.39925	9.79087	13.2561	11.4549	14.3516	11.6349	15.3871	14.8104
Zm00001eb016180	Zm00001e001595	Zm00001e001595_T001	24.0022	24.077	9.25467	10.6951	42.1047	43.696	4.73947	31.5364
Zm00001eb016180	Zm00001e001595	Zm00001e001595_T002	0.534508	0	2.98314	2.93331	0	0	0.652055	0
Zm00001eb016180	Zm00001e001595	Zm00001e001595_T003	0.893959	1.19745	6.59202	4.78204	3.34472	2.17449	1.02608	0.765987
Zm00001eb016190	Zm00001e001596	Zm00001e001596_T002	1.71585	2.1757	3.29505	4.15394	2.9802	1.12679	1.58543	1.42358
Zm00001eb016200	Zm00001e001597	Zm00001e001597_T001	0.092756	0.234706	9.75135	9.41338	0	0	0	0
Zm00001eb016240	Zm00001e001600	Zm00001e001600_T001	29.3382	29.3266	34.5739	35.9562	64.5783	69.2215	53.2131	59.1827
.	Zm00001e001603	Zm00001e001603_T001	0.447221	0	12.2093	0	0	0	18.2271	0
Zm00001eb016290	Zm00001e001606	Zm00001e001606_T001	15.4408	1.43874	0.118472	13.0533	2.71092	2.79162	0.259669	0
Zm00001eb016320	Zm00001e001609	Zm00001e001609_T001	15.4467	13.5957	26.7964	26.8265	15.8595	15.6614	17.5144	15.1624
Zm00001eb016330	Zm00001e001610	Zm00001e001610_T001	5.09397	3.48491	7.25704	5.97151	1.11439	1.90533	8.7101	7.29542
Zm00001eb016330	Zm00001e001610	Zm00001e001610_T003	0.095929	1.13092	0.09445	0.850795	2.75069	3.02363	0.102501	0.108387
Zm00001eb016350	Zm00001e001615	Zm00001e001615_T001	2.9858	2.21419	0.649053	0.787954	0.425575	0.220224	0.384443	0.275224
Zm00001eb016400	Zm00001e001619	Zm00001e001619_T001	34.7057	32.0128	22.4264	25.0993	18.2169	17.4705	16.5609	15.5495
Zm00001eb016400	Zm00001e001619	Zm00001e001619_T002	2.7211	6.92669	1.54877	1.92267	1.09238	4.95282	1.0345	4.57215
Zm00001eb016420	Zm00001e001620	Zm00001e001620_T001	24.2996	26.1795	147.134	146.591	87.53	80.6505	153.987	154.117
Zm00001eb016440	Zm00001e001621	Zm00001e001621_T002	28.3481	27.6637	11.5435	11.0896	10.6617	7.91099	12.2235	9.2704
Zm00001eb016450	Zm00001e001622	Zm00001e001622_T004	34.5901	34.3301	29.0798	30.0844	12.2628	14.0963	11.2233	11.2177
Zm00001eb016460	Zm00001e001623	Zm00001e001623_T002	0.566666	6.814	0.352481	0.554332	1.24814	1.72799	0.787492	0.863677
Zm00001eb016460	Zm00001e001623	Zm00001e001623_T003	32.1913	15.059	15.586	17.0382	19.3251	20.7584	20.6427	21.3227
Zm00001eb016460	Zm00001e001623	Zm00001e001623_T005	0.690325	4.9325	0.260763	0.10482	0.053825	0.272873	0.920005	0.180376
Zm00001eb016470	Zm00001e001624	Zm00001e001624_T001	32.0415	31.1645	27.9231	28.5415	2.2309	2.30481	4.523	2.36746
Zm00001eb016540	Zm00001e001628	Zm00001e001628_T002	1.26475	3.35634	0.937868	1.22079	0.991621	0.054148	0.237961	0.240642
Zm00001eb016540	Zm00001e001628	Zm00001e001628_T004	2.63127	1.31762	2.02319	1.70683	2.75796	14.8761	14.7614	2.62654
Zm00001eb016560	Zm00001e001631	Zm00001e001631_T001	27.2722	17.3458	20.4583	22.2384	37.9637	34.7065	38.0524	19.9163
Zm00001eb016570	Zm00001e001632	Zm00001e001632_T001	25.4621	17.2019	15.4543	17.0488	8.36317	9.42207	9.53492	1.30933
Zm00001eb016570	Zm00001e001632	Zm00001e001632_T002	0	4.70932	0.565064	1.88077	1.42097	0.914264	1.20758	2.69
Zm00001eb016590	Zm00001e001636	Zm00001e001636_T003	4.65815	3.98102	2.60542	3.54889	0.58616	1.21422	0.762412	1.05614
Zm00001eb016590	Zm00001e001636	Zm00001e001636_T004	0.653543	0.738117	2.70659	2.7616	0.594453	0.195413	0.455648	0.217972
Zm00001eb016600	Zm00001e001637	Zm00001e001637_T002	0	4.10718	1.58666	2.23361	1.05546	1.87698	0.827264	0.587076
Zm00001eb016600	Zm00001e001637	Zm00001e001637_T004	194.549	187.904	59.1147	59.457	71.4895	82.9326	88.1772	81.1675
Zm00001eb016610	Zm00001e001638	Zm00001e001638_T001	35.8553	35.923	0.525814	0.632103	0	0.04211	0	0
Zm00001eb016620	Zm00001e001639	Zm00001e001639_T001	0	0	0.877079	2.40016	5.5713	0	0	0
Zm00001eb016620	Zm00001e001639	Zm00001e001639_T004	13.4482	12.4926	11.7497	14.0993	0.979855	8.99097	9.43981	7.38031
Zm00001eb016640	Zm00001e001640	Zm00001e001640_T003	0.360836	0.400576	0.097389	1.61035	2.95511	0	3.4081	0.298397
Zm00001eb016640	Zm00001e001640	Zm00001e001640_T004	8.656	8.0573	1.55698	0.704449	4.20222	1.74622	2.16417	4.05162
Zm00001eb016640	Zm00001e001640	Zm00001e001640_T005	0	0	1.16742	4.81348	0	5.1921	1.14473	2.61898
Zm00001eb016670	Zm00001e001643	Zm00001e001643_T004	49.6265	51.4225	25.5223	27.5151	22.0097	21.5097	21.2007	21.2162
Zm00001eb016730	Zm00001e001653	Zm00001e001653_T002	0.248799	0	0	0.448438	6.64759	7.40282	11.1374	8.86825
Zm00001eb016730	Zm00001e001653	Zm00001e001653_T003	3.41285	3.874	7.94444	7.94872	424.534	434.724	601.858	595.007
Zm00001eb016780	Zm00001e001659	Zm00001e001659_T001	4.64246	19.0388	1.33035	1.76245	0.557031	6.06938	2.15737	1.11925
Zm00001eb016800	Zm00001e001660	Zm00001e001660_T002	13.4075	14.7154	20.1967	18.9709	22.5288	20.4213	25.7706	26.4029
Zm00001eb016850	Zm00001e001664	Zm00001e001664_T001	6.96983	8.05894	19.72	22.7784	40.9734	46.5703	40.9263	36.9882
.	Zm00001e001668	Zm00001e001668_T001	0.14534	0.125749	7.56919	6.48932	1.18461	1.05624	3.02822	2.77206
Zm00001eb016930	Zm00001e001672	Zm00001e001672_T001	0.370306	1.1689	6.57613	0.607573	5.2312	4.54938	3.27421	7.85736
Zm00001eb016940	Zm00001e001673	Zm00001e001673_T001	78.2271	91.6803	168.742	180.019	226.084	229.335	156.745	154.775
Zm00001eb016940	Zm00001e001673	Zm00001e001673_T002	40.9344	32.2124	12.5208	9.37158	14.1802	24.4951	5.90855	8.15411
Zm00001eb016960	Zm00001e001675	Zm00001e001675_T001	64.7053	66.9592	33.5501	37.8355	37.5364	42.0651	46.5626	45.0958
Zm00001eb016960	Zm00001e001675	Zm00001e001675_T002	60.7632	60.2964	33.0313	28.3313	41.4312	37.642	45.4218	39.7163
Zm00001eb016970	Zm00001e001676	Zm00001e001676_T003	107.117	107.245	46.4246	44.5385	38.3502	39.8623	36.22	33.8443
Zm00001eb016990	Zm00001e001677	Zm00001e001677_T001	26.0648	23.1168	1.79524	2.09593	6.40174	5.42861	35.5865	4.79669
Zm00001eb016990	Zm00001e001677	Zm00001e001677_T002	13.906	13.4885	20.8657	19.0326	10.1182	9.67609	4.7256	8.73453
Zm00001eb016990	Zm00001e001677	Zm00001e001677_T003	0	0	11.314	8.72321	1.32483	0	0	0.768742
Zm00001eb016990	Zm00001e001677	Zm00001e001677_T004	75.3464	82.096	79.5618	84.2665	21.1902	25.7015	0.03361	26.3086
Zm00001eb017000	Zm00001e001678	Zm00001e001678_T001	12.331	13.0005	9.99859	9.9799	7.11942	8.65362	11.1197	10.5651
.	Zm00001e001684	Zm00001e001684_T001	0.15667	23.0803	41.8387	43.1637	0.10073	0.068519	0.244292	0.367426
Zm00001eb017050	Zm00001e001685	Zm00001e001685_T005	15.9993	12.5731	9.33931	11.8262	6.6136	7.30346	5.43237	7.10345
Zm00001eb017080	Zm00001e001688	Zm00001e001688_T003	3.02414	3.1777	5.30575	5.71363	5.86346	6.80219	8.00178	7.6924
Zm00001eb017100	Zm00001e001690	Zm00001e001690_T001	2.69526	2.70235	2.2723	2.13219	0.570023	0.48095	0.21559	0.167337
Zm00001eb017120	Zm00001e001692	Zm00001e001692_T001	0.867943	0.708673	16.6147	17.1361	0.106897	0.291418	3.76332	2.84797
Zm00001eb017140	Zm00001e001696	Zm00001e001696_T001	22.3146	18.6058	16.8971	16.925	2.86253	1.0053	0.650189	1.01712
Zm00001eb017150	Zm00001e001697	Zm00001e001697_T001	22.8786	21.9885	7.11873	6.35346	9.46068	8.22028	6.02258	5.60847
Zm00001eb017180	Zm00001e001699	Zm00001e001699_T001	15.9931	12.6121	9.17629	8.97975	4.70895	6.97668	3.88184	4.09828
Zm00001eb017180	Zm00001e001699	Zm00001e001699_T002	0.474335	0.537712	2.28159	3.33111	0.429401	0.154372	0.947892	0.114407
Zm00001eb017180	Zm00001e001699	Zm00001e001699_T003	0.102393	0.046204	0.004993	0.005012	0.000193	3.17076	2.63371	0.066404
Zm00001eb017200	Zm00001e001700	Zm00001e001700_T001	7.23988	6.88755	14.3252	10.9381	28.8726	26.2245	41.6017	43.5635
Zm00001eb017210	Zm00001e001701	Zm00001e001701_T001	0	10.0369	5.38114	2.33541	0.661987	0.866917	1.01532	0.88555
Zm00001eb017210	Zm00001e001701	Zm00001e001701_T002	38.4513	14.6012	6.83049	6.43922	9.8044	8.68056	5.50977	7.23463
Zm00001eb017210	Zm00001e001701	Zm00001e001701_T003	7.29494	19.9582	11.1195	15.5687	1.01369	1.21563	1.69212	1.4851
Zm00001eb017230	Zm00001e001702	Zm00001e001702_T001	10.6714	12.4818	10.3873	10.1894	4.01864	4.09605	4.10907	5.3763
Zm00001eb017260	Zm00001e001705	Zm00001e001705_T001	20.2559	19.9166	8.5633	10.6943	10.1376	8.53441	14.2775	13.9453
Zm00001eb017280	Zm00001e001707	Zm00001e001707_T001	0.621349	0.141714	2.4322	0.981393	6.26208	7.34459	0.013141	0
Zm00001eb017280	Zm00001e001707	Zm00001e001707_T003	1.02299	1.60695	4.28219	5.75008	6.44961	6.49154	0	0
Zm00001eb017290	Zm00001e001708	Zm00001e001708_T004	0.275211	0.129776	1.0418	0.907228	3.28023	4.20453	0	0
Zm00001eb017310	Zm00001e001710	Zm00001e001710_T001	37.903	38.7485	83.5109	83.8145	24.6531	27.0414	32.7806	33.3814
Zm00001eb017320	Zm00001e001711	Zm00001e001711_T001	18.9314	19.0547	31.3764	30.5179	19.9112	18.753	24.6543	25.153
Zm00001eb017330	Zm00001e001712	Zm00001e001712_T001	0	0	0.005009	3.58433	0	0	0	0
Zm00001eb017330	Zm00001e001712	Zm00001e001712_T002	0.043876	0.028591	0.012346	4.50859	0	0	0.054955	0
Zm00001eb017330	Zm00001e001712	Zm00001e001712_T003	0.198618	0.27065	2.00726	11.4554	6.88788	0	0.265296	0.301443
Zm00001eb017330	Zm00001e001712	Zm00001e001712_T004	0	0	0.347907	4.51301	0	0	0	0
Zm00001eb017330	Zm00001e001712	Zm00001e001712_T005	0	0	1.88285	15.9126	0	6.80429	0	0
Zm00001eb017340	Zm00001e001713	Zm00001e001713_T001	3.56113	1.87407	11.7033	11.7336	7.39273	4.0952	3.66355	3.53123
Zm00001eb017340	Zm00001e001713	Zm00001e001713_T002	0.144397	1.52939	4.61218	5.14344	0.672989	1.48975	0.653775	0.29809
Zm00001eb017390	Zm00001e001716	Zm00001e001716_T001	0	0.04254	0	0.052523	1.58507	2.1675	1.91731	1.85109
Zm00001eb017400	Zm00001e001718	Zm00001e001718_T001	7.67657	7.21651	10.1296	12.5824	161.752	172.161	72.5755	74.8829
Zm00001eb017430	Zm00001e001720	Zm00001e001720_T002	1.17436	2.02187	3.20738	4.26811	1.34601	1.15772	1.59995	3.24362
Zm00001eb017430	Zm00001e001720	Zm00001e001720_T003	4.16732	3.38538	2.83363	2.15198	0.076236	0	0	0.020687
Zm00001eb017460	Zm00001e001724	Zm00001e001724_T001	0.355911	0.580734	0.52892	4.5574	7.03811	6.27767	2.13762	1.73665
Zm00001eb017460	Zm00001e001724	Zm00001e001724_T002	0	0	0	2.21113	3.53948	0	0	0
Zm00001eb017460	Zm00001e001724	Zm00001e001724_T003	4.02123	2.99283	8.68298	6.38586	11.7678	12.4528	19.1812	33.7579
Zm00001eb017460	Zm00001e001724	Zm00001e001724_T004	4.70165	3.7365	8.55363	1.63068	3.25604	7.4611	15.902	25.3394
Zm00001eb017520	Zm00001e001727	Zm00001e001727_T001	18.9543	19.8056	41.6747	42.5994	13.1681	12.8641	8.91187	9.56641
Zm00001eb017550	Zm00001e001731	Zm00001e001731_T001	3.75309	4.2297	14.6306	14.1556	0	0.126768	0.233668	0.191559
Zm00001eb017560	Zm00001e001732	Zm00001e001732_T001	1.76293	6.57293	7.31974	7.10467	3.54482	0.487123	4.16803	0.710323
Zm00001eb017560	Zm00001e001732	Zm00001e001732_T002	0.459407	2.18993	4.25015	5.67169	4.26964	9.00172	3.80647	7.68528
Zm00001eb017560	Zm00001e001732	Zm00001e001732_T004	12.0979	4.42547	3.03897	2.95233	1.52116	1.01739	1.32386	1.9086
Zm00001eb017570	Zm00001e001733	Zm00001e001733_T001	0.054649	0.017967	0.123024	0.066403	23.1332	24.768	0	0.025584
Zm00001eb017600	Zm00001e001736	Zm00001e001736_T001	55.7973	57.1486	153.947	156.635	167.242	165.017	143.19	143.909
Zm00001eb017620	Zm00001e001738	Zm00001e001738_T001	0.348393	0.65706	1.52069	1.49285	53.1108	50.5566	50.946	49.0484
Zm00001eb017660	Zm00001e001742	Zm00001e001742_T001	0.809086	0.881507	0.343503	0.296162	7.89982	7.69363	9.75713	9.15667
Zm00001eb017700	Zm00001e001746	Zm00001e001746_T001	48.1304	52.0335	24.8693	23.9079	13.7615	14.0636	13.0555	12.8167
Zm00001eb017760	Zm00001e001753	Zm00001e001753_T001	3.51282	3.70812	0.977044	1.0566	1.2143	0.053383	0.998628	0.043937
Zm00001eb017770	Zm00001e001754	Zm00001e001754_T001	4.71871	4.73767	2.48781	2.14283	1.4279	1.26183	1.16365	1.20751
Zm00001eb017780	Zm00001e001755	Zm00001e001755_T002	13.5718	13.2886	12.8825	13.0626	9.42292	9.67985	9.90368	8.49672
Zm00001eb017810	Zm00001e001759	Zm00001e001759_T001	1.81125	1.83995	8.43982	8.14462	0.710557	0.933459	1.26572	1.12971
Zm00001eb017810	Zm00001e001759	Zm00001e001759_T002	1.49194	1.16106	4.33271	4.72563	0.723856	1.11681	1.34289	1.13165
Zm00001eb017830	Zm00001e001760	Zm00001e001760_T001	16.6499	17.675	18.8922	20.3378	14.5554	13.4385	13.499	12.1758
Zm00001eb017850	Zm00001e001762	Zm00001e001762_T005	0	0.195215	3.00217	4.50423	0.412218	0.55218	0.269738	0.400374
Zm00001eb017850	Zm00001e001762	Zm00001e001762_T006	11.7387	10.1272	12.5116	9.02322	9.19816	8.82401	13.4825	13.1308
Zm00001eb017860	Zm00001e001763	Zm00001e001763_T001	0.658702	0.621058	0.436035	0.786281	6.4289	2.30354	6.90128	0.763796
Zm00001eb017860	Zm00001e001763	Zm00001e001763_T002	5.23633	5.8565	7.69055	7.25555	2.24211	6.61321	2.024	8.69112
Zm00001eb017910	Zm00001e001768	Zm00001e001768_T001	8.0774	8.95286	5.32439	6.75846	8.88922	11.6253	8.2526	10.2093
Zm00001eb017920	Zm00001e001773	Zm00001e001773_T001	2.34345	4.745	2.34086	1.33179	16.1943	15.3238	23.3447	1.93996
Zm00001eb017920	Zm00001e001773	Zm00001e001773_T002	0.160627	0.121953	0	0.036304	0.391187	0.28941	0.204265	9.6727
Zm00001eb017940	Zm00001e001781	Zm00001e001781_T001	0	0	0.40257	0.422376	1.17124	1.4772	12.1611	11.0133
Zm00001eb017950	Zm00001e001782	Zm00001e001782_T001	0	0	0.816279	0.661664	0.205857	0.880457	13.6052	11.716
Zm00001eb017970	Zm00001e001785	Zm00001e001785_T001	31.7362	33.3042	32.644	34.9183	20.1934	12.8993	15.9068	15.686
Zm00001eb018000	Zm00001e001791	Zm00001e001791_T001	1.58938	2.44064	2.58396	1.35612	5.20941	3.93515	2.38623	2.6829
Zm00001eb018000	Zm00001e001791	Zm00001e001791_T003	2.02538	1.75791	1.80896	2.40177	7.71909	5.17827	0.916481	2.907
Zm00001eb018000	Zm00001e001791	Zm00001e001791_T004	10.1506	1.72363	3.7119	13.7139	7.52924	4.33979	17.2012	17.0476
Zm00001eb018020	Zm00001e001793	Zm00001e001793_T001	18.1108	17.8215	16.2815	17.2128	13.8924	12.6651	15.3583	17.1639
Zm00001eb018030	Zm00001e001795	Zm00001e001795_T004	6.1502	6.56968	0	0	0	0	0	0
Zm00001eb018040	Zm00001e001800	Zm00001e001800_T002	11.5611	4.36597	1.84637	2.41207	0.066407	0.261147	0.929356	0.674803
Zm00001eb018040	Zm00001e001800	Zm00001e001800_T006	0.209253	12.6226	0.189535	0.195787	0	0	0.111403	0
Zm00001eb018070	Zm00001e001803	Zm00001e001803_T001	0.163136	0.213643	5.77112	6.09968	0	0	0.049853	0
Zm00001eb018090	Zm00001e001805	Zm00001e001805_T001	5.67826	5.88036	5.65462	5.58477	2.84557	2.8473	4.15401	4.48825
Zm00001eb018110	Zm00001e001807	Zm00001e001807_T001	2.42373	2.56201	0	0.030812	0	0.035292	0.027428	0
Zm00001eb018120	Zm00001e001808	Zm00001e001808_T001	13.395	13.6622	9.841	9.9677	12.7926	12.395	14.9287	15.665
Zm00001eb018180	Zm00001e001810	Zm00001e001810_T001	1.33302	1.58841	1.66476	1.45931	12.4095	11.8154	10.8534	10.5723
Zm00001eb018200	Zm00001e001813	Zm00001e001813_T002	2.37227	2.0379	1.79652	1.76192	4.26415	3.52616	4.59654	5.51495
Zm00001eb018270	Zm00001e001820	Zm00001e001820_T001	0.116227	0.114819	0.128245	0.106008	1.86429	1.65322	2.22918	2.33248
Zm00001eb018300	Zm00001e001822	Zm00001e001822_T004	29.7882	34.3816	23.9463	17.938	23.3692	20.9789	20.7436	44.9946
Zm00001eb018320	Zm00001e001824	Zm00001e001824_T002	96.1857	94.0282	19.5283	21.5285	17.1715	17.2855	17.4599	18.5016
Zm00001eb018350	Zm00001e001825	Zm00001e001825_T001	7.20449	8.9131	9.34526	7.51367	2.98948	3.08244	3.39776	4.45639
Zm00001eb018350	Zm00001e001825	Zm00001e001825_T002	15.7018	14.6188	21.4907	22.8656	11.4517	11.6074	10.7464	9.33269
Zm00001eb018350	Zm00001e001825	Zm00001e001825_T003	10.184	11.1947	11.74	11.4376	2.59526	2.00808	5.13322	4.01289
Zm00001eb018380	Zm00001e001829	Zm00001e001829_T001	16.5231	16.209	21.6978	20.963	27.3013	15.5823	27.3825	15.3168
Zm00001eb018460	Zm00001e001834	Zm00001e001834_T001	0.928869	2.38552	0.726662	0.258066	3.74786	3.8182	1.74034	1.7654
Zm00001eb018460	Zm00001e001834	Zm00001e001834_T003	1.08358	0	4.00068	4.5604	2.38578	0.49993	3.34263	4.46888
Zm00001eb018470	Zm00001e001835	Zm00001e001835_T001	8.63555	7.48315	1.03991	0.611986	0	0	0	0
Zm00001eb018490	Zm00001e001837	Zm00001e001837_T001	1.92145	1.93707	1.96528	2.70513	4.97665	2.14323	2.57455	3.18308
Zm00001eb018510	Zm00001e001839	Zm00001e001839_T001	0.182304	0.767699	2.80077	0.052424	0.975532	1.92268	2.10353	12.3993
Zm00001eb018520	Zm00001e001840	Zm00001e001840_T001	22.89	23.7965	23.0343	23.6365	19.0816	22.0318	22.368	19.1343
Zm00001eb018610	Zm00001e001848	Zm00001e001848_T004	15.6295	14.2969	16.9394	16.7135	15.0166	14.0933	11.3701	10.6523
Zm00001eb018640	Zm00001e001849	Zm00001e001849_T001	0	0	9.14395	7.16104	180.676	144.88	16.5119	11.8537
Zm00001eb018660	Zm00001e001851	Zm00001e001851_T001	0	0	0.186977	0.077701	8.36165	86.1573	60.7936	29.3426
Zm00001eb018660	Zm00001e001851	Zm00001e001851_T002	0.006597	0.004942	0	0	279.277	169.425	105.4	100.216
Zm00001eb018660	Zm00001e001851	Zm00001e001851_T003	0.279285	0.277585	10.1564	9.55591	358.928	70.2882	131.645	137.677
Zm00001eb018690	Zm00001e001853	Zm00001e001853_T001	408.832	400.586	364.674	367.384	49.872	49.4531	109.88	106.586
Zm00001eb018720	Zm00001e001856	Zm00001e001856_T002	2.77242	1.0366	5.48444	11.4266	1.32859	1.11442	7.17406	6.4886
Zm00001eb018810	Zm00001e001866	Zm00001e001866_T001	14.6888	14.9675	11.2603	13.6553	6.0727	5.64148	9.49276	9.01489
.	Zm00001e001868	Zm00001e001868_T001	6.65473	4.59894	5.20527	7.31763	3.30371	3.68058	3.87269	4.52688
Zm00001eb018830	Zm00001e001869	Zm00001e001869_T002	109.195	108.576	71.0148	62.6997	55.9138	60.3748	72.2369	72.4661
Zm00001eb018840	Zm00001e001870	Zm00001e001870_T003	0.132416	0.383687	2.26808	3.6123	4.16871	2.66106	8.8922	8.53527
Zm00001eb018840	Zm00001e001870	Zm00001e001870_T004	1.12085	0.294728	4.98344	4.21059	2.57753	4.97941	13.7316	12.581
Zm00001eb018850	Zm00001e001871	Zm00001e001871_T001	6.77884	5.6865	0.506235	1.24305	10.8748	1.18792	20.8779	1.17184
Zm00001eb018850	Zm00001e001871	Zm00001e001871_T006	1.78243	2.00843	46.54	21.8064	3.33901	60.6624	2.23835	89.8137
Zm00001eb018850	Zm00001e001871	Zm00001e001871_T007	3.65363	5.82058	0.949396	3.10178	5.10351	1.77932	3.08756	1.29055
Zm00001eb018860	Zm00001e001872	Zm00001e001872_T001	34.9221	35.9755	11.3868	11.7013	8.36228	8.51422	10.4545	10.5657
Zm00001eb018860	Zm00001e001872	Zm00001e001872_T002	11.2646	9.51276	2.85094	3.12771	2.99281	2.19454	1.51549	1.29157
Zm00001eb018870	Zm00001e001873	Zm00001e001873_T001	0.369937	0.983481	0.404126	0.234403	4.26772	5.52548	0.95955	1.1086
Zm00001eb018890	Zm00001e001875	Zm00001e001875_T001	0	0.016828	0.019958	0	38.8944	43.4383	0	0.024042
Zm00001eb018910	Zm00001e001877	Zm00001e001877_T002	0.273199	0	4.35264	4.8603	0.255501	0.806338	1.29766	0.877429
Zm00001eb018960	Zm00001e001882	Zm00001e001882_T001	0	0.014117	0.066746	0.102139	6.95533	6.71775	0.019747	0
Zm00001eb018970	Zm00001e001883	Zm00001e001883_T001	17.2595	15.6179	24.1176	20.9837	15.9567	16.1576	16.6468	15.6594
Zm00001eb018970	Zm00001e001883	Zm00001e001883_T002	0.843806	1.49097	1.10176	4.23091	2.82421	1.62363	1.18112	2.83252
Zm00001eb018980	Zm00001e001884	Zm00001e001884_T001	15.9549	13.0938	21.5728	16.0243	6.83366	6.48981	14.3986	9.40556
Zm00001eb018980	Zm00001e001884	Zm00001e001884_T002	85.7391	88.7448	77.5288	71.1486	45.0524	49.8201	55.8966	54.0195
Zm00001eb018990	Zm00001e001885	Zm00001e001885_T002	22.6266	21.5517	4.80657	5.55044	4.61286	4.75173	9.53006	6.36991
Zm00001eb018990	Zm00001e001885	Zm00001e001885_T003	1.80819	4.40717	0.89075	0.194168	0.031544	0.193899	0.566468	2.82001
Zm00001eb019050	Zm00001e001892	Zm00001e001892_T005	0	0.139224	0.601493	0.606893	1.98203	6.88188	1.24155	2.92322
Zm00001eb019050	Zm00001e001892	Zm00001e001892_T007	0	0.275914	0.334173	0.382007	3.21018	5.48923	1.46536	1.25546
Zm00001eb019090	Zm00001e001893	Zm00001e001893_T001	0.144839	0.584064	1.99087	9.95588	0.168839	0.216504	3.49262	0.452421
Zm00001eb019090	Zm00001e001893	Zm00001e001893_T002	6.09875	5.54492	43.0435	32.9974	15.2417	17.1755	11.6084	15.2173
Zm00001eb019130	Zm00001e001896	Zm00001e001896_T002	10.9837	9.13228	12.2652	11.9656	33.8755	31.4785	36.1504	33.8066
Zm00001eb019140	Zm00001e001897	Zm00001e001897_T001	21.5157	22.3984	13.3106	13.4751	8.78145	8.44142	8.42007	8.41422
Zm00001eb019210	Zm00001e001903	Zm00001e001903_T002	27.5792	20.6268	24.3779	24.7607	45.2825	41.3584	41.3255	41.8885
Zm00001eb019210	Zm00001e001903	Zm00001e001903_T003	36.6595	45.534	26.0017	25.5702	7.2344	11.6085	7.61738	10.9478
Zm00001eb019220	Zm00001e001904	Zm00001e001904_T002	3.02549	3.19135	10.96	9.91731	0	0.368646	1.03089	0.544896
Zm00001eb019230	Zm00001e001908	Zm00001e001908_T001	334.537	340.761	76.3365	78.5408	85.1416	88.951	90.7604	96.2014
Zm00001eb019240	Zm00001e001909	Zm00001e001909_T001	6.63591	6.27017	7.85985	7.63297	3.37587	3.2643	4.2953	3.96188
Zm00001eb019250	Zm00001e001910	Zm00001e001910_T001	6.07285	5.66371	3.44416	7.56861	12.5931	10.919	22.822	11.0309
Zm00001eb019250	Zm00001e001910	Zm00001e001910_T002	6.79765	7.14924	13.7893	10.8206	24.6675	26.2458	15.3038	22.9089
Zm00001eb019260	Zm00001e001911	Zm00001e001911_T004	18.1476	19.1205	12.9136	13.8753	11.1202	10.3102	16.2564	17.0909
Zm00001eb019280	Zm00001e001914	Zm00001e001914_T005	7.76862	14.0755	6.67736	8.65212	5.09326	4.08419	4.47698	3.40362
Zm00001eb019290	Zm00001e001915	Zm00001e001915_T003	0.032882	0.238896	4.47992	0.003954	0.717301	0.964423	0.027815	0.015577
Zm00001eb019340	Zm00001e001920	Zm00001e001920_T001	0.884753	1.02943	7.48402	6.79559	0.165215	0.205081	0.036482	0.203139
Zm00001eb019350	Zm00001e001921	Zm00001e001921_T002	8.37989	7.72232	5.8479	5.69758	4.15269	3.8579	4.02215	4.52091
Zm00001eb019360	Zm00001e001922	Zm00001e001922_T002	7.05703	7.35559	0	0.047281	0	0	0	0
Zm00001eb019370	Zm00001e001923	Zm00001e001923_T001	4.36507	4.16826	9.52252	8.81565	16.5573	13.2578	39.4984	49.7809
Zm00001eb019390	Zm00001e001925	Zm00001e001925_T003	0.557762	0.397165	4.70228	4.38628	0.937979	0	1.30048	1.94105
Zm00001eb019460	Zm00001e001932	Zm00001e001932_T001	15.9245	21.9799	14.4862	12.8606	16.0216	20.0202	20.4376	19.0156
Zm00001eb019470	Zm00001e001934	Zm00001e001934_T001	35.6482	34.514	102.311	102.958	93.0222	93.8611	73.3014	75.9712
Zm00001eb019510	Zm00001e001938	Zm00001e001938_T002	4.54223	2.17679	3.18359	2.0254	3.24882	0	1.53442	0
Zm00001eb019510	Zm00001e001938	Zm00001e001938_T005	11.7348	8.52892	7.55931	8.29082	5.47775	3.62112	3.84547	4.74666
Zm00001eb019510	Zm00001e001938	Zm00001e001938_T006	0	3.43894	0	0.755183	0	0	1.38905	0
Zm00001eb019520	Zm00001e001940	Zm00001e001940_T002	12.6271	13.4078	25.2354	21.2899	15.7105	18.7064	16.3232	12.459
Zm00001eb019530	Zm00001e001941	Zm00001e001941_T001	46.6923	47.0599	26.4852	28.3193	131.656	137.838	145.916	141.556
Zm00001eb019550	Zm00001e001942	Zm00001e001942_T001	0.512041	0.399323	2.22641	3.21975	0.28402	0.05241	0.136191	0.099828
Zm00001eb019560	Zm00001e001943	Zm00001e001943_T001	5.24483	5.5718	23.0769	22.4682	0.361136	0.139453	8.76042	10.5978
Zm00001eb019580	Zm00001e001944	Zm00001e001944_T002	0.627432	0.302822	2.20744	1.67421	3.52743	2.04813	8.32419	2.81231
Zm00001eb019590	Zm00001e001945	Zm00001e001945_T003	0	0.04285	56.324	0	0.064119	0	28.7912	1.73642
Zm00001eb019590	Zm00001e001945	Zm00001e001945_T004	11.2571	10.591	8.51529	57.0524	25.6313	26.2713	8.15197	32.3398
Zm00001eb019600	Zm00001e001946	Zm00001e001946_T001	0.781885	0.648549	12.487	10.5008	0.328953	0.238841	1.87017	1.91765
Zm00001eb019620	Zm00001e001947	Zm00001e001947_T001	0.845819	0.832368	4.39609	4.73459	7.57422	7.02182	1.39357	0.721593
Zm00001eb019630	Zm00001e001952	Zm00001e001952_T001	12.1478	11.5782	20.9906	20.9853	9.34927	8.9961	10.3809	11.5605
Zm00001eb019650	Zm00001e001954	Zm00001e001954_T001	8.39668	7.22382	20.2342	21.3005	26.511	27.1058	29.2084	31.0554
Zm00001eb019680	Zm00001e001955	Zm00001e001955_T001	1.55743	2.16039	0.592141	0.333275	0.484663	5.81081	5.90057	0.873424
Zm00001eb019680	Zm00001e001955	Zm00001e001955_T002	5.1798	3.50267	0.161147	0.435157	1.27775	1.27421	0.642031	1.82242
Zm00001eb019690	Zm00001e001956	Zm00001e001956_T001	0.505693	0.445663	2.20377	1.12974	6.27349	5.50024	6.25971	4.08448
Zm00001eb019710	Zm00001e001957	Zm00001e001957_T001	8.75815	10.3537	25.914	37.6034	45.4005	44.3611	40.3407	43.7897
Zm00001eb019730	Zm00001e001959	Zm00001e001959_T001	3.27473	3.80064	0.494483	0.388	0.59518	0.758952	0.341117	0.707736
Zm00001eb019730	Zm00001e001959	Zm00001e001959_T002	217.141	217.945	86.7748	83.5404	73.8406	89.4095	91.6291	97.193
Zm00001eb019800	Zm00001e001968	Zm00001e001968_T003	19.5694	19.6143	17.2104	4.14743	8.03932	10.6177	5.71513	13.0431
Zm00001eb019800	Zm00001e001968	Zm00001e001968_T004	2.47906	0.196734	1.09442	8.08479	3.24302	0.355909	0	1.16252
Zm00001eb019830	Zm00001e001969	Zm00001e001969_T001	12.5115	10.6551	59.8134	56.6477	433.327	429.995	432.619	474.207
Zm00001eb019840	Zm00001e001971	Zm00001e001971_T001	2.85484	3.18425	3.52616	3.83648	12.3417	12.4476	9.20894	9.99592
Zm00001eb019850	Zm00001e001972	Zm00001e001972_T001	43.0951	45.8164	31.727	32.101	30.008	30.7572	34.9927	36.7823
Zm00001eb019860	Zm00001e001973	Zm00001e001973_T001	0.644942	0.604162	8.20753	6.479	0	0	0.205641	0.436232
Zm00001eb019860	Zm00001e001973	Zm00001e001973_T002	1.59762	1.66479	32.3921	35.6613	0	0	2.76631	2.37272
Zm00001eb019860	Zm00001e001973	Zm00001e001973_T004	1.13291	0.791194	16.739	14.7203	0.044813	0.315386	0.365908	1.3578
Zm00001eb019870	Zm00001e001974	Zm00001e001974_T001	0.24663	0.281012	8.09039	9.97156	0.175421	0.121078	0.319944	0.477193
Zm00001eb019900	Zm00001e001978	Zm00001e001978_T001	4.54708	5.08417	10.3902	5.28609	6.92598	7.21966	7.80171	9.53154
Zm00001eb019900	Zm00001e001978	Zm00001e001978_T002	0	1.14723	0.82779	3.25448	1.71941	0.505359	1.58096	2.03526
Zm00001eb019920	Zm00001e001980	Zm00001e001980_T001	0.647413	0.513523	13.8506	15.6884	1.55345	1.54858	2.49182	2.15233
Zm00001eb019930	Zm00001e001981	Zm00001e001981_T001	22.8923	23.7136	26.5818	27.4479	19.7152	17.9131	14.5546	14.2963
.	Zm00001e001985	Zm00001e001985_T001	1.63928	0.113093	3.26219	3.33379	4.64622	7.94064	4.43951	1.25939
Zm00001eb020000	Zm00001e001988	Zm00001e001988_T001	3.7766	1.98306	0	0	0	0	0	0
Zm00001eb020000	Zm00001e001988	Zm00001e001988_T002	32.2401	30.8191	0	0	0	0	0	0
Zm00001eb020010	Zm00001e001989	Zm00001e001989_T002	3.79789	3.35983	3.52205	1.75605	0	1.84134	4.02234	0
Zm00001eb020010	Zm00001e001989	Zm00001e001989_T004	1.99676	2.84416	1.04457	4.95358	0	1.01304	4.26109	0
Zm00001eb020020	Zm00001e001990	Zm00001e001990_T002	2.48571	3.10099	4.66517	4.00421	0	2.66804	1.7585	1.06976
Zm00001eb020020	Zm00001e001990	Zm00001e001990_T003	0.711633	0.353361	0.617026	0.04175	3.12855	0.097846	0.015615	0.011085
Zm00001eb020040	Zm00001e001992	Zm00001e001992_T001	0.635202	0.14721	3.54141	2.62361	0.192383	0.953342	0.828302	1.14997
Zm00001eb020040	Zm00001e001992	Zm00001e001992_T004	10.9629	10.6501	10.7464	10.6251	2.08517	4.49136	5.22515	5.10338
Zm00001eb020060	Zm00001e001994	Zm00001e001994_T002	2.07621	1.21955	4.44459	4.71538	0.964468	0.439421	2.18392	1.84728
Zm00001eb020080	Zm00001e001998	Zm00001e001998_T001	2.10849	2.05846	2.11339	1.92947	0.826255	1.26904	11.1039	11.4035
Zm00001eb020090	Zm00001e001999	Zm00001e001999_T001	0.001846	0	9.67694	3.30341	0.116866	0	0.221599	0.225761
Zm00001eb020090	Zm00001e001999	Zm00001e001999_T002	0.099305	0.071494	12.7446	3.74725	0	0	0	0
Zm00001eb020090	Zm00001e001999	Zm00001e001999_T003	0	0	44.7111	21.9394	0	0	0	0
Zm00001eb020090	Zm00001e001999	Zm00001e001999_T004	0.216283	0.137178	8.53134	44.6198	0	0	0	0
Zm00001eb020100	Zm00001e002000	Zm00001e002000_T002	12.9042	11.0033	11.1096	11.7766	0	0	0.103679	0.127493
Zm00001eb020110	Zm00001e002001	Zm00001e002001_T001	195.919	188.632	159.222	162.209	50.4358	47.5118	58.7363	55.2523
Zm00001eb020110	Zm00001e002001	Zm00001e002001_T002	4.55719	9.01579	4.43977	3.65637	0.465595	5.6556	0.816012	0.620763
Zm00001eb020120	Zm00001e002002	Zm00001e002002_T001	6.18178	6.19164	19.9737	17.7723	13.0333	8.91076	19.3732	18.0515
Zm00001eb020130	Zm00001e002003	Zm00001e002003_T001	30.7007	30.3504	11.7333	11.5806	9.47015	9.06717	8.65619	8.58839
Zm00001eb020150	Zm00001e002007	Zm00001e002007_T001	9.63348	10.4741	14.8249	14.8486	14.6021	16.044	15.0498	15.9516
Zm00001eb020180	Zm00001e002009	Zm00001e002009_T002	2.82801	3.59313	4.91591	5.38644	10.2256	7.26657	3.43785	5.54088
Zm00001eb020200	Zm00001e002011	Zm00001e002011_T001	621.432	626.921	186.93	188.048	170.019	166.036	208.306	202.469
Zm00001eb020250	Zm00001e002017	Zm00001e002017_T003	5.10784	6.24414	6.49433	6.26721	3.91935	2.16606	4.45013	3.10053
Zm00001eb020260	Zm00001e002018	Zm00001e002018_T003	1.73148	2.16368	6.14996	1.87756	9.07223	2.33723	9.81774	4.92891
Zm00001eb020280	Zm00001e002020	Zm00001e002020_T001	0.428419	4.54393	8.94651	9.1574	0.423081	2.18571	7.00723	6.07015
Zm00001eb020320	Zm00001e002025	Zm00001e002025_T001	26.187	24.3094	47.5714	47.2283	24.8906	25.3696	41.5652	46.6115
Zm00001eb020330	Zm00001e002026	Zm00001e002026_T002	14.4666	15.6079	10.6199	10.2938	7.36477	8.51026	8.00474	9.0031
Zm00001eb020340	Zm00001e002028	Zm00001e002028_T001	0.550377	0.745116	0.749235	0.614502	30.5775	33.8404	23.4433	22.2945
Zm00001eb020350	Zm00001e002029	Zm00001e002029_T001	5.82682	6.40932	10.2351	8.43307	5.32123	8.3479	8.18798	2.12413
Zm00001eb020360	Zm00001e002030	Zm00001e002030_T002	2.20055	3.32716	5.05365	2.41712	2.29803	2.1254	3.64598	3.19973
Zm00001eb020370	Zm00001e002031	Zm00001e002031_T002	18.1441	18.2527	20.6725	21.6431	18.0657	20.9182	23.0217	21.6914
Zm00001eb020410	Zm00001e002036	Zm00001e002036_T001	0.237157	0.182677	0.062333	0.178994	2.64469	2.65928	0.042677	0
Zm00001eb020410	Zm00001e002036	Zm00001e002036_T002	0	0	0	0	25.751	26.9627	0	0
Zm00001eb020420	Zm00001e002037	Zm00001e002037_T002	0.508864	3.3173	0.490674	2.01729	1.65901	2.73547	0	0
Zm00001eb020420	Zm00001e002037	Zm00001e002037_T003	47.5397	50.1403	32.4894	33.0242	29.9704	31.2133	21.2138	25.9859
Zm00001eb020420	Zm00001e002037	Zm00001e002037_T004	1.08867	2.934	4.29162	3.17917	0.588505	0.974748	0.691027	0.028324
Zm00001eb020500	Zm00001e002047	Zm00001e002047_T001	26.548	23.5271	14.0796	13.2382	20.4727	18.5115	19.8571	19.4316
Zm00001eb020520	Zm00001e002049	Zm00001e002049_T002	4.2729	2.62413	0.907626	0.703205	0	0	0	0
.	Zm00001e002051	Zm00001e002051_T001	0.123809	0.023577	5.19961	5.68975	0.760245	0.577148	0.391735	0.252696
Zm00001eb020540	Zm00001e002052	Zm00001e002052_T001	6.7404	6.24836	6.35388	5.52337	1.03893	1.1723	0.389009	0.319226
.	Zm00001e002055	Zm00001e002055_T001	0.742517	0.570695	3.44647	3.58714	1.6811	1.53053	2.06883	2.22849
Zm00001eb020580	Zm00001e002059	Zm00001e002059_T001	27.724	27.5497	49.7993	48.0049	44.2821	42.5214	46.5457	47.5599
Zm00001eb020590	Zm00001e002060	Zm00001e002060_T001	36.259	0	0	0	0	0	0	0
Zm00001eb020600	Zm00001e002061	Zm00001e002061_T001	1.05418	0.676471	12.2992	11.7557	34.2738	32.6222	49.1462	47.8629
Zm00001eb020660	Zm00001e002068	Zm00001e002068_T001	8.48362	8.87444	9.06933	10.0892	5.38889	5.95331	6.83062	7.00587
Zm00001eb020680	Zm00001e002071	Zm00001e002071_T001	105.4	99.8697	60.7558	57.3831	100.681	91.8969	22.1173	23.3967
Zm00001eb020700	Zm00001e002072	Zm00001e002072_T001	0	0	0	0	7.83941	8.27353	0	0
Zm00001eb020710	Zm00001e002073	Zm00001e002073_T001	0.749923	0.298732	2.15289	1.43706	2.38347	0.370752	2.82627	2.81591
Zm00001eb020710	Zm00001e002073	Zm00001e002073_T002	0.591406	0.804284	4.10762	3.92763	5.10018	6.00406	0.906533	1.04786
Zm00001eb020720	Zm00001e002074	Zm00001e002074_T001	4.69419	5.32334	5.33701	4.47661	1.8314	2.20275	2.22512	1.94451
Zm00001eb020730	Zm00001e002075	Zm00001e002075_T002	0.342664	0.222159	0.033956	0.121761	4.17982	2.299	5.40251	4.40717
Zm00001eb020740	Zm00001e002076	Zm00001e002076_T002	0.903181	0.336406	2.80952	2.94824	1.28253	1.19754	0.239815	0.218425
Zm00001eb020780	Zm00001e002079	Zm00001e002079_T003	5.32308	8.0082	14.107	13.6929	23.3088	22.4223	26.6676	26.5128
Zm00001eb020790	Zm00001e002082	Zm00001e002082_T001	42.495	40.7409	16.8323	19.4722	0.389917	0.600569	3.86779	7.98718
Zm00001eb020860	Zm00001e002087	Zm00001e002087_T001	10.0341	10.9451	17.393	16.3666	11.8171	16.1426	14.9666	17.321
Zm00001eb020870	Zm00001e002088	Zm00001e002088_T004	5.59309	5.65228	14.7211	14.5204	1.35409	1.15095	3.52761	3.91124
.	Zm00001e002090	Zm00001e002090_T001	0.136756	0.29513	2.84735	3.02434	0.739257	1.1652	0	0.90681
Zm00001eb020890	Zm00001e002092	Zm00001e002092_T001	4.83045	4.84223	0	0	0	0.091626	0	0
Zm00001eb020900	Zm00001e002093	Zm00001e002093_T001	0.026422	0	0.427661	0.642666	16.7287	19.148	18.7463	19.2666
Zm00001eb020940	Zm00001e002097	Zm00001e002097_T001	20.7856	20.5817	0.299195	0.239501	1.04396	0.802325	0.278152	0.463583
Zm00001eb020950	Zm00001e002098	Zm00001e002098_T001	0.590114	0.600421	1.29487	1.62579	5.64619	6.84596	5.83451	5.76669
Zm00001eb020970	Zm00001e002100	Zm00001e002100_T001	0.27032	2.08363	0.203005	1.3024	20.9989	1.80187	3.30488	21.5493
Zm00001eb020970	Zm00001e002100	Zm00001e002100_T003	8.02404	3.08106	11.2204	1.89268	11.7263	24.7558	1.07641	17.7726
Zm00001eb020980	Zm00001e002101	Zm00001e002101_T002	7.06582	6.69305	11.2271	14.4695	36.1215	7.56915	39.9179	28.3318
Zm00001eb021010	Zm00001e002103	Zm00001e002103_T001	47.2128	49.6734	31.727	26.6748	15.3313	14.4447	7.71482	8.59155
Zm00001eb021020	Zm00001e002104	Zm00001e002104_T002	1.61343	18.5089	4.53512	36.8017	56.9139	62.4737	75.6601	8.22816
Zm00001eb021040	Zm00001e002111	Zm00001e002111_T001	969.077	941.714	365.982	354.089	398.485	360.647	419.349	437.005
Zm00001eb021050	Zm00001e002112	Zm00001e002112_T001	10.0896	10.2234	4.37808	4.378	75.7546	71.4562	11.0467	12.6211
Zm00001eb021060	Zm00001e002113	Zm00001e002113_T002	18.901	17.5849	0.199463	0.415297	0.08244	0.074471	0	0
Zm00001eb021070	Zm00001e002115	Zm00001e002115_T001	6.97781	7.49997	11.2639	11.9804	5.13312	4.56738	6.67644	5.26154
Zm00001eb021090	Zm00001e002116	Zm00001e002116_T001	5.71659	6.51064	6.27063	5.99387	0.047824	0	0	0
Zm00001eb021140	Zm00001e002119	Zm00001e002119_T001	0	0	0.09009	0.056423	1.57184	0.924177	3.26309	3.23587
Zm00001eb021200	Zm00001e002123	Zm00001e002123_T001	0.026923	0.070813	0.324495	0.173152	23.9926	21.2238	28.0491	30.074
Zm00001eb021210	Zm00001e002124	Zm00001e002124_T003	21.8962	20.3292	20.2976	20.9651	13.7534	12.295	12.1148	10.4864
Zm00001eb021220	Zm00001e002125	Zm00001e002125_T001	3.07452	2.28005	1.74576	1.15555	3.93042	1.28298	0.798854	2.64597
Zm00001eb021220	Zm00001e002125	Zm00001e002125_T002	3.55607	3.90185	5.00873	5.93554	0.715598	4.58551	2.81456	1.6995
Zm00001eb021240	Zm00001e002128	Zm00001e002128_T001	13.6657	14.061	12.3233	1.37178	1.20342	1.18071	19.0989	18.3117
Zm00001eb021240	Zm00001e002128	Zm00001e002128_T002	1.60818	1.24026	1.46903	12.5393	18.9051	19.2583	2.03538	1.37942
Zm00001eb021260	Zm00001e002130	Zm00001e002130_T001	34.7371	38.0796	20.6421	18.7263	13.4936	26.9948	23.6458	21.1348
Zm00001eb021270	Zm00001e002132	Zm00001e002132_T002	11.0199	12.6937	10.6733	9.50328	6.19771	6.95041	6.12402	4.94577
Zm00001eb021300	Zm00001e002134	Zm00001e002134_T001	18.6651	20.4498	12.3379	11.4194	8.31404	8.09301	6.13023	7.64454
Zm00001eb021310	Zm00001e002136	Zm00001e002136_T001	2.39405	2.55965	0.281968	9.39643	25.9468	0.042337	9.3372	6.49781
Zm00001eb021310	Zm00001e002136	Zm00001e002136_T002	0.201912	0.040243	3.58318	0.317025	1.56734	9.68008	0.975455	0.249742
Zm00001eb021320	Zm00001e002137	Zm00001e002137_T001	12.8378	8.14263	22.9636	19.9126	10.9639	8.44502	10.1849	9.48038
Zm00001eb021340	Zm00001e002139	Zm00001e002139_T001	0	3.67416	8.62724	16.0805	2.7031	1.29607	1.97349	2.11005
Zm00001eb021340	Zm00001e002139	Zm00001e002139_T002	0	0	0	1.86173	7.44179	0	0	0
Zm00001eb021340	Zm00001e002139	Zm00001e002139_T003	3.05126	1.38617	0.02489	2.26425	9.59157	17.9764	0.276131	0.348196
Zm00001eb021340	Zm00001e002139	Zm00001e002139_T004	0.977018	0.750458	8.38621	1.89051	2.39031	2.32052	0.593057	1.22015
Zm00001eb021340	Zm00001e002139	Zm00001e002139_T005	0.169102	0	0	0	18.6026	16.5793	0.086494	0.005704
Zm00001eb021350	Zm00001e002140	Zm00001e002140_T002	10.1818	13.0183	130.499	124.95	17.0462	17.5084	3.60029	3.87662
Zm00001eb021360	Zm00001e002141	Zm00001e002141_T001	2.34759	2.52214	6.65665	5.8532	10.3325	9.45493	10.6408	14.6667
Zm00001eb021380	Zm00001e002143	Zm00001e002143_T001	9.81589	8.59947	39.0268	36.0392	19.5805	19.4209	23.7725	20.66
Zm00001eb021400	Zm00001e002145	Zm00001e002145_T002	0.023405	0.137869	1.5475	3.29722	0	0	0	0
Zm00001eb021400	Zm00001e002145	Zm00001e002145_T003	2.57193	1.43053	3.36763	2.2515	0.049688	0.119959	0.035332	0.018103
Zm00001eb021420	Zm00001e002147	Zm00001e002147_T001	16.1359	17.5298	4.44541	4.07976	0.055228	0.026631	0.039271	0.120727
Zm00001eb021480	Zm00001e002155	Zm00001e002155_T001	1.14175	1.31954	5.76257	4.81906	0	0.08056	0	0.242657
Zm00001eb021510	Zm00001e002157	Zm00001e002157_T002	5.90599	6.76951	5.35268	5.63554	9.09087	8.54447	8.94247	10.1799
Zm00001eb021530	Zm00001e002159	Zm00001e002159_T001	15.777	15.4582	21.657	21.2273	0.130909	0.179988	2.73772	2.77754
Zm00001eb021550	Zm00001e002161	Zm00001e002161_T003	11.1195	10.8614	16.9868	2.89526	12.2803	52.7623	67.994	12.9215
Zm00001eb021590	Zm00001e002163	Zm00001e002163_T001	0.05933	0.14507	0.021199	0.070962	3.72667	3.87541	0.408487	0.124922
Zm00001eb021600	Zm00001e002166	Zm00001e002166_T001	21.9635	23.3312	4.33148	4.40371	200.35	197.843	56.6307	52.3626
Zm00001eb021650	Zm00001e002171	Zm00001e002171_T001	6.08482	5.7611	2.49252	2.66785	2.83204	2.26762	1.03305	0.535557
Zm00001eb021690	Zm00001e002173	Zm00001e002173_T001	21.862	22.116	0.788724	0.977075	174.321	169.661	66.739	57.9389
Zm00001eb021710	Zm00001e002178	Zm00001e002178_T001	3.33805	3.7543	18.6159	15.3279	4.7523	3.52215	7.57878	7.71929
Zm00001eb021750	Zm00001e002183	Zm00001e002183_T001	0.854478	1.19886	9.57568	8.17028	0.036616	0	0.026037	0.026681
Zm00001eb021760	Zm00001e002184	Zm00001e002184_T001	6.45268	6.05228	5.75651	5.78112	2.35787	2.03884	3.58297	3.29479
.	Zm00001e002194	Zm00001e002194_T001	3.398	3.76812	0	0	0	0	0	0
Zm00001eb021820	Zm00001e002196	Zm00001e002196_T001	5.40642	9.57012	11.9794	12.1694	3.47361	12.6658	3.95957	4.67727
Zm00001eb021820	Zm00001e002196	Zm00001e002196_T002	2.2931	0.628752	0	0	3.18307	0	1.40993	1.16899
Zm00001eb021840	Zm00001e002197	Zm00001e002197_T001	0.104401	0.707162	2.6578	3.15157	0.715383	0.226732	0	0.12781
Zm00001eb021840	Zm00001e002197	Zm00001e002197_T002	3.00585	1.69508	5.80562	5.2193	0	0.405073	1.50533	1.28359
Zm00001eb021880	Zm00001e002200	Zm00001e002200_T001	6.52828	6.91805	9.0124	8.61647	1.18943	1.67842	3.39513	2.69772
Zm00001eb021890	Zm00001e002201	Zm00001e002201_T001	16.6181	18.433	16.3641	16.9475	11.4462	11.1318	9.9468	13.6405
Zm00001eb021900	Zm00001e002202	Zm00001e002202_T001	5.91013	0.268963	0.676167	0.400822	0.663019	0.075527	2.68784	0.531115
Zm00001eb021900	Zm00001e002202	Zm00001e002202_T003	10.8608	18.2088	17.5442	16.2631	4.97703	6.12824	6.24218	8.49597
Zm00001eb021940	Zm00001e002204	Zm00001e002204_T002	12.5203	13.772	1.48707	8.98602	16.1233	5.28947	6.62845	20.0587
Zm00001eb021940	Zm00001e002204	Zm00001e002204_T003	2.48427	2.22265	6.44322	1.79539	0.850368	1.6286	3.13037	0.871211
Zm00001eb021950	Zm00001e002205	Zm00001e002205_T001	0	0	0.016423	0.100776	5.09642	4.43539	0	0
Zm00001eb021990	Zm00001e002208	Zm00001e002208_T001	0	0.208571	6.46227	5.03943	2.43922	2.93855	0.758672	1.00409
.	Zm00001e002209	Zm00001e002209_T001	5.44507	5.45289	1.46305	0.868383	1.22453	1.48069	1.3311	0.88186
Zm00001eb022000	Zm00001e002210	Zm00001e002210_T001	60.3923	59.1203	39.9403	42.0781	79.2529	86.4012	75.1687	79.7159
Zm00001eb022030	Zm00001e002211	Zm00001e002211_T001	1.51045	1.44963	3.4763	3.20972	7.82979	8.11109	6.72739	6.44263
Zm00001eb022040	Zm00001e002212	Zm00001e002212_T002	0.946829	1.22513	10.4643	7.08495	8.75799	9.35856	10.5926	10.3893
Zm00001eb022050	Zm00001e002214	Zm00001e002214_T001	0	0.258851	32.9516	31.2699	0.28016	0	1.7265	1.25946
Zm00001eb022120	Zm00001e002220	Zm00001e002220_T005	6.12133	15.0888	14.54	5.3923	6.26777	20.3669	18.6618	22.0912
Zm00001eb022160	Zm00001e002224	Zm00001e002224_T001	2.43299	2.93343	5.98408	6.25614	3.67662	2.99907	4.78801	4.65262
Zm00001eb022180	Zm00001e002227	Zm00001e002227_T002	22.4645	22.0345	8.22985	4.68326	1.08914	0	1.27478	1.79525
Zm00001eb022210	Zm00001e002230	Zm00001e002230_T001	1.45714	1.36258	8.88818	8.22273	7.10291	6.49947	11.4353	11.0151
Zm00001eb022230	Zm00001e002232	Zm00001e002232_T001	3.16239	5.68363	11.3663	0	3.00997	2.6005	2.14824	1.7693
Zm00001eb022230	Zm00001e002232	Zm00001e002232_T002	1.44343	0.222807	4.80243	3.79841	0.673074	1.96853	7.6902	7.70629
Zm00001eb022230	Zm00001e002232	Zm00001e002232_T003	6.91597	3.77382	8.04855	26.3655	3.03195	2.59369	27.768	39.6636
Zm00001eb022230	Zm00001e002232	Zm00001e002232_T004	52.8882	53.7015	68.1759	67.3277	33.8802	33.5116	73.2119	62.3907
Zm00001eb022240	Zm00001e002233	Zm00001e002233_T001	11.5222	8.10132	14.9287	16.1058	1.77339	1.6725	1.81405	2.19956
Zm00001eb022280	Zm00001e002235	Zm00001e002235_T005	19.9574	20.2212	21.9829	18.8599	0	0	2.38496	1.79602
Zm00001eb022330	Zm00001e002238	Zm00001e002238_T002	1.13563	2.99066	3.76161	2.11316	0.977061	3.77125	0.735961	3.70644
Zm00001eb022370	Zm00001e002240	Zm00001e002240_T001	2.1883	1.56306	2.19874	2.6709	0.105328	0	0	0.345367
Zm00001eb022380	Zm00001e002241	Zm00001e002241_T001	29.7948	25.3272	55.8762	52.6806	0.092527	0.223085	0.360765	0.404524
Zm00001eb022400	Zm00001e002242	Zm00001e002242_T002	59.7139	57.9334	31.8022	32.7531	41.0414	39.9211	55.5012	57.8741
Zm00001eb022410	Zm00001e002243	Zm00001e002243_T001	0.748735	0.41837	0.432335	1.13808	4.30112	2.64215	11.4051	7.40894
Zm00001eb022410	Zm00001e002243	Zm00001e002243_T002	0.463804	0.382659	0.554441	0.950037	1.19043	0	3.59498	5.07174
Zm00001eb022410	Zm00001e002243	Zm00001e002243_T005	1.20951	2.32376	13.8049	8.73218	6.34535	7.83477	42.1902	43.9431
Zm00001eb022420	Zm00001e002244	Zm00001e002244_T001	0.90473	1.32633	19.1617	19.5203	3.62566	3.52356	12.5235	13.981
Zm00001eb022420	Zm00001e002245	Zm00001e002245_T001	0	1.45673	0	0	3.98211	3.86997	13.7547	0
Zm00001eb022440	Zm00001e002246	Zm00001e002246_T002	5.91601	3.26577	0.504204	1.4622	3.30584	1.63096	4.93735	1.68385
Zm00001eb022440	Zm00001e002246	Zm00001e002246_T004	0.192385	0.000169	0.797229	4.84463	0.023584	0.97282	0	1.56895
Zm00001eb022570	Zm00001e002254	Zm00001e002254_T004	0.195032	0.555557	4.7015	2.92326	0	1.1461	7.466	8.47787
Zm00001eb022580	Zm00001e002255	Zm00001e002255_T001	0.856099	0.708954	10.9458	11.0864	0	0.032637	0.233345	0.447935
Zm00001eb022600	Zm00001e002256	Zm00001e002256_T001	0.344736	0.267325	1.7539	0.714155	1.65405	1.37999	13.3043	12.0044
Zm00001eb022650	Zm00001e002259	Zm00001e002259_T001	5.89739	5.83186	6.76846	7.69013	6.61757	6.63704	9.37875	9.71259
Zm00001eb022660	Zm00001e002260	Zm00001e002260_T001	2.64899	2.69517	9.54414	7.66363	12.4325	13.1631	14.6035	16.4342
Zm00001eb022670	Zm00001e002261	Zm00001e002261_T001	44.521	41.6409	25.5702	26.3887	6.685	6.38732	6.0728	7.36202
Zm00001eb022680	Zm00001e002262	Zm00001e002262_T002	11.8025	10.7663	6.28771	6.35614	8.52304	3.96748	5.24655	6.07981
Zm00001eb022710	Zm00001e002266	Zm00001e002266_T001	2.84476	2.87932	37.8397	39.473	0.182151	0.212057	0.072532	0
Zm00001eb022740	Zm00001e002270	Zm00001e002270_T001	11.9207	11.5711	13.3713	13.2718	4.9772	5.41312	6.64606	7.11491
.	Zm00001e002271	Zm00001e002271_T004	4.41763	4.2741	4.37436	5.21086	2.22106	2.34689	4.27794	3.20598
Zm00001eb022820	Zm00001e002276	Zm00001e002276_T001	2.24391	2.81109	0.571163	1.85486	0.789142	0.004467	0.09737	0.200553
Zm00001eb022820	Zm00001e002276	Zm00001e002276_T003	1.59469	2.00311	3.44319	1.0877	0.1567	0.510878	0.306636	0.167733
Zm00001eb022830	Zm00001e002277	Zm00001e002277_T001	2.36579	2.357	3.97621	3.78888	0.781202	1.23245	3.93759	3.09529
Zm00001eb022860	Zm00001e002279	Zm00001e002279_T001	0.82274	0.942216	5.95551	9.1495	0	0	1.189	0.986518
Zm00001eb022860	Zm00001e002279	Zm00001e002279_T002	0	0	6.58142	3.70083	0	0	0	0
Zm00001eb022880	Zm00001e002281	Zm00001e002281_T001	11.1062	8.81376	6.67589	3.953	3.27836	6.6844	9.42464	5.47512
Zm00001eb022910	Zm00001e002286	Zm00001e002286_T001	5.58865	6.57561	3.69401	3.96147	4.02788	3.75814	3.29197	3.65807
Zm00001eb022920	Zm00001e002287	Zm00001e002287_T001	0.662475	0.622067	0.854384	0.186007	17.4281	18.7735	5.81044	5.13647
Zm00001eb022930	Zm00001e002288	Zm00001e002288_T001	1.21073	0.813756	1.60879	1.44285	0.634132	49.0822	2.06472	1.44889
Zm00001eb022930	Zm00001e002288	Zm00001e002288_T002	7.70495	5.08236	10.4528	10.2513	17.4943	5.15527	21.2378	24.8809
Zm00001eb022930	Zm00001e002288	Zm00001e002288_T003	16.5057	21.2943	30.2529	31.3734	33.6843	0.065554	28.0335	30.2416
Zm00001eb022940	Zm00001e002289	Zm00001e002289_T001	6.34949	7.68602	11.4178	11.2906	10.6813	10.6376	22.2286	0.745328
Zm00001eb022940	Zm00001e002289	Zm00001e002289_T002	2.34143	2.65441	2.42831	3.26138	6.13578	3.76768	9.6678	10.9763
Zm00001eb022940	Zm00001e002289	Zm00001e002289_T003	0	0	0	0	0	0	0	6.52227
Zm00001eb022950	Zm00001e002290	Zm00001e002290_T003	1.60634	1.17852	22.9547	22.4432	0	0	0	0
Zm00001eb022980	Zm00001e002294	Zm00001e002294_T001	15.4761	15.9985	14.9951	14.5312	5.75984	5.82176	2.09509	1.84271
Zm00001eb023010	Zm00001e002296	Zm00001e002296_T001	2.32602	2.04195	9.25929	9.77962	0.166366	0.191808	0.394591	0.521291
Zm00001eb023020	Zm00001e002298	Zm00001e002298_T001	41.4665	36.4721	21.4825	16.6638	17.2402	17.179	14.9646	14.7725
Zm00001eb023050	Zm00001e002300	Zm00001e002300_T001	10.1681	9.46221	0.121759	0.174435	0	0	0.147733	0.196636
Zm00001eb023070	Zm00001e002302	Zm00001e002302_T001	0.034915	0.069104	5.66648	4.83351	0.135045	0	0.024007	0.049201
Zm00001eb023080	Zm00001e002304	Zm00001e002304_T003	3.67926	10.7174	3.64169	5.36487	6.05011	5.28273	2.67113	0.681427
Zm00001eb023080	Zm00001e002304	Zm00001e002304_T004	8.66462	0.47547	0.20446	0.541542	0.917535	0.460898	4.86736	13.7377
Zm00001eb023100	Zm00001e002306	Zm00001e002306_T001	2.05326	2.10204	7.3985	6.8195	4.6124	3.87273	2.22797	3.10159
Zm00001eb023110	Zm00001e002307	Zm00001e002307_T006	2.00707	2.33631	1.73246	3.44575	2.67946	2.4127	4.67818	3.92915
Zm00001eb023120	Zm00001e002308	Zm00001e002308_T003	5.39295	8.38194	4.25944	3.88657	8.99543	8.50542	2.74365	1.7356
Zm00001eb023130	Zm00001e002309	Zm00001e002309_T001	0.377905	0.374643	5.35055	5.94242	0.043067	0.041534	0.030623	0
Zm00001eb023140	Zm00001e002310	Zm00001e002310_T002	15.0382	16.4679	25.9312	24.2801	15.0191	16.1351	9.60181	8.86768
Zm00001eb023160	Zm00001e002313	Zm00001e002313_T001	15.6013	16.3562	18.1039	20.1593	12.5607	14.162	16.6822	16.6211
Zm00001eb023170	Zm00001e002314	Zm00001e002314_T001	5.77431	4.727	6.01837	6.53756	3.85295	3.83597	3.11229	4.10533
Zm00001eb023180	Zm00001e002316	Zm00001e002316_T001	21.5407	19.6235	0	0	0	0.045095	0	0
Zm00001eb023210	Zm00001e002317	Zm00001e002317_T001	3.60733	4.91441	10.6224	11.6812	2.34911	3.19801	1.68	1.49368
Zm00001eb023230	Zm00001e002320	Zm00001e002320_T001	0.171382	0.219302	2.9173	2.71541	0	0.167984	0.400949	0.403354
Zm00001eb023240	Zm00001e002321	Zm00001e002321_T001	8.99712	9.78411	13.4083	14.3028	7.15519	12.6142	8.2715	8.22001
Zm00001eb023240	Zm00001e002321	Zm00001e002321_T004	1.1388	1.0071	0.013692	0.004091	5.02879	0	0.021316	0
Zm00001eb023250	Zm00001e002322	Zm00001e002322_T002	9.78075	9.49623	19.6947	17.6425	0	0.332472	0	0.202309
Zm00001eb023280	Zm00001e002324	Zm00001e002324_T001	0.234899	0.254184	0.416162	0.230655	7.45362	8.17953	4.82618	5.26598
Zm00001eb023330	Zm00001e002326	Zm00001e002326_T001	0.784772	0.996611	14.5545	13.8478	0	0	0.643628	0.511524
Zm00001eb023360	Zm00001e002332	Zm00001e002332_T001	98.2177	98.498	237.607	238.908	0.35172	0.336073	24.725	23.9514
Zm00001eb023400	Zm00001e002335	Zm00001e002335_T001	0.294894	0.343927	0.12546	0.556012	0.311123	0.099349	87.6171	82.5032
Zm00001eb023420	Zm00001e002337	Zm00001e002337_T001	1.413	1.45459	0.076867	0	0	0	8.89609	9.26002
Zm00001eb023450	Zm00001e002340	Zm00001e002340_T001	0	0.576605	2.9108	0.207128	1.35165	0	0	0
Zm00001eb023450	Zm00001e002340	Zm00001e002340_T003	2.21872	3.79624	7.40756	2.48796	0.000666	1.23372	1.09455	1.40521
Zm00001eb023450	Zm00001e002340	Zm00001e002340_T004	10.9638	7.74735	2.11014	11.4774	16.2533	17.339	21.5196	20.3235
Zm00001eb023460	Zm00001e002342	Zm00001e002342_T001	40.1044	41.9238	27.0804	29.3835	0.136016	0.651363	84.9445	82.8839
Zm00001eb023460	Zm00001e002342	Zm00001e002342_T002	3.15553	0.289894	1.27492	0.546117	0	0	0.653068	0.637286
Zm00001eb023500	Zm00001e002345	Zm00001e002345_T001	0	0	3.00143	0	0	0	0.173098	0
Zm00001eb023500	Zm00001e002345	Zm00001e002345_T002	2.26199	2.4525	0.03351	3.40461	2.54535	2.69194	3.44315	2.56459
Zm00001eb023510	Zm00001e002346	Zm00001e002346_T006	3.78557	4.60663	1.77779	1.56456	1.95616	0.776858	0.580721	1.42777
Zm00001eb023540	Zm00001e002349	Zm00001e002349_T001	1.1862	0.8309	15.8968	13.4273	2.78129	3.26879	2.95406	3.27758
Zm00001eb023550	Zm00001e002350	Zm00001e002350_T002	0.37473	0.08512	0.229589	0.103654	0.647801	0.619533	1.07493	3.41402
Zm00001eb023580	Zm00001e002352	Zm00001e002352_T001	32.3139	30.7928	3.28423	2.95233	0.327308	0.190415	0.038078	0
Zm00001eb023600	Zm00001e002354	Zm00001e002354_T001	0.594508	0.954172	5.64271	5.30988	0.379868	0.319392	4.49756	4.67407
Zm00001eb023620	Zm00001e002355	Zm00001e002355_T002	2.34065	2.62192	49.0763	51.147	0	0	0	0.591307
Zm00001eb023660	Zm00001e002357	Zm00001e002357_T001	21.9412	21.6525	21.8658	21.115	11.6944	12.883	14.696	14.8348
Zm00001eb023680	Zm00001e002358	Zm00001e002358_T001	0.30633	0	0.359756	0.034047	3.50478	2.38339	2.46216	2.83602
Zm00001eb023690	Zm00001e002360	Zm00001e002360_T001	5.57067	5.81511	7.22568	8.2948	0	0.053402	0.052374	0.206227
Zm00001eb023710	Zm00001e002362	Zm00001e002362_T001	6.68696	5.94571	1.29472	1.57929	0	0.043293	0.143481	0.081666
Zm00001eb023740	Zm00001e002365	Zm00001e002365_T001	0	0	2.47287	2.34131	0	0.028037	0.020603	0.042367
Zm00001eb023780	Zm00001e002368	Zm00001e002368_T004	20.0699	20.1134	33.1923	31.7809	89.9129	89.1596	98.7982	92.7236
Zm00001eb023810	Zm00001e002370	Zm00001e002370_T001	20.2416	19.1175	31.7537	31.7883	43.6799	47.1411	47.2365	46.5833
Zm00001eb023820	Zm00001e002371	Zm00001e002371_T001	899.299	903.698	247.267	250.351	187.259	193.806	135.764	136.002
Zm00001eb023850	Zm00001e002373	Zm00001e002373_T001	5.86151	4.93006	7.5454	8.54144	0.180425	0.281599	0.856106	0.687573
Zm00001eb023860	Zm00001e002374	Zm00001e002374_T001	0.652058	4.81319	0.647879	0.747014	0.781165	0.92434	0.000848	0.292886
Zm00001eb023860	Zm00001e002374	Zm00001e002374_T003	54.3937	49.6915	32.6485	30.5878	25.1925	23.8261	25.1664	24.2289
Zm00001eb023870	Zm00001e002375	Zm00001e002375_T001	14.4508	14.9678	39.6794	38.716	25.2239	24.1709	23.3995	23.7293
Zm00001eb023880	Zm00001e002376	Zm00001e002376_T002	15.8544	16.2116	14.974	12.1272	11.5171	9.35108	4.84342	4.37971
Zm00001eb023890	Zm00001e002378	Zm00001e002378_T002	21.4666	21.3972	25.2676	27.7331	28.3942	28.721	22.1533	21.6058
Zm00001eb023910	Zm00001e002379	Zm00001e002379_T001	26.5355	26.7011	42.5978	39.6318	29.98	33.9071	37.2858	39.111
Zm00001eb023910	Zm00001e002379	Zm00001e002379_T003	5.59254	4.87153	10.4403	8.19554	8.29125	6.7662	4.44698	4.52401
.	Zm00001e002381	Zm00001e002381_T001	13.3221	13.1588	12.4561	13.0559	14.5917	14.605	15.8174	14.5514
Zm00001eb023930	Zm00001e002382	Zm00001e002382_T001	5.1416	4.71428	11.6499	10.9209	6.20214	6.67947	6.87606	6.76631
Zm00001eb023950	Zm00001e002383	Zm00001e002383_T001	10.2877	10.0987	14.236	13.0781	6.03138	5.58451	5.28819	6.12019
Zm00001eb023970	Zm00001e002387	Zm00001e002387_T001	12.2038	9.95598	6.13201	5.50216	0.63219	0.401192	0.046615	0.024455
Zm00001eb023970	Zm00001e002387	Zm00001e002387_T002	3.84653	3.3117	2.47913	2.14808	1.30667	1.49758	0	0
Zm00001eb023980	Zm00001e002389	Zm00001e002389_T001	0.487074	0.220869	3.82618	4.08462	1.18735	0.432274	0.53595	4.56085
Zm00001eb024000	Zm00001e002391	Zm00001e002391_T001	2.91846	3.22831	1.14836	1.24884	0.687199	0.889107	0.745388	0.835586
Zm00001eb024020	Zm00001e002392	Zm00001e002392_T001	0.293541	0.47403	0.726767	0.866283	23.5117	23.1236	12.297	12.0197
Zm00001eb024030	Zm00001e002393	Zm00001e002393_T001	62.3866	60.1813	29.7034	33.8633	29.3608	30.0675	31.0728	28.7564
Zm00001eb024120	Zm00001e002398	Zm00001e002398_T001	0.244506	0.424906	1.63185	1.7392	3.33168	3.10239	4.50548	4.07821
Zm00001eb024130	Zm00001e002399	Zm00001e002399_T003	9.30315	9.37311	1.82675	1.70785	3.96549	4.22359	2.02967	3.77029
Zm00001eb024180	Zm00001e002403	Zm00001e002403_T001	0.028966	0.042958	0.718808	0.678122	1.63894	3.4538	0.879542	2.43357
Zm00001eb024180	Zm00001e002403	Zm00001e002403_T002	0.741884	0.874887	0.956947	4.24552	10.5762	17.9525	6.43366	11.1174
Zm00001eb024180	Zm00001e002403	Zm00001e002403_T003	0.336396	0	8.82527	2.19469	13.4255	9.3356	31.3651	11.5665
Zm00001eb024190	Zm00001e002404	Zm00001e002404_T001	16.4393	18.1119	17.5202	19.035	20.4465	18.7715	21.7934	22.5486
Zm00001eb024200	Zm00001e002405	Zm00001e002405_T001	160.219	157.7	63.5958	66.4592	69.6861	72.9933	83.9341	81.735
Zm00001eb024210	Zm00001e002406	Zm00001e002406_T002	2.49332	3.32452	5.68281	5.69226	7.42238	3.10356	8.54594	11.5649
Zm00001eb024230	Zm00001e002408	Zm00001e002408_T001	8.78258	12.7182	41.701	38.9515	12.0976	3.99633	26.9402	17.5166
Zm00001eb024230	Zm00001e002408	Zm00001e002408_T002	17.2433	14.5262	67.8112	70.9921	60.1382	66.1754	50.4636	61.5208
Zm00001eb024260	Zm00001e002412	Zm00001e002412_T001	48.1505	45.951	32.9672	32.3536	18.2079	21.4603	18.648	17.0272
Zm00001eb024270	Zm00001e002413	Zm00001e002413_T002	33.83	34.0753	31.3334	31.7846	19.4672	17.5278	14.8579	16.6413
Zm00001eb024280	Zm00001e002414	Zm00001e002414_T002	70.6111	69.993	97.9139	97.4464	70.7685	65.5866	55.8265	52.8956
Zm00001eb024290	Zm00001e002415	Zm00001e002415_T001	5.42575	5.9248	14.9898	16.4137	0	0	0	0.550703
Zm00001eb024300	Zm00001e002416	Zm00001e002416_T001	0.943277	0.520906	3.365	3.96494	0.327707	0.337656	0	0
Zm00001eb024330	Zm00001e002421	Zm00001e002421_T001	11.7768	12.0312	103.378	116.627	39.4694	38.8466	28.3897	28.5207
Zm00001eb024360	Zm00001e002425	Zm00001e002425_T001	35.4559	38.0107	24.7467	25.7254	43.3134	45.6174	46.8544	42.8678
Zm00001eb024380	Zm00001e002426	Zm00001e002426_T001	0.625265	1.81471	7.51224	7.91586	31.1671	33.882	18.9274	33.5329
Zm00001eb024380	Zm00001e002426	Zm00001e002426_T002	2.21918	0.875611	4.70809	4.98361	14.066	12.9882	26.443	13.9908
Zm00001eb024450	Zm00001e002431	Zm00001e002431_T001	14.4841	13.1493	7.44727	6.93579	13.007	13.5849	11.8013	11.3221
Zm00001eb024460	Zm00001e002432	Zm00001e002432_T002	34.1832	34.75	30.5106	29.08	15.1352	15.7598	4.51347	7.93671
Zm00001eb024490	Zm00001e002434	Zm00001e002434_T001	16.4802	15.8283	16.4981	17.0482	10.2844	10.1254	22.0305	21.1226
Zm00001eb024550	Zm00001e002440	Zm00001e002440_T001	8.84829	9.15644	7.65623	7.41666	3.95594	4.974	10.7461	10.0978
Zm00001eb024560	Zm00001e002441	Zm00001e002441_T003	2.74055	1.22863	3.87611	1.09442	1.82926	2.66369	2.58721	3.77342
Zm00001eb024560	Zm00001e002441	Zm00001e002441_T004	5.88452	2.39462	2.78827	3.01764	3.20648	3.92298	1.83284	1.39515
Zm00001eb024570	Zm00001e002444	Zm00001e002444_T004	6.55735	8.37636	24.3169	22.454	2.53516	2.32255	3.20556	3.3813
.	Zm00001e002452	Zm00001e002452_T001	4.50229	5.29631	0	0	0	0	0	0
Zm00001eb024680	Zm00001e002453	Zm00001e002453_T001	0.593421	6.20365	3.46125	1.4806	0	0	0	0
Zm00001eb024680	Zm00001e002453	Zm00001e002453_T003	5.44523	0.61943	6.34869	8.52721	0	0	0	0
Zm00001eb024700	Zm00001e002454	Zm00001e002454_T001	16.1982	17.5188	16.0957	15.721	7.28564	6.85468	5.91343	6.46925
Zm00001eb024740	Zm00001e002459	Zm00001e002459_T001	52.6793	51.7823	42.9909	44.7849	34.0051	30.1156	20.0135	22.2332
Zm00001eb024750	Zm00001e002460	Zm00001e002460_T001	10.942	12.2953	9.83324	10.6501	11.6712	8.99998	11.4369	9.47737
Zm00001eb024800	Zm00001e002461	Zm00001e002461_T001	8.2613	7.56686	6.70861	6.59908	3.9575	3.58303	5.00782	3.99783
Zm00001eb024820	Zm00001e002463	Zm00001e002463_T001	15.2774	15.0346	8.96261	8.44152	1.00365	0	0.472645	0.226515
Zm00001eb024850	Zm00001e002465	Zm00001e002465_T002	6.80971	5.51109	10.4537	9.84466	7.70287	6.07356	7.97199	5.99994
Zm00001eb024870	Zm00001e002466	Zm00001e002466_T001	0.744583	1.77959	4.7546	15.0072	6.27676	1.11775	2.16105	5.86159
Zm00001eb024870	Zm00001e002466	Zm00001e002466_T002	0.150175	1.0851	2.81914	3.3435	0.280841	2.2801	0.217611	0.545483
Zm00001eb024870	Zm00001e002466	Zm00001e002466_T003	1.72857	1.67789	18.8416	14.9552	1.9064	5.11818	1.95248	1.10651
Zm00001eb024890	Zm00001e002468	Zm00001e002468_T001	25.425	27.8241	27.8142	27.5663	18.3432	19.6992	21.2821	21.9977
Zm00001eb024900	Zm00001e002469	Zm00001e002469_T001	3.89406	2.13359	2.28531	9.89301	3.25258	1.73979	0.431334	0.680027
Zm00001eb024900	Zm00001e002469	Zm00001e002469_T002	9.05271	11.1072	22.339	13.8023	0	2.38118	4.72689	5.3678
Zm00001eb024920	Zm00001e002471	Zm00001e002471_T001	0.019935	0	0.059258	4.04704	0.395366	0.624642	5.49975	0.9621
Zm00001eb024920	Zm00001e002471	Zm00001e002471_T003	3.61814	3.96351	5.37725	1.14636	6.51838	6.72567	1.80836	5.95357
Zm00001eb024930	Zm00001e002472	Zm00001e002472_T001	6.43093	5.98251	0.63373	1.0927	0	0.06547	0.048272	0.049466
Zm00001eb024960	Zm00001e002475	Zm00001e002475_T001	0	0	0	0.000963	0	11.332	0	0
Zm00001eb025020	Zm00001e002479	Zm00001e002479_T004	2.49683	0.981001	1.40032	1.65458	4.47454	3.41541	1.81782	1.3623
Zm00001eb025030	Zm00001e002481	Zm00001e002481_T001	7.11752	7.53193	10.6274	11.3566	15.0503	15.1458	9.99924	8.70824
Zm00001eb025040	Zm00001e002482	Zm00001e002482_T001	4.48054	8.43412	11.8612	11.7107	8.63851	16.3644	12.1034	13.4335
Zm00001eb025040	Zm00001e002482	Zm00001e002482_T002	1.5111	3.19032	3.8267	8.64837	5.03514	5.30618	5.70104	9.19719
Zm00001eb025040	Zm00001e002482	Zm00001e002482_T004	1.32303	0	5.22844	5.2941	5.41788	6.17729	4.11149	4.91164
Zm00001eb025070	Zm00001e002484	Zm00001e002484_T001	11.4968	12.681	9.5965	11.319	8.80382	9.78643	13.6248	12.312
Zm00001eb025080	Zm00001e002485	Zm00001e002485_T002	0.218624	0.449489	0.304361	0.336779	0	4.41675	0.208227	0.077077
Zm00001eb025080	Zm00001e002485	Zm00001e002485_T005	7.98689	8.88897	6.02093	6.1181	5.12045	0	3.77779	3.90883
Zm00001eb025130	Zm00001e002491	Zm00001e002491_T001	2.5047	0	0	1.67751	0	2.70597	0	0
Zm00001eb025130	Zm00001e002491	Zm00001e002491_T004	1.9029	3.27565	0.540678	0.459368	1.98692	2.00898	0.144404	0.395869
Zm00001eb025130	Zm00001e002491	Zm00001e002491_T005	0.133552	0.164109	7.10499	4.55556	0.146919	10.3212	9.97909	12.2565
Zm00001eb025150	Zm00001e002493	Zm00001e002493_T002	1.57213	2.94166	1.56784	2.29932	0	0	0	0
Zm00001eb025150	Zm00001e002493	Zm00001e002493_T004	0.400841	0.081111	0.376818	0.343056	2.66332	3.29349	5.03375	4.92432
Zm00001eb025160	Zm00001e002495	Zm00001e002495_T001	0.278684	0.415467	4.37216	4.26071	1.69543	2.09363	1.79742	1.89692
Zm00001eb025170	Zm00001e002496	Zm00001e002496_T001	46.2944	47.1072	93.5266	94.3302	22.4051	22.8738	32.2837	32.1742
Zm00001eb025190	Zm00001e002499	Zm00001e002499_T001	38.3798	37.06	54.0169	56.9724	26.8278	28.9418	22.4555	22.9462
Zm00001eb025210	Zm00001e002501	Zm00001e002501_T001	24.8633	24.3627	50.5693	51.0236	21.7197	34.6203	34.6582	33.3463
.	Zm00001e002503	Zm00001e002503_T001	0.416566	0.099367	1.69947	1.81559	8.20326	6.42715	9.07257	6.71133
Zm00001eb025290	Zm00001e002509	Zm00001e002509_T001	129.395	130.603	37.1417	37.6911	22.7054	24.5168	21.7749	21.1056
Zm00001eb025300	Zm00001e002510	Zm00001e002510_T001	12.3756	12.854	35.5642	34.0497	28.3684	26.0296	23.1858	22.7851
Zm00001eb025310	Zm00001e002511	Zm00001e002511_T001	0.10132	0.050642	0.004461	0.007681	0	19.302	0.157336	0.020019
Zm00001eb025310	Zm00001e002511	Zm00001e002511_T002	70.2812	71.6463	37.375	35.2235	34.0775	12.0027	28.8722	29.8522
Zm00001eb025340	Zm00001e002512	Zm00001e002512_T002	6.56356	6.68132	9.55212	0.042633	6.69192	7.54599	8.04735	8.81381
Zm00001eb025340	Zm00001e002512	Zm00001e002512_T004	0	0	0	3.14658	0	0	0	0
Zm00001eb025340	Zm00001e002512	Zm00001e002512_T005	6.37525	0	0	0.007588	1e-06	4.5e-05	0.015587	0
Zm00001eb025390	Zm00001e002517	Zm00001e002517_T001	20.6976	21.4394	15.6619	19.0331	17.009	18.6882	23.1671	25.6982
Zm00001eb025400	Zm00001e002518	Zm00001e002518_T003	2.21088	2.13065	17.7737	19.2004	14.5501	13.3633	12.8187	12.3055
Zm00001eb025410	Zm00001e002519	Zm00001e002519_T001	0.928745	1.16268	4.17046	4.40703	2.08173	2.55476	1.29592	1.57541
Zm00001eb025460	Zm00001e002522	Zm00001e002522_T001	1.73981	12.6423	42.7177	25.3667	0.273895	0.066373	8.72035	12.8487
Zm00001eb025460	Zm00001e002522	Zm00001e002522_T002	2.95374	0.847297	8.69885	6.99752	0.135174	0.009406	0.282407	0.030021
Zm00001eb025460	Zm00001e002522	Zm00001e002522_T003	3.51999	5.20908	9.07967	10.0234	0	0	0.842528	0.003257
Zm00001eb025460	Zm00001e002522	Zm00001e002522_T004	21.7286	11.5254	22.1801	38.1119	0.172055	0.574984	4.86819	1.6547
Zm00001eb025470	Zm00001e002523	Zm00001e002523_T001	0.112332	13.9708	0.008111	0.067097	6.29377	0.051429	0.013685	0.025618
Zm00001eb025470	Zm00001e002523	Zm00001e002523_T002	3.9102	0.524551	3.19264	2.35044	0.505366	1.97178	1.38555	1.36539
Zm00001eb025490	Zm00001e002525	Zm00001e002525_T001	1.15563	0.552362	2.26174	1.42599	25.5398	28.0451	208.304	209.846
Zm00001eb025490	Zm00001e002525	Zm00001e002525_T002	0.4534	1.4234	0.004517	0.409701	10.7617	9.30409	93.4817	99.7371
Zm00001eb025500	Zm00001e002526	Zm00001e002526_T001	10.6299	9.87565	11.6238	11.8966	0.162753	0.165186	0.135653	0.221054
Zm00001eb025500	Zm00001e002526	Zm00001e002526_T002	0.096061	0.137018	0.130497	0.086306	22.6212	21.6772	26.0259	25.1789
Zm00001eb025510	Zm00001e002527	Zm00001e002527_T001	25.3944	20.7956	25.8734	24.1942	16.0808	22.8746	23.7893	19.7508
Zm00001eb025530	Zm00001e002531	Zm00001e002531_T001	1.32483	1.1714	5.07358	4.01342	7.19478	13.9986	12.9011	6.4045
Zm00001eb025550	Zm00001e002532	Zm00001e002532_T001	0	0	0	0	26.3834	0	0.416395	0
Zm00001eb025550	Zm00001e002532	Zm00001e002532_T002	8.94402	8.60602	0.183421	0.173018	17.0153	43.7423	20.443	21.9955
Zm00001eb025560	Zm00001e002533	Zm00001e002533_T002	0.099006	0.119264	0	0	7e-06	0.258793	3.04432	1.06541
Zm00001eb025560	Zm00001e002533	Zm00001e002533_T003	18.9784	18.5131	30.6154	31.0856	25.7781	28.7138	3.67593	14.3714
Zm00001eb025620	Zm00001e002538	Zm00001e002538_T001	2.79088	2.46378	6.8346	6.85345	4.57005	5.41224	6.47731	7.00862
Zm00001eb025640	Zm00001e002539	Zm00001e002539_T003	8.09722	9.62654	13.9081	8.92809	2.23333	0.529236	15.1341	7.08828
Zm00001eb025670	Zm00001e002547	Zm00001e002547_T001	4.36994	5.09282	6.12194	7.20589	2.44912	1.55292	3.54296	3.63652
Zm00001eb025700	Zm00001e002552	Zm00001e002552_T001	4.37731	5.16108	4.96565	4.58271	2.04206	2.01836	2.51826	2.71773
Zm00001eb025730	Zm00001e002556	Zm00001e002556_T002	1.40562	1.88881	0.391235	0.191661	1.17536	3.38018	0.213639	1.53718
Zm00001eb025740	Zm00001e002557	Zm00001e002557_T001	25.7264	28.3889	0.039135	0.051477	0	0	0	0
Zm00001eb025760	Zm00001e002558	Zm00001e002558_T001	19.1709	25.6301	27.6991	26.9652	25.1251	29.9071	36.1129	34.7717
Zm00001eb025760	Zm00001e002558	Zm00001e002558_T002	13.3339	6.26641	0	2.35465	5.83693	0	7.24052	8.93888
Zm00001eb025770	Zm00001e002559	Zm00001e002559_T001	0	0	0	0	19.3133	17.6701	0	0
Zm00001eb025770	Zm00001e002559	Zm00001e002559_T003	0	0	0.025152	0	5.65615	3.74256	0	0.030249
Zm00001eb025800	Zm00001e002562	Zm00001e002562_T001	4.12143	5.00358	0	4.16557	0	7.87452	0	0
Zm00001eb025800	Zm00001e002562	Zm00001e002562_T002	3.00471	2.735	5.7035	1.36953	6.19551	1.84604	7.32464	8.02239
Zm00001eb025800	Zm00001e002562	Zm00001e002562_T003	16.3195	15.7796	14.2927	15.1493	17.1844	14.975	20.1146	19.7702
Zm00001eb025800	Zm00001e002562	Zm00001e002562_T004	3.08056	4.25929	5.48887	6.5787	7.46502	7.01667	1.73178	4.2466
Zm00001eb025840	Zm00001e002567	Zm00001e002567_T001	4.99176	5.80197	5.41495	5.69167	0.247592	0.273958	0.144968	0.154075
Zm00001eb025880	Zm00001e002575	Zm00001e002575_T003	10.4933	10.7525	9.89315	9.60712	10.4436	10.4664	11.6634	13.6986
Zm00001eb025890	Zm00001e002576	Zm00001e002576_T002	0	0	4.09847	2.2949	0	0	0	0
Zm00001eb025890	Zm00001e002576	Zm00001e002576_T003	0.19687	0.402928	3.63149	3.25238	0	0	0	0
Zm00001eb025890	Zm00001e002576	Zm00001e002576_T004	1.50659	1.83028	11.642	13.8002	0	0	0	0
Zm00001eb025940	Zm00001e002583	Zm00001e002583_T001	0.637466	0.87621	2.29259	2.76278	0.048649	0.188298	0.242958	0.175464
Zm00001eb026030	Zm00001e002590	Zm00001e002590_T003	8.35964	8.68763	10.1122	9.6934	7.20863	6.15056	8.08179	8.4697
Zm00001eb026090	Zm00001e002597	Zm00001e002597_T001	1.46222	1.34488	3.19742	3.74428	0.119933	0.02318	0.14808	0.124254
Zm00001eb026110	Zm00001e002602	Zm00001e002602_T001	3.42915	2.98198	5.4933	5.96189	0.049028	0.234509	1.37641	1.56606
Zm00001eb026170	Zm00001e002607	Zm00001e002607_T001	1.72459	2.392	6.30394	5.24097	3.83132	2.32036	3.17481	4.26976
Zm00001eb026200	Zm00001e002613	Zm00001e002613_T001	38.3813	45.4213	39.4034	39.6421	21.8261	15.8507	23.5973	22.7367
Zm00001eb026200	Zm00001e002613	Zm00001e002613_T002	7.15192	0.290577	0.708095	1.01659	0.024183	6.47052	5.65389	6.10694
Zm00001eb026220	Zm00001e002619	Zm00001e002619_T001	0.986138	1.16206	0.814643	0.918666	2.07577	1.897	9.57728	7.6605
Zm00001eb026300	Zm00001e002629	Zm00001e002629_T005	0.600172	2.20829	6.13442	4.05689	1.65594	0	0	0
Zm00001eb026420	Zm00001e002639	Zm00001e002639_T001	0.025608	0.316068	4.24178	2.56956	0.48647	0.224153	1.51658	3.70778
Zm00001eb026420	Zm00001e002639	Zm00001e002639_T002	3.55437	5.0147	5.4018	6.5013	7.63287	6.70277	10.3704	8.36107
Zm00001eb026420	Zm00001e002639	Zm00001e002639_T005	2.74686	1.85617	0.953614	1.20474	2.22132	8.93456	2.37071	2.4874
Zm00001eb026430	Zm00001e002640	Zm00001e002640_T001	0	1.70411	2.93726	0.796605	0	0	0	0
Zm00001eb026430	Zm00001e002640	Zm00001e002640_T002	11.6717	11.8999	42.3702	8.26272	0	0	0.021328	0
Zm00001eb026430	Zm00001e002640	Zm00001e002640_T003	4.24864	1.06945	3.18157	50.7892	0	0	0	0
Zm00001eb026440	Zm00001e002643	Zm00001e002643_T001	2.60889	2.03975	22.9624	22.716	7.71963	6.05777	0.900539	0.673769
Zm00001eb026460	Zm00001e002644	Zm00001e002644_T001	41.6966	43.6499	65.0782	61.4675	0.169985	0.083005	0.091801	0
Zm00001eb026500	Zm00001e002649	Zm00001e002649_T001	861.139	866.032	1036.85	1055.26	1.09846	2.34484	1.29603	1.64584
Zm00001eb026530	Zm00001e002652	Zm00001e002652_T001	1.55118	0.277977	17.3928	95.2181	0	0	0.406593	0.306969
Zm00001eb026540	Zm00001e002653	Zm00001e002653_T001	0	0.071224	1.20336	2.83271	0	0	0	0
Zm00001eb026580	Zm00001e002656	Zm00001e002656_T001	0.179028	0.049238	17.0699	14.3852	0.307762	0.518382	0.045063	0.109749
Zm00001eb026580	Zm00001e002656	Zm00001e002656_T002	0	0.301251	58.7698	60.4813	0.154368	0	0	0
Zm00001eb026640	Zm00001e002661	Zm00001e002661_T001	5.3223	4.83387	16.4941	17.1752	0.12096	0	0.76976	1.2606
Zm00001eb026680	Zm00001e002668	Zm00001e002668_T001	0.641226	0.978279	3.92615	5.07493	0	0	0.184835	0.112887
Zm00001eb026690	Zm00001e002669	Zm00001e002669_T001	0.710625	0.65016	6.51555	7.4426	0.265639	0	0.467647	0.603686
Zm00001eb026700	Zm00001e002671	Zm00001e002671_T001	10.1047	11.0887	16.6875	17.9092	2.21809	3.30448	1.56167	1.85556
Zm00001eb026710	Zm00001e002672	Zm00001e002672_T002	3.37951	3.6213	3.97505	3.83219	1.26091	1.38919	5.9552	5.1275
Zm00001eb026800	Zm00001e002681	Zm00001e002681_T001	1.82857	2.00228	7.92545	7.18439	7.42683	5.59827	11.0799	12.4836
Zm00001eb026810	Zm00001e002683	Zm00001e002683_T001	6.3596	7.33631	5.11952	5.33589	4.4896	3.4773	3.82935	4.00406
Zm00001eb026810	Zm00001e002683	Zm00001e002683_T002	33.0927	31.7875	31.8742	33.6596	21.5308	21.1358	30.5522	28.8356
Zm00001eb026840	Zm00001e002688	Zm00001e002688_T001	0.23593	0.177368	3.39595	3.19357	0	0	0	0
Zm00001eb026860	Zm00001e002691	Zm00001e002691_T002	16.4978	18.142	56.3986	55.5583	2.40419	3.90661	1.07501	1.08925
Zm00001eb026880	Zm00001e002693	Zm00001e002693_T001	8.03504	7.6182	10.7155	9.99127	8.31003	8.23575	6.68715	8.20255
Zm00001eb026930	Zm00001e002701	Zm00001e002701_T001	1.42378	1.42234	7.43109	7.00676	0.56662	0.354891	0.463622	0.268897
Zm00001eb026940	Zm00001e002703	Zm00001e002703_T001	599.718	604.082	279.976	276.171	131.19	131.7	149.755	151.815
Zm00001eb026960	Zm00001e002704	Zm00001e002704_T005	1.72322	3.62407	1.99331	6.14995	2.76995	3.69083	9.15594	7.37462
Zm00001eb026990	Zm00001e002707	Zm00001e002707_T004	20.2113	18.628	44.1885	48.0848	27.9663	26.8369	28.2483	26.5609
Zm00001eb027020	Zm00001e002711	Zm00001e002711_T001	0.374757	0.71672	0.124501	0.143809	3.65955	3.06401	3.19565	3.97617
Zm00001eb027100	Zm00001e002719	Zm00001e002719_T003	1.61154	1.72237	4.60993	2.38646	1.91195	0	2.12738	1.74834
.	Zm00001e002725	Zm00001e002725_T001	1.45102	1.97399	2.29316	4.16882	1.29754	3.91275	3.73111	3.17964
Zm00001eb027200	Zm00001e002733	Zm00001e002733_T001	26.671	23.6506	24.5051	24.3466	16.3165	14.5971	20.5303	19.5549
Zm00001eb027340	Zm00001e002746	Zm00001e002746_T003	24.0308	24.6695	23.3137	26.4767	11.2755	12.8083	15.9099	16.73
Zm00001eb027390	Zm00001e002750	Zm00001e002750_T001	0.25614	0.361133	2.86027	3.50275	0.041223	0.158489	0.380774	0.386261
Zm00001eb027550	Zm00001e002756	Zm00001e002756_T003	0	0	0	28.509	0	0	0	0
Zm00001eb027590	Zm00001e002761	Zm00001e002761_T005	6.54454	4.87996	10.2028	15.0569	6.03789	5.82784	11.1734	12.0956
Zm00001eb027590	Zm00001e002761	Zm00001e002761_T006	1.41918	0.879045	5.55598	0	3.58772	0	3.45846	2.45377
Zm00001eb027630	Zm00001e002767	Zm00001e002767_T001	0	0	0.16825	0.176921	2.51675	2.65451	2.60119	3.25187
Zm00001eb027660	Zm00001e002774	Zm00001e002774_T001	11.832	13.1355	0.399235	0.245136	0.038955	0	0	0
Zm00001eb027670	Zm00001e002776	Zm00001e002776_T001	13.2381	14.8675	17.3303	19.0238	16.7595	19.2215	21.8847	20.4982
Zm00001eb027720	Zm00001e002780	Zm00001e002780_T001	5.35283	5.26976	11.5034	15.081	12.3178	12.4871	11.8572	16.5376
Zm00001eb027730	Zm00001e002782	Zm00001e002782_T001	0.288902	0.25767	0	0.033797	2.75302	3.20953	0.076457	0.164271
Zm00001eb027750	Zm00001e002784	Zm00001e002784_T001	4.85988	5.41265	4.23918	4.98363	6.26878	5.9841	6.94456	3.14613
Zm00001eb027750	Zm00001e002784	Zm00001e002784_T003	0	0	0	0	0	0	0	4.08897
Zm00001eb027760	Zm00001e002785	Zm00001e002785_T001	197.038	204.087	344.68	359.865	1.89751	1.81689	3.64528	3.82089
Zm00001eb027790	Zm00001e002791	Zm00001e002791_T001	4.01915	3.9405	2.17441	1.91964	2.32215	2.48432	4.36562	5.16125
Zm00001eb027820	Zm00001e002798	Zm00001e002798_T001	0.643635	0	4.06236	3.7197	0.127679	1.78034	1.97727	0.939149
Zm00001eb027820	Zm00001e002798	Zm00001e002798_T002	3.19182	4.97286	139.185	145.144	185.871	173.216	385.72	388.175
Zm00001eb027820	Zm00001e002798	Zm00001e002798_T003	1.3711	0.272817	7.07055	2.19024	3.236	15.2772	6.71275	5.75788
Zm00001eb027830	Zm00001e002799	Zm00001e002799_T001	7.55951	6.9948	12.9189	13.3839	6.8529	8.2935	9.01401	7.01568
Zm00001eb027830	Zm00001e002799	Zm00001e002799_T002	1.4471	1.98374	2.03964	1.48999	4.35633	3.73908	2.59266	4.20956
Zm00001eb027840	Zm00001e002800	Zm00001e002800_T002	20.2202	5.26698	1.47368	6.242	3.86833	3.60757	3.16389	3.04541
Zm00001eb027860	Zm00001e002803	Zm00001e002803_T001	0	0	0.418469	0.61357	1.632	1.7061	16.878	0.015687
Zm00001eb027860	Zm00001e002803	Zm00001e002803_T002	0.18295	0.135854	0.050437	0	0	0	0.531482	3.29526
Zm00001eb027880	Zm00001e002805	Zm00001e002805_T003	25.2994	26.1356	18.2171	15.5609	12.2991	12.4087	10.3495	13.0543
Zm00001eb027890	Zm00001e002808	Zm00001e002808_T001	3.47026	2.41165	0.759086	1.03896	0.005423	0.14824	0.072866	0
Zm00001eb027900	Zm00001e002809	Zm00001e002809_T001	0.770374	1.0628	0.574931	0.739708	8.11372	9.21803	0.789535	0.553211
Zm00001eb027920	Zm00001e002815	Zm00001e002815_T001	1.17169	0.860914	3.84662	3.34785	66.97	68.4528	24.2715	27.7547
Zm00001eb027940	Zm00001e002816	Zm00001e002816_T001	1.45337	0.056	1.03105	0.96173	12.5649	11.5041	0.051982	4.96083
Zm00001eb027940	Zm00001e002816	Zm00001e002816_T002	0.53419	1.18309	0.207635	0.271557	4.60788	4.48124	6.52179	1.87915
Zm00001eb027950	Zm00001e002817	Zm00001e002817_T001	4.69539	4.1414	5.78453	6.76886	9.96261	8.59938	7.44849	9.42179
Zm00001eb027960	Zm00001e002818	Zm00001e002818_T002	3.48052	3.17899	10.1761	10.2728	6.33241	5.96924	2.84173	2.81195
Zm00001eb027970	Zm00001e002819	Zm00001e002819_T001	8.33463	8.11834	18.464	19.8401	0.581156	0.774573	0.499724	0.374796
Zm00001eb028000	Zm00001e002822	Zm00001e002822_T001	0.010028	0.019419	7.66589	0.006684	6.20793	0.050436	0.015366	7.77379
Zm00001eb028000	Zm00001e002822	Zm00001e002822_T003	2.54379	3.56172	1.29844	2.02784	0.16758	0.901099	4.11355	1.14361
Zm00001eb028030	Zm00001e002825	Zm00001e002825_T002	4.62455	3.52535	1.45432	2.30652	3.14898	4.68779	0.940795	1.05556
Zm00001eb028030	Zm00001e002825	Zm00001e002825_T003	459.548	456.483	34.2866	34.7922	67.7985	72.4047	41.8313	40.1347
Zm00001eb028060	Zm00001e002828	Zm00001e002828_T002	0.939425	1.86641	2.1177	1.70585	0	4.74622	2.42447	2.51926
Zm00001eb028060	Zm00001e002828	Zm00001e002828_T004	9.44662	7.86163	7.78765	7.21428	12.1862	8.64946	10.807	8.85797
.	Zm00001e002834	Zm00001e002834_T001	0	0	0.038427	0.279682	3.94265	3.39784	1.1482	0.975714
.	Zm00001e002835	Zm00001e002835_T001	0	0	0.025577	0	3.23203	1.86715	0	1.94399
Zm00001eb028110	Zm00001e002837	Zm00001e002837_T001	1.49326	5.77276	0.637931	0	6.17729	0.10298	4.91779	3.21583
Zm00001eb028110	Zm00001e002837	Zm00001e002837_T002	0	0.022119	0	0	0	0	4.96633	0
Zm00001eb028110	Zm00001e002837	Zm00001e002837_T003	5.62971	0.06497	0.195514	0.894441	0	0.078227	0	0
Zm00001eb028110	Zm00001e002837	Zm00001e002837_T004	0.015348	4.78976	31.8473	26.5489	8.26783	18.3481	10.0313	13.5681
Zm00001eb028110	Zm00001e002837	Zm00001e002837_T005	1.27411	5.07289	0	0	8.95232	5.45561	11.0796	8.15193
Zm00001eb028110	Zm00001e002837	Zm00001e002837_T006	15.6339	7.98542	1.55235	6.93386	15.5567	18.0861	11.4822	21.1662
Zm00001eb028160	Zm00001e002843	Zm00001e002843_T001	2.47651	3.48559	2.0646	2.65658	3.23088	5.20458	1.60784	3.44583
Zm00001eb028170	Zm00001e002844	Zm00001e002844_T001	27.7858	29.2363	47.8845	49.3751	37.2536	35.6786	46.8972	44.8611
Zm00001eb028210	Zm00001e002847	Zm00001e002847_T001	2.54383	2.79228	2.0773	1.84356	5.80399	6.06845	9.05227	10.5949
Zm00001eb028220	Zm00001e002848	Zm00001e002848_T007	5.13452	4.19242	5.76201	7.26629	5.71336	5.06871	2.58253	0.603918
Zm00001eb028250	Zm00001e002851	Zm00001e002851_T001	14.5158	13.3601	16.4305	16.4903	20.5466	9.33166	25.2651	14.1206
Zm00001eb028280	Zm00001e002852	Zm00001e002852_T001	2.7688	2.65637	2.45139	1.36306	1.12194	6.86218	2.75487	11.9616
Zm00001eb028280	Zm00001e002852	Zm00001e002852_T004	6.82509	0	3.31679	1.39207	0	0	0	0
Zm00001eb028290	Zm00001e002854	Zm00001e002854_T001	12.7401	11.4742	19.4179	18.043	15.8575	14.1933	22.0335	22.1277
Zm00001eb028310	Zm00001e002858	Zm00001e002858_T002	3.5967	6.62178	12.7387	7.31935	3.8813	5.84507	5.17	4.03925
Zm00001eb028310	Zm00001e002858	Zm00001e002858_T005	3.68902	0.576873	0.596418	8.6494	5.42601	0.979724	5.77937	6.25219
Zm00001eb028370	Zm00001e002868	Zm00001e002868_T001	1.78404	0.08325	5.01526	2.65975	28.5557	0.078801	29.0435	0.05259
Zm00001eb028370	Zm00001e002868	Zm00001e002868_T002	57.5817	56.0932	82.1754	85.0878	10.1716	40.5771	9.15022	38.921
Zm00001eb028380	Zm00001e002870	Zm00001e002870_T003	3.50149	3.28645	3.28556	3.55658	8.20155	8.27868	9.70266	8.93374
Zm00001eb028390	Zm00001e002872	Zm00001e002872_T001	1.49809	1.74326	1.55251	1.81211	13.9673	14.2298	3.77035	4.18707
Zm00001eb028400	Zm00001e002873	Zm00001e002873_T001	16.9072	16.5838	3.69487	4.212	4.92481	4.75737	6.19588	5.28174
Zm00001eb028440	Zm00001e002874	Zm00001e002874_T001	178.73	191.432	165.014	161.555	109.56	108.679	116.613	118.96
Zm00001eb028460	Zm00001e002875	Zm00001e002875_T001	2.11584	2.38711	5.28706	4.24948	5.33145	2.47031	2.70453	5.91324
Zm00001eb028460	Zm00001e002875	Zm00001e002875_T002	11.107	10.4509	27.7899	26.3229	12.7047	12.6055	22.4109	18.1955
Zm00001eb028480	Zm00001e002876	Zm00001e002876_T001	0	0	0	0	3.33893	3.64295	0	0
Zm00001eb028490	Zm00001e002877	Zm00001e002877_T008	0.652135	0.136828	0.489539	0.669648	0.191559	0.133259	5.39587	0.229638
Zm00001eb028500	Zm00001e002882	Zm00001e002882_T001	8.45035	11.9068	7.45122	6.75856	12.9665	15.2362	14.2386	16.7832
Zm00001eb028510	Zm00001e002883	Zm00001e002883_T001	7.82824	6.40738	12.1436	11.0857	18.1336	19.2051	18.4727	21.5458
Zm00001eb028520	Zm00001e002884	Zm00001e002884_T001	40.878	29.7549	41.0812	43.381	30.4917	35.2209	26.8238	28.6436
Zm00001eb028550	Zm00001e002887	Zm00001e002887_T003	8.96447	10.7407	6.27858	5.86566	4.54728	4.79878	3.37916	5.01659
Zm00001eb028560	Zm00001e002888	Zm00001e002888_T001	3.07982	4.34803	3.85134	2.7425	3.97196	5.80194	3.31561	2.30533
.	Zm00001e002889	Zm00001e002889_T001	0	0	0	0	0	0	2.93148	0
.	Zm00001e002889	Zm00001e002889_T002	0.096368	0.071605	0.949238	1.01573	2.71859	1.72096	0.011866	2.07898
Zm00001eb028570	Zm00001e002890	Zm00001e002890_T002	0.539709	0.198126	0.133092	0.43791	0.297905	10.1776	10.3118	12.7943
Zm00001eb028570	Zm00001e002890	Zm00001e002890_T003	3.43006	3.54274	1.25952	2.56193	1.88342	0.199568	0.068206	0.086323
Zm00001eb028570	Zm00001e002890	Zm00001e002890_T004	9.43027	9.43149	7.31321	6.37812	9.57478	1.5796	0.483261	0
Zm00001eb028580	Zm00001e002891	Zm00001e002891_T001	0	0	0	0	3.04463	2.62427	0.03	0
Zm00001eb028610	Zm00001e002893	Zm00001e002893_T001	0.96037	0.557627	1.70416	0.742284	8.20234	7.99915	71.1872	73.919
Zm00001eb028670	Zm00001e002897	Zm00001e002897_T002	16.5136	15.9721	30.4446	30.2207	13.4413	14.3695	33.1601	33.4328
Zm00001eb028680	Zm00001e002898	Zm00001e002898_T002	2.42496	2.64068	79.6256	80.0213	17.8214	6.00865	289.883	289.774
Zm00001eb028710	Zm00001e002902	Zm00001e002902_T001	4.5075	7.11314	7.12801	5.22596	11.1453	7.79178	11.9508	13.6296
Zm00001eb028710	Zm00001e002902	Zm00001e002902_T002	0	0	0	4.91896	0	0	0	0
Zm00001eb028710	Zm00001e002902	Zm00001e002902_T004	5.38546	1.67005	8.98761	9.21896	3.33229	8.82332	5.34764	2.93196
Zm00001eb028720	Zm00001e002903	Zm00001e002903_T001	5.98914	6.25426	2.73492	1.98476	1.15859	0	2.5673	1.86795
Zm00001eb028740	Zm00001e002905	Zm00001e002905_T002	116.795	119.723	58.2034	55.2613	35.1249	37.9753	41.9423	37.5812
Zm00001eb028750	Zm00001e002906	Zm00001e002906_T002	4.77977	1.2268	1.08168	3.67848	0.941402	3.54097	5.31154	8.30383
Zm00001eb028780	Zm00001e002910	Zm00001e002910_T002	12.0936	10.1605	23.1413	23.1418	31.5904	33.8964	28.5515	30.7962
Zm00001eb028810	Zm00001e002914	Zm00001e002914_T004	60.7346	56.9788	34.5221	33.2809	47.4595	53.1515	54.745	46.5271
Zm00001eb028820	Zm00001e002919	Zm00001e002919_T003	3.9074	2.34914	2.38184	2.55692	0	0.420871	0.842027	0.609311
Zm00001eb028860	Zm00001e002923	Zm00001e002923_T001	4.09196	3.38926	6.78463	8.08998	20.4819	22.6364	21.7864	18.277
Zm00001eb028920	Zm00001e002927	Zm00001e002927_T001	2.93736	2.44985	7.24263	6.44794	2.26713	2.56553	3.1591	2.8979
Zm00001eb028930	Zm00001e002928	Zm00001e002928_T001	18.3529	18.0316	10.7411	11.1408	9.34112	10.055	7.29349	7.82224
Zm00001eb028940	Zm00001e002929	Zm00001e002929_T001	155.076	148.531	53.6358	66.5739	7.48191	28.4873	6.7215	21.1267
Zm00001eb028980	Zm00001e002931	Zm00001e002931_T001	457.55	447.138	121.507	121.783	101.48	104.42	104.057	104.441
Zm00001eb028990	Zm00001e002932	Zm00001e002932_T001	2.42857	2.24893	29.7287	32.2151	3.86213	3.58924	3.14099	4.51264
Zm00001eb029010	Zm00001e002934	Zm00001e002934_T001	32.202	31.9676	16.0563	14.8385	24.2076	25.654	36.999	37.9605
Zm00001eb029050	Zm00001e002938	Zm00001e002938_T001	3.33541	4.28575	4.51008	5.28472	0.618992	0	0.080662	0
Zm00001eb029080	Zm00001e002942	Zm00001e002942_T001	11.8719	10.7152	3.62919	3.46603	9.66656	9.53945	7.17412	6.70163
Zm00001eb029180	Zm00001e002947	Zm00001e002947_T001	3.79628	6.24403	0	0	0	0.046278	0	0
Zm00001eb029200	Zm00001e002949	Zm00001e002949_T001	5.09885	0	0	0	0	16.486	0	0
Zm00001eb029200	Zm00001e002949	Zm00001e002949_T002	345.035	355.265	402.353	394.294	258.422	94.0257	209.055	207.888
Zm00001eb029220	Zm00001e002951	Zm00001e002951_T002	0	0.073965	5.27682	3.73721	0.230113	0	0	0.354729
Zm00001eb029250	Zm00001e002954	Zm00001e002954_T001	18.1103	20.1084	29.9001	30.8625	36.8881	37.731	45.218	42.4005
Zm00001eb029260	Zm00001e002957	Zm00001e002957_T003	0.582819	0.586208	0.46455	0	3.02775	2.78747	0	0
Zm00001eb029300	Zm00001e002961	Zm00001e002961_T001	5.04144	5.5299	5.83861	6.63635	0.026129	0	0	0
Zm00001eb029330	Zm00001e002967	Zm00001e002967_T001	1.98602	2.33099	3.02948	43.7615	1.96292	3.51017	1.73405	1.96939
Zm00001eb029330	Zm00001e002967	Zm00001e002967_T002	2.61171	2.95539	3.59624	9.4133	2.18454	0	1.86342	1.7553
Zm00001eb029330	Zm00001e002967	Zm00001e002967_T003	81.4005	80.2879	97.4804	30.9888	63.9305	67.1006	54.9331	60.7302
Zm00001eb029370	Zm00001e002969	Zm00001e002969_T002	0.29661	0.102174	0.597508	0.18838	0.610179	1.70233	4.17528	0.109135
Zm00001eb029370	Zm00001e002969	Zm00001e002969_T003	0.331108	0.004563	1.00992	2.54155	6.55175	4.8456	0.727006	0.008248
Zm00001eb029380	Zm00001e002970	Zm00001e002970_T001	0.047343	3.97742	0.035498	6.2837	4.02643	2.06673	0.055341	0.115219
Zm00001eb029390	Zm00001e002973	Zm00001e002973_T001	4.04051	4.78819	17.6195	17.3048	10.3728	11.366	7.00694	7.36588
Zm00001eb029410	Zm00001e002975	Zm00001e002975_T001	5.6051	5.44878	13.8924	10.9182	18.6834	19.1347	12.704	9.62744
Zm00001eb029440	Zm00001e002977	Zm00001e002977_T001	22.1889	21.7769	41.4187	41.4717	0.372538	1.07724	14.5781	14.8126
Zm00001eb029450	Zm00001e002978	Zm00001e002978_T001	1.99299	2.66667	0.213836	0	0.475763	0	0	0
Zm00001eb029460	Zm00001e002979	Zm00001e002979_T001	0.948714	1.17325	0.785664	0.870526	3.44544	1.99259	2.91899	4.93853
Zm00001eb029470	Zm00001e002980	Zm00001e002980_T001	3.05915	3.0814	10.1899	10.7868	2.76728	3.14186	4.64312	4.95573
Zm00001eb029490	Zm00001e002982	Zm00001e002982_T001	7.28892	1.94305	0.112098	1.48092	5.00063	0.369966	0.154881	0.144073
Zm00001eb029510	Zm00001e002984	Zm00001e002984_T005	2.50601	1.79799	0.441913	0.3292	3.12188	1.13526	0.534449	0.218634
Zm00001eb029530	Zm00001e002991	Zm00001e002991_T003	4.62905	1.57576	1.80968	4.23403	2.74452	2.21777	1.54973	0.750373
Zm00001eb029530	Zm00001e002991	Zm00001e002991_T004	2.56976	5.1342	1.56146	4.34164	0.594778	2.36565	2.96108	0.356846
Zm00001eb029530	Zm00001e002991	Zm00001e002991_T005	2.37134	1.98993	4.91368	2.58298	12.65	4.90774	1.40166	7.55211
Zm00001eb029530	Zm00001e002991	Zm00001e002991_T006	0.450117	0.318067	3.72264	0.436737	6.12971	2.51391	0.31736	1.75425
Zm00001eb029550	Zm00001e002993	Zm00001e002993_T003	12.4588	9.94016	14.6992	16.4818	8.51995	8.05178	12.6018	11.2991
Zm00001eb029560	Zm00001e002994	Zm00001e002994_T001	1.29841	1.9706	4.56798	4.1874	1.74536	2.14499	0.786041	1.03642
Zm00001eb029570	Zm00001e002995	Zm00001e002995_T001	1.01231	1.29042	3.19388	3.19775	1.19421	0.887315	0.318572	0.58703
Zm00001eb029580	Zm00001e002996	Zm00001e002996_T006	0.001138	0.219824	0.438567	0.005079	13.8552	0.002131	0.062061	0.012619
Zm00001eb029590	Zm00001e002998	Zm00001e002998_T001	0.153113	0.067419	2.65801	2.41322	0	0.031766	3.97768	3.62364
Zm00001eb029640	Zm00001e003007	Zm00001e003007_T002	1.89513	1.84963	13.8776	14.1357	1.53458	2.37582	2.71016	2.71694
Zm00001eb029660	Zm00001e003009	Zm00001e003009_T001	0	0	0.102046	0	3.44002	5.72251	0	0
Zm00001eb029670	Zm00001e003010	Zm00001e003010_T001	0.054922	0.027176	0.213326	0.096981	10.7523	6.46655	0	0
Zm00001eb029690	Zm00001e003014	Zm00001e003014_T001	3.71728	4.12351	15.5933	14.5969	14.5674	16.3368	19.2218	19.1196
Zm00001eb029710	Zm00001e003017	Zm00001e003017_T001	9.37433	9.04317	31.0627	28.9963	12.7001	12.3654	11.2145	9.52049
Zm00001eb029730	Zm00001e003019	Zm00001e003019_T001	2.50573	2.12112	0.820547	1.18958	5.89809	5.04576	1.79236	1.79951
Zm00001eb029960	Zm00001e003038	Zm00001e003038_T001	11.3816	11.2627	46.7615	45.3333	59.9762	58.9777	60.6875	59.7103
Zm00001eb029970	Zm00001e003039	Zm00001e003039_T001	1.80678	1.71651	4.33022	4.98994	4.36171	3.38474	3.44115	2.89815
Zm00001eb029990	Zm00001e003042	Zm00001e003042_T002	1.14223	1.06449	4.57937	4.4997	0	3.04	9.61055	9.00083
Zm00001eb030000	Zm00001e003043	Zm00001e003043_T001	2.13264	2.25261	5.29705	4.47424	0	0	0	0.098755
Zm00001eb030010	Zm00001e003044	Zm00001e003044_T002	6.97151	5.39607	11.5157	11.1191	2.15048	2.56818	1.44413	1.84826
Zm00001eb030050	Zm00001e003047	Zm00001e003047_T001	6.22389	5.41802	6.67366	7.41982	16.7251	17.7125	18.7754	18.9126
Zm00001eb030090	Zm00001e003049	Zm00001e003049_T003	5.22717	5.4015	8.14185	6.72004	0.751566	0.014419	2.09657	2.66527
Zm00001eb030110	Zm00001e003051	Zm00001e003051_T001	3.72995	3.45294	3.48177	3.89542	0.025423	0.049037	0	0.03705
Zm00001eb030130	Zm00001e003052	Zm00001e003052_T003	60.1245	58.7579	0.137308	0.116916	0.379398	0.061323	0.045214	0
Zm00001eb030160	Zm00001e003054	Zm00001e003054_T003	3.07328	2.80071	0	0	0	0	0	0
Zm00001eb030170	Zm00001e003055	Zm00001e003055_T001	1.8878	1.89531	5.59105	6.38533	22.3419	22.5262	28.8209	29.7686
Zm00001eb030190	Zm00001e003057	Zm00001e003057_T001	2.32239	2.60642	3.07878	2.07025	18.5408	14.3242	9.05471	11.6076
Zm00001eb030210	Zm00001e003058	Zm00001e003058_T001	25.3941	25.79	17.9462	19.7881	30.5805	28.1247	52.5775	51.4614
Zm00001eb030220	Zm00001e003059	Zm00001e003059_T001	2.54844	1.84621	4.22072	4.44868	3.487	5.61705	5.47954	6.5436
Zm00001eb030250	Zm00001e003062	Zm00001e003062_T001	8.2467	8.68463	6.97767	9.73605	7.51467	4.84625	10.9438	8.99925
Zm00001eb030260	Zm00001e003063	Zm00001e003063_T001	0.150751	0.143058	1.47913	5.26922	0.217508	0.013324	3.44693	2.85187
Zm00001eb030260	Zm00001e003063	Zm00001e003063_T004	0.395245	0.36167	3.64019	1.96839	0.622495	1.04886	2.80762	2.85597
Zm00001eb030300	Zm00001e003066	Zm00001e003066_T003	42.3125	0	23.8753	0	0	0	34.5009	30.9479
Zm00001eb030300	Zm00001e003066	Zm00001e003066_T004	0.927983	2.15727	2.94283	2.24346	5.5098	1.09591	0.994588	2.10374
Zm00001eb030300	Zm00001e003066	Zm00001e003066_T005	3.44706	6.08894	0.648425	0.850577	0	0	0	0
Zm00001eb030390	Zm00001e003078	Zm00001e003078_T001	8.66423	8.77967	38.1879	36.8564	33.4529	32.7697	34.8081	34.4884
Zm00001eb030410	Zm00001e003081	Zm00001e003081_T001	0.572939	4.70221	0.263033	0.742854	1.77117	3.60552	1.04029	4.46482
Zm00001eb030420	Zm00001e003083	Zm00001e003083_T001	3.27479	3.09764	3.05328	0.039226	10.4027	1.82765	3.73086	4.54065
Zm00001eb030420	Zm00001e003083	Zm00001e003083_T002	4.68929	4.42673	15.939	19.7165	1.52041	3.8347	5.85763	8.0228
Zm00001eb030430	Zm00001e003084	Zm00001e003084_T002	0	0.413431	2.54277	2.16586	3.34236	3.08045	4.18279	4.65808
Zm00001eb030440	Zm00001e003085	Zm00001e003085_T002	205.562	134.568	73.241	72.2486	62.3005	62.7248	66.1761	99.017
Zm00001eb030470	Zm00001e003087	Zm00001e003087_T001	3.39893	3.52572	14.0604	13.2925	3.11129	2.67815	3.43136	3.41109
Zm00001eb030490	Zm00001e003089	Zm00001e003089_T001	1.21464	1.77927	10.7841	9.47982	6.84624	9.52101	7.19732	8.32127
Zm00001eb030490	Zm00001e003089	Zm00001e003089_T002	1.68094	3.46043	13.7701	13.035	10.2087	11.417	7.58167	9.58379
Zm00001eb030510	Zm00001e003090	Zm00001e003090_T001	0.434017	0.614504	8.89538	8.94679	0	0	0	0.050822
Zm00001eb030510	Zm00001e003090	Zm00001e003090_T004	0	0	3.20619	3.02637	0	0.028372	0.041837	0.021436
Zm00001eb030530	Zm00001e003092	Zm00001e003092_T003	1.90795	8.13184	0.735424	0.6459	0	0	1.37359	1.01008
Zm00001eb030530	Zm00001e003092	Zm00001e003092_T004	4.74404	0.609171	1.13223	0.156091	0.467448	0.070843	0.108191	0.497805
Zm00001eb030530	Zm00001e003092	Zm00001e003092_T005	4.63062	4.43493	1.37625	1.27311	0.768521	0.298473	1.4097	2.29456
.	Zm00001e003093	Zm00001e003093_T001	0.054514	0.134416	2.77873	2.13973	0	0	0.037482	0
Zm00001eb030550	Zm00001e003096	Zm00001e003096_T001	20.0932	19.6362	28.7907	31.3322	132.914	140.528	39.0539	37.2712
Zm00001eb030570	Zm00001e003098	Zm00001e003098_T001	12.9186	11.6706	24.273	25.313	15.5664	16.5943	24.6455	23.1373
Zm00001eb030600	Zm00001e003101	Zm00001e003101_T001	3.07496	3.17977	1.12207	0.517241	0.138405	0.523547	1.22522	0.734659
Zm00001eb030640	Zm00001e003104	Zm00001e003104_T001	70.9034	70.6715	69.9576	66.8268	34.8282	35.9444	46.3139	44.3895
Zm00001eb030650	Zm00001e003105	Zm00001e003105_T001	0.547223	0.584298	3.04608	3.30731	1.13441	1.04415	0.203041	0.195615
Zm00001eb030660	Zm00001e003108	Zm00001e003108_T001	0.426177	0.383391	4.8198	2.07752	3.39483	0.594916	0.239138	1.39134
Zm00001eb030680	Zm00001e003117	Zm00001e003117_T002	0.931864	3.91528	3.97891	8.20261	4.60046	0.217162	4.81313	2.64289
Zm00001eb030680	Zm00001e003117	Zm00001e003117_T003	1.25771	1.309	1.09684	4.03932	1.3375	4.98478	1.78338	0.54677
Zm00001eb030710	Zm00001e003119	Zm00001e003119_T003	5.76965	11.6617	15.3926	14.8103	11.0905	12.55	13.6897	14.4829
Zm00001eb030720	Zm00001e003120	Zm00001e003120_T001	2.64021	2.32597	9.22492	8.81997	0.260089	0	0.035842	0.032974
Zm00001eb030730	Zm00001e003121	Zm00001e003121_T001	3.891	2.36214	7.11952	8.38215	18.5749	17.2034	14.3757	17.6053
Zm00001eb030750	Zm00001e003123	Zm00001e003123_T001	1.27411	0.819027	1.22885	1.4411	5.65076	6.95715	3.61743	3.57369
Zm00001eb030770	Zm00001e003125	Zm00001e003125_T001	1.20881	1.19796	3.41211	2.58103	0.063479	0.03061	0.264266	0.293489
Zm00001eb030790	Zm00001e003128	Zm00001e003128_T001	0	4.59939	8.31569	8.64809	6.4318	6.85557	4.41843	0
Zm00001eb030800	Zm00001e003129	Zm00001e003129_T001	2.29023	1.36766	4.91798	5.90016	1.59701	1.118	7.3892	7.39278
Zm00001eb030830	Zm00001e003131	Zm00001e003131_T001	12.2711	19.1602	9.83852	9.83484	7.46736	7.90379	5.0485	6.23552
Zm00001eb030840	Zm00001e003132	Zm00001e003132_T002	1.99446	1.65391	5.08402	5.29767	1.95087	1.49577	7.74845	7.89288
Zm00001eb030870	Zm00001e003135	Zm00001e003135_T001	1.49166	2.4124	2.69856	5.44804	4.92151	12.9903	15.6403	7.00028
Zm00001eb030870	Zm00001e003135	Zm00001e003135_T002	0.892688	7.79354	6.6458	2.54685	4.17416	2.27632	1.5633	14.6536
Zm00001eb030870	Zm00001e003135	Zm00001e003135_T003	1.37892	0.250225	0.279858	1.57169	3.41303	4.40161	2.7562	0.175378
Zm00001eb030890	Zm00001e003137	Zm00001e003137_T001	8.8027	8.51927	8.9579	13.0763	6.31931	4.25244	10.1613	10.2964
Zm00001eb030890	Zm00001e003137	Zm00001e003137_T002	19.6538	18.1183	14.6118	13.4399	10.2524	11.3746	5.73072	8.24713
Zm00001eb030930	Zm00001e003139	Zm00001e003139_T001	2.7745	2.66671	4.94171	4.80514	12.8499	9.96681	11.1326	10.7812
Zm00001eb030970	Zm00001e003144	Zm00001e003144_T001	35.7349	39.4543	19.5953	19.9208	25.349	26.3672	26.9623	27.6502
Zm00001eb030970	Zm00001e003144	Zm00001e003144_T003	5.24945	3.39969	1.51602	1.33331	0.582169	0.677678	2.39366	0.545017
Zm00001eb030980	Zm00001e003145	Zm00001e003145_T001	4.80958	18.4964	2.89141	3.16158	22.4084	23.9993	2.16578	0
Zm00001eb030980	Zm00001e003145	Zm00001e003145_T002	53.5269	47.8375	34.1993	40.113	11.2601	9.14839	24.3122	42.4097
Zm00001eb030980	Zm00001e003145	Zm00001e003145_T003	6.5722	0	9.95565	8.53735	0	0	1.88077	0
Zm00001eb031040	Zm00001e003155	Zm00001e003155_T001	2.30505	1.95062	2.25004	2.2441	7.46502	5.87396	3.64371	3.65561
Zm00001eb031110	Zm00001e003170	Zm00001e003170_T003	4.52106	0.186325	0	0	0	0	0	0
Zm00001eb031110	Zm00001e003170	Zm00001e003170_T004	0.272393	3.01019	0	0	0	0	0	0
Zm00001eb031130	Zm00001e003172	Zm00001e003172_T001	6.75018	6.67601	7.02675	7.7428	0.761317	0.979809	1.47278	1.29611
Zm00001eb031150	Zm00001e003174	Zm00001e003174_T001	7.48123	0.741578	3.22256	2.20566	1.28545	15.5152	3.25213	6.85529
Zm00001eb031150	Zm00001e003174	Zm00001e003174_T002	11.3728	3.79191	13.6546	54.3023	3.89611	15.0128	25.328	23.1924
Zm00001eb031170	Zm00001e003175	Zm00001e003175_T001	16.4768	16.1264	2.77411	2.73085	1.00463	1.0799	0	1.89494
Zm00001eb031210	Zm00001e003179	Zm00001e003179_T001	3.47007	1.7975	16.0759	11.5711	3.13953	2.44763	19.7313	15.2835
Zm00001eb031210	Zm00001e003179	Zm00001e003179_T002	0.080651	0.174345	0.024339	0.935065	0	0	3.2638	3.72445
Zm00001eb031210	Zm00001e003179	Zm00001e003179_T003	0.25497	0.264706	0.436668	0.912986	0.107196	0.279326	4.00735	2.26738
Zm00001eb031220	Zm00001e003180	Zm00001e003180_T002	1.72284	0	0	0	5.76516	0	0	0
Zm00001eb031220	Zm00001e003180	Zm00001e003180_T003	32.2523	30.7537	57.9406	57.4747	21.0377	27.5881	34.4905	36.5373
Zm00001eb031220	Zm00001e003180	Zm00001e003180_T004	2.04146	5.89191	4.95492	4.28575	1.76869	2.19329	4.42244	2.6398
Zm00001eb031270	Zm00001e003185	Zm00001e003185_T002	1.76393	0.642492	5.80211	5.91747	0.631212	0.003639	0.044616	0.460526
Zm00001eb031270	Zm00001e003185	Zm00001e003185_T004	0.306075	0	5.58002	7.24152	0	0.053778	0	0
Zm00001eb031270	Zm00001e003185	Zm00001e003185_T006	0.625314	4.00734	1.46375	0.781603	0.594367	0.073808	0.606139	0.351182
Zm00001eb031280	Zm00001e003186	Zm00001e003186_T001	47.7298	49.5594	27.6278	28.6593	34.3415	33.4308	47.5809	42.6775
Zm00001eb031290	Zm00001e003188	Zm00001e003188_T004	4.65569	4.29113	10.3045	9.92279	0.200402	0	0.291627	0.259326
Zm00001eb031300	Zm00001e003194	Zm00001e003194_T001	26.0067	24.6753	23.5729	17.9759	18.9576	22.0238	10.809	24.9176
Zm00001eb031310	Zm00001e003195	Zm00001e003195_T005	13.6305	12.8337	14.2124	14.5509	2.34508	2.08553	2.50939	2.96289
Zm00001eb031330	Zm00001e003196	Zm00001e003196_T003	0.521961	1.12458	1.26276	1.14501	1.48987	19.6898	1.86839	0.909361
Zm00001eb031340	Zm00001e003197	Zm00001e003197_T001	25.1157	24.7698	36.7571	36.9034	34.0801	38.259	41.8928	44.2654
Zm00001eb031350	Zm00001e003198	Zm00001e003198_T001	2.82505	4.80173	0.05938	0.030856	0.089963	0.314978	0.01754	0.018279
Zm00001eb031350	Zm00001e003198	Zm00001e003198_T002	30.0377	29.5994	0	0	0	0	0	0
Zm00001eb031360	Zm00001e003200	Zm00001e003200_T002	35.6201	35.6545	36.1579	33.6862	17.4213	17.1817	9.57472	10.3751
Zm00001eb031390	Zm00001e003202	Zm00001e003202_T001	0.329497	0.714306	0.241319	0.246445	2.73248	2.57183	0.806352	0.858083
Zm00001eb031400	Zm00001e003203	Zm00001e003203_T002	34.149	33.0363	3.49191	5.16168	3.4745	5.99467	4.67806	5.04844
Zm00001eb031410	Zm00001e003204	Zm00001e003204_T001	0.647413	1.1703	0.765215	0.364941	0.316548	0.665548	9.0892	0.684323
Zm00001eb031410	Zm00001e003204	Zm00001e003204_T002	40.6456	36.7029	18.0656	21.4038	12.9076	13.9916	7.74669	17.7705
Zm00001eb031430	Zm00001e003208	Zm00001e003208_T002	10.4102	10.8257	14.7764	13.8999	14.0315	13.0529	13.9541	16.8557
Zm00001eb031510	Zm00001e003210	Zm00001e003210_T001	3.28877	4.95165	0.007489	4.80013	2.69022	2.31453	4.31772	3.87512
Zm00001eb031510	Zm00001e003210	Zm00001e003210_T002	0.862018	0.699625	3.53493	1.20715	0	1.6226	0	0.450859
Zm00001eb031520	Zm00001e003211	Zm00001e003211_T001	20.6561	19.4965	12.8457	13.1647	9.50852	9.25049	9.66798	9.11716
Zm00001eb031590	Zm00001e003218	Zm00001e003218_T001	0.754749	0.655575	0.02749	0.425895	3.23302	1.46468	0.385204	0.147536
Zm00001eb031590	Zm00001e003218	Zm00001e003218_T002	1.23227	0.690959	0.00272	0.43346	0.03324	0.073425	4.26779	0.006399
Zm00001eb031590	Zm00001e003218	Zm00001e003218_T003	0	0	0	0	10.3061	11.5717	0	4.37623
Zm00001eb031590	Zm00001e003218	Zm00001e003218_T004	0.220196	0.203168	0.482113	0.55252	3.26451	2.26192	0.716444	1.33797
Zm00001eb031600	Zm00001e003219	Zm00001e003219_T001	66.4831	66.6856	78.4683	77.0725	65.1905	63.7857	75.215	80.4272
Zm00001eb031600	Zm00001e003219	Zm00001e003219_T002	10.912	10.4467	20.0341	20.3965	12.1093	11.457	16.736	14.579
Zm00001eb031610	Zm00001e003220	Zm00001e003220_T002	1.10093	0	3.25692	1.85546	0.055769	0.056921	0.336367	0.190118
Zm00001eb031640	Zm00001e003223	Zm00001e003223_T002	0.043884	0.757702	1.54776	0.03444	1.0659	5.46318	7.74917	6.69583
Zm00001eb031650	Zm00001e003224	Zm00001e003224_T001	0.808708	0.01055	12.1988	1.63841	0.010654	1.33478	4.46683	0.676065
Zm00001eb031680	Zm00001e003227	Zm00001e003227_T001	30.3051	32.8951	34.7744	32.7679	25.824	24.43	29.1687	28.9566
Zm00001eb031680	Zm00001e003227	Zm00001e003227_T002	3.18382	2.66784	1.30405	0.838257	0.459439	0.44299	0.296658	1.13633
Zm00001eb031690	Zm00001e003228	Zm00001e003228_T002	0.40337	0	1.47685	1.62393	0.7715	3.08832	2.40559	4.97727
Zm00001eb031700	Zm00001e003229	Zm00001e003229_T002	4.23559	3.82453	18.3472	17.9357	2.86324	2.47447	4.18981	3.78108
Zm00001eb031730	Zm00001e003231	Zm00001e003231_T001	13.3885	10.2246	8.55926	10.6242	8.76571	9.98452	11.2055	11.108
Zm00001eb031790	Zm00001e003238	Zm00001e003238_T001	1.54488	1.29994	0.955977	0.625574	3.28713	3.44134	2.22634	14.4063
Zm00001eb031790	Zm00001e003238	Zm00001e003238_T003	41.4608	40.7577	33.3524	31.8179	16.2547	15.9398	4.40535	10.6407
Zm00001eb031800	Zm00001e003239	Zm00001e003239_T001	4.06734	6.1056	11.0991	1.59753	12.641	11.1047	12.2085	10.9809
Zm00001eb031810	Zm00001e003240	Zm00001e003240_T001	11.3077	10.0311	11.9938	10.6269	5.88216	7.53595	9.28826	6.67038
Zm00001eb031820	Zm00001e003241	Zm00001e003241_T003	4.62877	3.95613	0.635928	0.341929	0.016435	0	0.011803	0
Zm00001eb031850	Zm00001e003244	Zm00001e003244_T001	0	0.041671	0.336509	0.128154	12.8863	11.6733	2.75577	3.4459
Zm00001eb031900	Zm00001e003250	Zm00001e003250_T001	9.97234	8.89425	2.57311	3.90231	3.02239	2.84453	1.06432	1.429
Zm00001eb031900	Zm00001e003250	Zm00001e003250_T002	115.397	119.725	46.4417	43.6343	25.8137	25.7583	25.1218	24.7789
Zm00001eb031910	Zm00001e003251	Zm00001e003251_T001	0.260233	0.077259	0.273873	0.158032	6.59237	7.05088	6.79334	8.93491
Zm00001eb031930	Zm00001e003252	Zm00001e003252_T003	2.03321	1.20787	0	2.31095	7.66356	0	0.941346	1.27146
Zm00001eb031930	Zm00001e003252	Zm00001e003252_T005	10.1752	7.58639	2.85342	0	0	0	4.96575	5.6382
Zm00001eb031970	Zm00001e003256	Zm00001e003256_T001	9.50516	7.67082	5.22799	7.16244	9.26299	15.94	4.49646	6.77699
Zm00001eb031970	Zm00001e003256	Zm00001e003256_T002	4.0527	7.34261	6.25718	4.64165	5.39462	0	8.06278	6.8855
Zm00001eb031980	Zm00001e003257	Zm00001e003257_T001	32.4342	34.2414	37.8047	38.6516	36.3797	35.3853	31.9238	32.9601
Zm00001eb032000	Zm00001e003259	Zm00001e003259_T001	3.40284	0.081839	1.05198	0.794182	2.4544	2.58122	4.53233	4.76164
Zm00001eb032000	Zm00001e003259	Zm00001e003259_T002	0	2.9071	0	0	0	0	0	0
Zm00001eb032030	Zm00001e003262	Zm00001e003262_T004	4.7308	3.66284	6.36135	5.97281	3.40251	1.39706	0	2.91242
Zm00001eb032030	Zm00001e003262	Zm00001e003262_T006	1.84558	1.85414	5.42531	6.33748	1.64508	1.51884	1.91927	1.40684
Zm00001eb032040	Zm00001e003263	Zm00001e003263_T002	1.34746	0.868489	0.341774	0.958417	3.67418	1.70498	0.930145	1.48339
Zm00001eb032050	Zm00001e003264	Zm00001e003264_T001	0.278831	0.151218	0.051213	0.208859	0.955179	2.33349	1.95635	2.73459
Zm00001eb032060	Zm00001e003265	Zm00001e003265_T001	0.317028	0.256815	0.819706	1.59719	3.01902	1.18977	1.87093	3.5769
Zm00001eb032060	Zm00001e003265	Zm00001e003265_T002	63.0658	66.0796	78.7756	85.8077	37.0663	37.6308	57.5516	52.5612
Zm00001eb032110	Zm00001e003268	Zm00001e003268_T001	53.799	56.1388	70.1642	71.591	35.5724	27.5765	40.0148	36.2441
Zm00001eb032110	Zm00001e003268	Zm00001e003268_T002	13.9878	9.26583	20.6183	19.6046	0	7.96731	1.53668	3.43558
Zm00001eb032130	Zm00001e003271	Zm00001e003271_T001	0.020226	0.020016	0	0	28.9954	31.4751	1.07679	1.13935
Zm00001eb032140	Zm00001e003272	Zm00001e003272_T001	0.421316	0.477932	0.113216	0	18.3376	15.8042	0.089525	0.045717
Zm00001eb032200	Zm00001e003274	Zm00001e003274_T001	5.27309	2.9864	1.60893	1.87346	1.3784	0.767543	0.787129	0.396213
Zm00001eb032200	Zm00001e003274	Zm00001e003274_T002	12.4056	15.0581	4.47047	4.10804	0	0.292649	2.11287	2.21075
Zm00001eb032230	Zm00001e003277	Zm00001e003277_T002	28.2692	27.8943	49.9304	72.4434	149.968	151.834	192.331	194.304
Zm00001eb032290	Zm00001e003281	Zm00001e003281_T001	132.285	157.519	235.659	238.609	52.1992	53.1351	57.4461	58.3835
Zm00001eb032290	Zm00001e003281	Zm00001e003281_T006	11.5759	0	0	0	0	0	0	0
Zm00001eb032300	Zm00001e003282	Zm00001e003282_T001	0.804401	0.478097	1.73286	1.41961	4.76978	0.324973	9.75764	0.49011
Zm00001eb032310	Zm00001e003283	Zm00001e003283_T001	0.533435	0.431704	0.798418	0.880222	3.63221	3.28349	5.99152	8.06748
Zm00001eb032330	Zm00001e003285	Zm00001e003285_T001	0.377442	0.187026	5.22162	4.9056	3.62867	3.25321	10.6256	12.6382
Zm00001eb032340	Zm00001e003286	Zm00001e003286_T001	124.281	120.969	71.1129	69.8053	93.3319	103.26	119.065	119.45
Zm00001eb032370	Zm00001e003289	Zm00001e003289_T001	9.86814	9.87899	4.50962	4.4277	2.08938	1.96501	2.93228	2.68782
Zm00001eb032380	Zm00001e003290	Zm00001e003290_T002	22.21	15.1899	8.92077	11.1819	60.3328	79.9875	83.9846	57.9879
Zm00001eb032380	Zm00001e003290	Zm00001e003290_T003	49.2335	57.2435	56.3581	57.6395	70.7185	35.3844	69.6241	63.8467
Zm00001eb032380	Zm00001e003290	Zm00001e003290_T004	0	0	0	0	0	0	0	23.4531
Zm00001eb032380	Zm00001e003290	Zm00001e003290_T006	0.54352	0.033911	0.026442	1.3832	18.7124	28.068	4.46796	5.63648
Zm00001eb032380	Zm00001e003290	Zm00001e003290_T007	62.5111	65.1426	39.3234	39.7237	38.0946	47.8873	73.7454	63.7906
Zm00001eb032530	Zm00001e003302	Zm00001e003302_T001	0	0	0.446141	0.539618	2.61426	2.63871	0.355653	0.583123
Zm00001eb032570	Zm00001e003304	Zm00001e003304_T001	1.21994	1.02563	2.11645	0.108752	3451.8	3399.73	4131.01	3915.15
Zm00001eb032590	Zm00001e003305	Zm00001e003305_T001	1.24141	0.79351	1.88911	1.40308	3372.75	3352.42	3387.61	3834.8
Zm00001eb032610	Zm00001e003306	Zm00001e003306_T001	7.33491	7.75745	330.19	226.199	4303.2	3777.91	14030.7	12046.1
Zm00001eb032640	Zm00001e003309	Zm00001e003309_T001	1.42724	0.768105	0.613226	1.03955	2.11341	3.56068	0.426869	0
Zm00001eb032690	Zm00001e003316	Zm00001e003316_T001	100.627	46.388	303.038	78.5017	220.606	135.489	354.944	85.5046
Zm00001eb032690	Zm00001e003316	Zm00001e003316_T002	25.1478	28.9464	14.8403	18.1883	53.4257	8.17458	40.6887	0.344591
Zm00001eb032690	Zm00001e003316	Zm00001e003316_T004	0.426087	0.422525	0	396.598	4.70024	0	0	35.0474
Zm00001eb032750	Zm00001e003323	Zm00001e003323_T001	10.4857	9.94834	10.4127	12.0243	4.2171	8.39024	8.0152	10.152
Zm00001eb032760	Zm00001e003324	Zm00001e003324_T003	6.06936	5.62958	9.42519	8.89821	15.296	14.2277	11.3693	9.34194
Zm00001eb032760	Zm00001e003324	Zm00001e003324_T004	2.88154	4.47402	5.01897	4.75373	8.78478	8.80852	15.8596	22.0728
Zm00001eb032760	Zm00001e003324	Zm00001e003324_T005	2.49586	2.24861	4.50607	4.45357	3.97566	4.57333	5.8386	2.24984
Zm00001eb032760	Zm00001e003324	Zm00001e003324_T006	2.37006	1.15796	1.0232	1.85867	2.20513	4.71541	1.00447	0.09784
Zm00001eb032780	Zm00001e003327	Zm00001e003327_T001	0.312889	0.306369	3.95646	4.21183	6.1939	5.05769	0.171171	1.01748
Zm00001eb032780	Zm00001e003327	Zm00001e003327_T002	2.54122	2.26151	3.60289	3.22176	8.02897	10.3989	6.71722	4.73203
Zm00001eb032800	Zm00001e003329	Zm00001e003329_T001	15.2646	15.7828	13.995	12.5206	18.6467	16.558	17.2993	15.8829
Zm00001eb032820	Zm00001e003330	Zm00001e003330_T002	13.1108	12.1027	11.8063	9.81058	7.75002	10.6536	6.59313	8.07239
Zm00001eb032870	Zm00001e003334	Zm00001e003334_T001	0.932113	0.742132	0.255633	0.261432	1.74586	1.97947	3.53173	3.25714
Zm00001eb032930	Zm00001e003339	Zm00001e003339_T001	56.7593	53.4258	25.3363	21.3092	16.0799	16.4357	10.1237	7.92198
Zm00001eb032940	Zm00001e003340	Zm00001e003340_T001	0.29499	0.261096	3.90695	3.83029	0.015476	0.014826	0.561041	0.315407
Zm00001eb032960	Zm00001e003342	Zm00001e003342_T001	0.566191	0.425702	0.423978	0.138739	4.60799	3.77373	4.01101	4.74343
Zm00001eb032970	Zm00001e003343	Zm00001e003343_T001	1.48327	1.4866	1.8977	1.38005	12.8111	14.5201	32.0311	25.4588
Zm00001eb032990	Zm00001e003345	Zm00001e003345_T001	9.58436	9.77895	8.90843	4.91962	36.9791	38.5384	32.4148	30.0711
Zm00001eb033000	Zm00001e003346	Zm00001e003346_T001	24.7254	23.7782	18.4776	16.1965	24.7309	23.7235	26.4652	27.5481
Zm00001eb033030	Zm00001e003348	Zm00001e003348_T001	25.7766	27.1356	53.4786	51.5519	199.248	205.249	150.319	154.004
Zm00001eb033060	Zm00001e003351	Zm00001e003351_T001	46.3406	46.3026	20.6757	19.6095	4.45506	4.16681	6.41153	5.85253
Zm00001eb033110	Zm00001e003355	Zm00001e003355_T002	3.57587	3.10314	5.9033	7.04965	7.67833	4.20711	10.8056	9.71593
Zm00001eb033110	Zm00001e003355	Zm00001e003355_T003	0	0	1.81978	1.24694	0	2.08479	0.543083	2.6916
Zm00001eb033120	Zm00001e003356	Zm00001e003356_T001	1.74386	1.19371	1.18733	1.17225	5.24034	6.29978	9.71303	8.40253
Zm00001eb033140	Zm00001e003358	Zm00001e003358_T001	0.010649	0.037788	0.103121	0.083956	0.110221	0.151798	4.65944	0.004019
Zm00001eb033150	Zm00001e003359	Zm00001e003359_T001	0	1.75611	0	0	3.87766	1.33925	0.775808	1.38926
Zm00001eb033190	Zm00001e003362	Zm00001e003362_T001	7.61415	7.95662	11.2629	11.9035	15.7601	15.3972	17.8283	19.0161
Zm00001eb033240	Zm00001e003367	Zm00001e003367_T002	4.41907	0.134261	1.0246	0.140347	5.69218	1.27525	0.711099	4.86489
Zm00001eb033340	Zm00001e003378	Zm00001e003378_T001	3.31207	3.91339	0.461725	0.376905	0.413478	0.513018	0.639482	1.23211
Zm00001eb033390	Zm00001e003384	Zm00001e003384_T002	44.2168	44.6947	19.7069	19.5902	6.35703	6.12148	7.2307	7.70604
Zm00001eb033400	Zm00001e003386	Zm00001e003386_T001	1.59729	0.067412	3.56847	3.70961	2.22336	2.89756	5.21854	6.43479
Zm00001eb033420	Zm00001e003388	Zm00001e003388_T001	0.01352	0.036095	7.47125	7.2e-05	0.226881	0.343598	0.306265	0.030475
Zm00001eb033440	Zm00001e003389	Zm00001e003389_T001	3.49341	3.09193	3.4198	3.04502	10.3117	98.3396	10.087	8.70095
Zm00001eb033460	Zm00001e003390	Zm00001e003390_T001	9.00784	9.4134	8.55017	9.5169	16.6691	17.3202	14.3053	13.3115
Zm00001eb033470	Zm00001e003391	Zm00001e003391_T002	4.94309	5.57838	7.23246	9.07498	2.44131	3.05929	15.9363	15.0352
Zm00001eb033480	Zm00001e003392	Zm00001e003392_T001	23.0931	19.4111	53.3809	50.8988	124.621	127.707	146.736	134.758
Zm00001eb033480	Zm00001e003392	Zm00001e003392_T002	1.05395	0.291874	2.28901	2.42687	3.96836	1.82076	2.87592	2.71883
Zm00001eb033520	Zm00001e003398	Zm00001e003398_T001	0.096184	0.275289	0	0	2.15561	2.36572	0	0
Zm00001eb033570	Zm00001e003403	Zm00001e003403_T001	12.7022	1.11019	11.9056	0.398823	8.90055	8.88946	8.73098	8.87058
Zm00001eb033580	Zm00001e003404	Zm00001e003404_T001	6.73906	0.633464	1.40133	0.222628	8.8219	42.9816	4.48877	3.06655
Zm00001eb033590	Zm00001e003405	Zm00001e003405_T003	2.74644	1.44992	4.09805	4.01262	3.44478	0	3.50714	2.72931
Zm00001eb033600	Zm00001e003406	Zm00001e003406_T002	2.24895	2.88921	2.714	0.10085	0.023188	0.383915	0.022291	0.031982
Zm00001eb033600	Zm00001e003406	Zm00001e003406_T003	2.42099	1.93771	3.08119	0.88268	0.639219	0.441276	0.398492	0.184648
Zm00001eb033600	Zm00001e003406	Zm00001e003406_T007	0	0	0	0	0	0	5.08677	5.23008
Zm00001eb033600	Zm00001e003406	Zm00001e003406_T008	9.70806	9.65705	11.1732	0	0	0	0	0
Zm00001eb033600	Zm00001e003406	Zm00001e003406_T009	0.118543	0.119591	0.163017	17.7143	6.31541	6.12117	9.48201	9.73384
Zm00001eb033620	Zm00001e003408	Zm00001e003408_T001	11.4189	11.5472	15.511	16.3436	9.9067	9.87119	1.89164	6.85572
Zm00001eb033640	Zm00001e003411	Zm00001e003411_T001	8.47327	7.02253	13.7377	15.1018	9.02267	9.41257	11.3782	12.4724
Zm00001eb033650	Zm00001e003412	Zm00001e003412_T001	5.66269	6.02483	0.975586	0.872429	0.029711	0	0.417691	0.573392
Zm00001eb033670	Zm00001e003414	Zm00001e003414_T001	1.14123	1.43986	5.73022	5.71574	3.69372	3.02264	6.88704	7.72567
Zm00001eb033680	Zm00001e003416	Zm00001e003416_T001	0	0.820915	1.38529	1.00563	3.11715	0	5.18699	0.00159
Zm00001eb033680	Zm00001e003416	Zm00001e003416_T004	5.9625	3.12439	5.53754	6.10802	0	6.44737	0	5.11026
Zm00001eb033690	Zm00001e003417	Zm00001e003417_T002	0.812606	3.1285	5.09762	5.11139	2.84233	1.32311	3.94154	1.51452
Zm00001eb033700	Zm00001e003418	Zm00001e003418_T001	3.27014	0.207873	3.40853	3.73549	1.37736	0.993044	2.36661	2.36932
Zm00001eb033710	Zm00001e003419	Zm00001e003419_T001	0	0	0	0	6.73794	10.2332	0	0
Zm00001eb033720	Zm00001e003420	Zm00001e003420_T001	0	0	0.053026	0	73.2755	75.1592	0	0
Zm00001eb033740	Zm00001e003421	Zm00001e003421_T001	0.565245	0.321028	1.26848	2.06947	24.9468	24.5127	1.6734	1.46443
Zm00001eb033780	Zm00001e003425	Zm00001e003425_T003	1.70278	2.09015	8.2026	0.543246	1.50653	2.2817	4.84572	5.14746
Zm00001eb033790	Zm00001e003426	Zm00001e003426_T001	8.30077	8.98043	16.6014	16.5475	7.6355	6.8384	8.80392	8.8379
Zm00001eb033810	Zm00001e003428	Zm00001e003428_T001	0.052635	2.84115	2.20202	2.57246	1.44886	0.11287	2.01444	1.95592
Zm00001eb033820	Zm00001e003429	Zm00001e003429_T001	0.030243	0.007793	0.030932	6.2256	0.012711	6.40036	0.00638	0.033944
Zm00001eb033870	Zm00001e003433	Zm00001e003433_T001	0	0	5.42784	6.82289	4.81977	4.8727	9.97866	10.3429
Zm00001eb033870	Zm00001e003433	Zm00001e003433_T004	0.8449	0.716747	3.26536	3.34965	0.056921	2.6907	4.39623	4.61259
Zm00001eb033900	Zm00001e003435	Zm00001e003435_T001	8.48816	8.5941	9.21819	10.028	7.13817	6.91544	7.51574	7.858
Zm00001eb033910	Zm00001e003436	Zm00001e003436_T001	0.149913	0.935326	7.5486	0.368069	0.573842	0.456491	8.90925	0.581224
Zm00001eb033950	Zm00001e003440	Zm00001e003440_T003	0	0.530976	3.00303	1.12717	0	3.58742	0	0
Zm00001eb033950	Zm00001e003440	Zm00001e003440_T004	1.23748	0.617888	3.84292	2.5711	2.50161	1.82428	0.879245	0.457253
Zm00001eb033950	Zm00001e003440	Zm00001e003440_T005	3.32423	2.74604	17.2936	17.8941	3.87066	1.01971	4.95244	4.10042
Zm00001eb034000	Zm00001e003445	Zm00001e003445_T001	19.0278	20.6276	25.8358	24.3939	11.1279	11.8794	16.9673	17.5753
Zm00001eb034010	Zm00001e003446	Zm00001e003446_T002	8.577	10.0002	15.0485	16.1776	13.5867	13.4693	16.9836	16.8448
Zm00001eb034030	Zm00001e003447	Zm00001e003447_T001	0	2.84653	9.5e-05	0	0	2.11646	0	0
Zm00001eb034030	Zm00001e003447	Zm00001e003447_T004	0	1.37577	2.07189	0	2.39754	0	0	2.23091
[truncated: 22,031 more rows]
