# Supplementary material for: Transcriptome profiling provides insights into the molecular mechanisms of maize kernel and silk development
Source: BMC Genom Data. 2021 Aug 21;22:28. doi: 10.1186/s12863-021-00981-4 (PMC8379809; doi:10.1186/s12863-021-00981-4)
Supplement: Supplementary file 3 — Additional file 3: Table S3. GO annotations of transcripts exclusively detected in KSP, KUP, SSP and SUP. [file 12863_2021_981_MOESM3_ESM.xlsx]

## Sheet: KSP
GO annotations of exclusively detected transcripts inKSP
ID		Description	GeneRatio	BgRatio	pvalue	p.adjust	qvalue	geneID	Count
GO:0019252	BP	starch biosynthetic process	12/399	82/26378	3.89e-09	7.31e-06	7.03e-06	Zm00001e022151_P004/Zm00001e032535_P003/Zm00001e022151_P003/Zm00001e032953_P001/Zm00001e036589_P003/Zm00001e036589_P005/Zm00001e020387_P004/Zm00001e036589_P004/Zm00001e036589_P002/Zm00001e020387_P005/Zm00001e020387_P003/Zm00001e022151_P005	12
GO:0005982	BP	starch metabolic process	14/399	191/26378	1.41e-06	0.00132101	0.00127071	Zm00001e013321_P001/Zm00001e022151_P004/Zm00001e008679_P002/Zm00001e032535_P003/Zm00001e022151_P003/Zm00001e032953_P001/Zm00001e036589_P003/Zm00001e036589_P005/Zm00001e020387_P004/Zm00001e036589_P004/Zm00001e036589_P002/Zm00001e020387_P005/Zm00001e020387_P003/Zm00001e022151_P005	14
GO:0030929	CC	ADPG pyrophosphorylase complex	3/402	10/26938	0.000366162	0.0113144	0.0100213	Zm00001e022151_P004/Zm00001e022151_P003/Zm00001e022151_P005	3
GO:0030931	CC	heterotetrameric ADPG pyrophosphorylase complex	3/402	10/26938	0.000366162	0.0113144	0.0100213	Zm00001e022151_P004/Zm00001e022151_P003/Zm00001e022151_P005	3
GO:0032586	CC	protein storage vacuole membrane	4/402	18/26938	0.000126672	0.0113144	0.0100213	Zm00001e007523_P001/Zm00001e012616_P002/Zm00001e039086_P001/Zm00001e039086_P003	4
GO:0009569	CC	chloroplast starch grain	4/402	20/26938	0.000195882	0.0113144	0.0100213	Zm00001e036589_P003/Zm00001e036589_P005/Zm00001e036589_P004/Zm00001e036589_P002	4
GO:0043036	CC	starch grain	4/402	20/26938	0.000195882	0.0113144	0.0100213	Zm00001e036589_P003/Zm00001e036589_P005/Zm00001e036589_P004/Zm00001e036589_P002	4
GO:0005750	CC	mitochondrial respiratory chain complex III	4/402	22/26938	0.000288847	0.0113144	0.0100213	Zm00001e033727_P001/Zm00001e011527_P001/Zm00001e032202_P001/Zm00001e032202_P003	4
GO:0045275	CC	respiratory chain complex III	4/402	22/26938	0.000288847	0.0113144	0.0100213	Zm00001e033727_P001/Zm00001e011527_P001/Zm00001e032202_P001/Zm00001e032202_P003	4
GO:0042807	CC	central vacuole	4/402	23/26938	0.000345559	0.0113144	0.0100213	Zm00001e007523_P001/Zm00001e012616_P002/Zm00001e039086_P001/Zm00001e039086_P003	4
GO:0009501	CC	amyloplast	13/402	73/26938	5.76e-11	1.78e-08	1.58e-08	Zm00001e013321_P001/Zm00001e022151_P004/Zm00001e005733_P001/Zm00001e032535_P003/Zm00001e022151_P003/Zm00001e036589_P003/Zm00001e036589_P005/Zm00001e020387_P004/Zm00001e036589_P004/Zm00001e036589_P002/Zm00001e020387_P005/Zm00001e020387_P003/Zm00001e022151_P005	13
GO:0005819	CC	spindle	13/402	217/26938	2.54e-05	0.00393113	0.00348184	Zm00001e035068_P001/Zm00001e005788_P004/Zm00001e032375_P003/Zm00001e032375_P007/Zm00001e019472_P002/Zm00001e031659_P001/Zm00001e005788_P001/Zm00001e010448_P004/Zm00001e035068_P002/Zm00001e025562_P004/Zm00001e024179_P003/Zm00001e036161_P005/Zm00001e014092_P002	13
GO:0106018	MF	phosphatidylinositol-3,5-bisphosphate phosphatase activity	3/326	12/22412	0.000608583	0.0273862	0.0251761	Zm00001e029151_P002/Zm00001e029151_P001/Zm00001e029151_P003	3
GO:0050362	MF	L-tryptophan:2-oxoglutarate aminotransferase activity	4/326	13/22412	2.83e-05	0.00318705	0.00292985	Zm00001e031213_P002/Zm00001e031069_P003/Zm00001e031213_P001/Zm00001e031069_P001	4
GO:0070529	MF	L-tryptophan aminotransferase activity	4/326	13/22412	2.83e-05	0.00318705	0.00292985	Zm00001e031213_P002/Zm00001e031069_P003/Zm00001e031213_P001/Zm00001e031069_P001	4
GO:0080097	MF	L-tryptophan:pyruvate aminotransferase activity	4/326	13/22412	2.83e-05	0.00318705	0.00292985	Zm00001e031213_P002/Zm00001e031069_P003/Zm00001e031213_P001/Zm00001e031069_P001	4
GO:0019865	MF	immunoglobulin binding	4/326	19/22412	0.000143332	0.0107499	0.00988237	Zm00001e036589_P003/Zm00001e036589_P005/Zm00001e036589_P004/Zm00001e036589_P002	4
GO:0043531	MF	ADP binding	4/326	22/22412	0.000261349	0.016801	0.0154451	Zm00001e036589_P003/Zm00001e036589_P005/Zm00001e036589_P004/Zm00001e036589_P002	4
GO:0009011	MF	starch synthase activity	4/326	23/22412	0.000312763	0.017184	0.0157972	Zm00001e036589_P003/Zm00001e036589_P005/Zm00001e036589_P004/Zm00001e036589_P002	4
GO:0008878	MF	glucose-1-phosphate adenylyltransferase activity	7/326	25/22412	4.96e-08	2.23e-05	2.05e-05	Zm00001e022151_P004/Zm00001e032535_P003/Zm00001e022151_P003/Zm00001e020387_P004/Zm00001e020387_P005/Zm00001e020387_P003/Zm00001e022151_P005	7
GO:0070566	MF	adenylyltransferase activity	7/326	90/22412	0.00034368	0.017184	0.0157972	Zm00001e022151_P004/Zm00001e032535_P003/Zm00001e022151_P003/Zm00001e020387_P004/Zm00001e020387_P005/Zm00001e020387_P003/Zm00001e022151_P005	7

## Sheet: KUP
GO annotations of exclusively detected transcripts in KUP
ID		Description	GeneRatio	BgRatio	pvalue	p.adjust	qvalue	geneID	Count
GO:0019755	BP	one-carbon compound transport	4/417	20/26378	0.000244026	0.0277702	0.0265261	Zm00001e023902_P001/Zm00001e016801_P001/Zm00001e030860_P001/Zm00001e016388_P001	4
GO:0009051	BP	pentose-phosphate shunt, oxidative branch	5/417	22/26378	2.03e-05	0.00578507	0.0055259	Zm00001e021442_P001/Zm00001e001999_P001/Zm00001e001999_P002/Zm00001e001999_P004/Zm00001e001999_P003	5
GO:0006098	BP	pentose-phosphate shunt	5/417	33/26378	0.000158842	0.0225237	0.0215146	Zm00001e021442_P001/Zm00001e001999_P001/Zm00001e001999_P002/Zm00001e001999_P004/Zm00001e001999_P003	5
GO:2000012	BP	regulation of auxin polar transport	6/417	52/26378	0.000165801	0.0225237	0.0215146	Zm00001e001712_P001/Zm00001e001712_P002/Zm00001e001712_P004/Zm00001e027409_P001/Zm00001e015569_P001/Zm00001e021433_P001	6
GO:0065001	BP	specification of axis polarity	7/417	72/26378	0.000142774	0.0225237	0.0215146	Zm00001e039194_P002/Zm00001e036577_P002/Zm00001e031209_P001/Zm00001e027076_P001/Zm00001e016200_P001/Zm00001e016030_P002/Zm00001e016030_P001	7
GO:0015807	BP	L-amino acid transport	7/417	75/26378	0.000184729	0.0225237	0.0215146	Zm00001e036698_P007/Zm00001e036698_P006/Zm00001e036202_P001/Zm00001e002750_P001/Zm00001e036698_P002/Zm00001e039536_P002/Zm00001e030799_P002	7
GO:1902475	BP	L-alpha-amino acid transmembrane transport	7/417	75/26378	0.000184729	0.0225237	0.0215146	Zm00001e036698_P007/Zm00001e036698_P006/Zm00001e036202_P001/Zm00001e002750_P001/Zm00001e036698_P002/Zm00001e039536_P002/Zm00001e030799_P002	7
GO:0006833	BP	water transport	9/417	90/26378	1.29e-05	0.00440689	0.00420946	Zm00001e031209_P001/Zm00001e033413_P001/Zm00001e027076_P001/Zm00001e023902_P001/Zm00001e016801_P001/Zm00001e030860_P001/Zm00001e016030_P002/Zm00001e016030_P001/Zm00001e016388_P001	9
GO:0042044	BP	fluid transport	9/417	90/26378	1.29e-05	0.00440689	0.00420946	Zm00001e031209_P001/Zm00001e033413_P001/Zm00001e027076_P001/Zm00001e023902_P001/Zm00001e016801_P001/Zm00001e030860_P001/Zm00001e016030_P002/Zm00001e016030_P001/Zm00001e016388_P001	9
GO:0010374	BP	stomatal complex development	10/417	135/26378	5.96e-05	0.0113016	0.0107952	Zm00001e033334_P001/Zm00001e028221_P001/Zm00001e027076_P001/Zm00001e028963_P001/Zm00001e034405_P005/Zm00001e034405_P001/Zm00001e015893_P001/Zm00001e041063_P001/Zm00001e016030_P002/Zm00001e016030_P001	10
GO:0003333	BP	amino acid transmembrane transport	12/417	149/26378	4.7e-06	0.00384132	0.00366922	Zm00001e040526_P005/Zm00001e036698_P007/Zm00001e040526_P003/Zm00001e036698_P006/Zm00001e036202_P001/Zm00001e002750_P001/Zm00001e019235_P004/Zm00001e036698_P002/Zm00001e039396_P004/Zm00001e039536_P002/Zm00001e019235_P005/Zm00001e030799_P002	12
GO:0006865	BP	amino acid transport	12/417	149/26378	4.7e-06	0.00384132	0.00366922	Zm00001e040526_P005/Zm00001e036698_P007/Zm00001e040526_P003/Zm00001e036698_P006/Zm00001e036202_P001/Zm00001e002750_P001/Zm00001e019235_P004/Zm00001e036698_P002/Zm00001e039396_P004/Zm00001e039536_P002/Zm00001e019235_P005/Zm00001e030799_P002	12
GO:0009664	BP	plant-type cell wall organization	17/417	300/26378	6.75e-06	0.00384132	0.00366922	Zm00001e013034_P001/Zm00001e038590_P001/Zm00001e007181_P002/Zm00001e034978_P001/Zm00001e017163_P001/Zm00001e023786_P001/Zm00001e027076_P001/Zm00001e030787_P001/Zm00001e023786_P002/Zm00001e038413_P001/Zm00001e015997_P002/Zm00001e041063_P001/Zm00001e016030_P002/Zm00001e007181_P001/Zm00001e016030_P001/Zm00001e012011_P004/Zm00001e002652_P001	17
GO:0071555	BP	cell wall organization	19/417	422/26378	4.94e-05	0.0113016	0.0107952	Zm00001e013034_P001/Zm00001e038590_P001/Zm00001e015739_P002/Zm00001e007181_P002/Zm00001e034978_P001/Zm00001e017163_P001/Zm00001e019729_P002/Zm00001e023786_P001/Zm00001e027076_P001/Zm00001e030787_P001/Zm00001e023786_P002/Zm00001e038413_P001/Zm00001e015997_P002/Zm00001e041063_P001/Zm00001e016030_P002/Zm00001e007181_P001/Zm00001e016030_P001/Zm00001e012011_P004/Zm00001e002652_P001	19
GO:0048226	CC	Casparian strip	4/402	24/26938	0.000409813	0.0148899	0.0148827	Zm00001e036577_P002/Zm00001e031209_P001/Zm00001e023902_P001/Zm00001e023733_P001	4
GO:0044426	CC	cell wall part	5/402	32/26938	0.000104311	0.00706721	0.0070638	Zm00001e038250_P001/Zm00001e036577_P002/Zm00001e031209_P001/Zm00001e023902_P001/Zm00001e023733_P001	5
GO:0044462	CC	external encapsulating structure part	5/402	35/26938	0.000162092	0.00706721	0.0070638	Zm00001e038250_P001/Zm00001e036577_P002/Zm00001e031209_P001/Zm00001e023902_P001/Zm00001e023733_P001	5
GO:0009531	CC	secondary cell wall	7/402	39/26938	1.59e-06	0.000173761	0.000173677	Zm00001e007181_P002/Zm00001e034978_P001/Zm00001e036577_P002/Zm00001e031209_P001/Zm00001e023902_P001/Zm00001e023733_P001/Zm00001e007181_P001	7
GO:0005887	CC	integral component of plasma membrane	18/402	444/26938	0.000140701	0.00706721	0.0070638	Zm00001e000796_P001/Zm00001e041471_P001/Zm00001e036698_P007/Zm00001e029676_P001/Zm00001e036698_P006/Zm00001e036202_P001/Zm00001e002750_P001/Zm00001e033413_P001/Zm00001e023902_P001/Zm00001e036698_P002/Zm00001e016801_P001/Zm00001e034578_P001/Zm00001e030860_P001/Zm00001e017805_P002/Zm00001e005735_P001/Zm00001e030799_P002/Zm00001e039560_P001/Zm00001e016388_P001	18
GO:0009505	CC	plant-type cell wall	27/402	430/26938	4.38e-10	9.55e-08	9.54e-08	Zm00001e008315_P005/Zm00001e013034_P001/Zm00001e031932_P001/Zm00001e018874_P002/Zm00001e012126_P002/Zm00001e007181_P002/Zm00001e023910_P002/Zm00001e034269_P001/Zm00001e014142_P002/Zm00001e038693_P008/Zm00001e034978_P001/Zm00001e036577_P002/Zm00001e028221_P001/Zm00001e019729_P002/Zm00001e031209_P001/Zm00001e023902_P001/Zm00001e007414_P001/Zm00001e005526_P001/Zm00001e014142_P001/Zm00001e023733_P001…	27
GO:0017057	MF	6-phosphogluconolactonase activity	4/372	11/22412	2.25e-05	0.0025285	0.00238951	Zm00001e001999_P001/Zm00001e001999_P002/Zm00001e001999_P004/Zm00001e001999_P003	4
GO:0016162	MF	cellulose 1,4-beta-cellobiosidase activity	5/372	14/22412	2.17e-06	0.000976835	0.000923138	Zm00001e039795_P006/Zm00001e039820_P001/Zm00001e039795_P002/Zm00001e039795_P004/Zm00001e039795_P005	5
GO:0015928	MF	fucosidase activity	5/372	25/22412	4.96e-05	0.00446079	0.00421557	Zm00001e039795_P006/Zm00001e039820_P001/Zm00001e039795_P002/Zm00001e039795_P004/Zm00001e039795_P005	5
GO:0015179	MF	L-amino acid transmembrane transporter activity	7/372	75/22412	0.000247075	0.0185306	0.0175119	Zm00001e036698_P007/Zm00001e036698_P006/Zm00001e036202_P001/Zm00001e002750_P001/Zm00001e036698_P002/Zm00001e039536_P002/Zm00001e030799_P002	7
GO:0033612	MF	receptor serine/threonine kinase binding	10/372	96/22412	4.47e-06	0.000987468	0.000933186	Zm00001e011036_P001/Zm00001e028221_P001/Zm00001e027076_P001/Zm00001e013288_P001/Zm00001e018161_P001/Zm00001e034144_P003/Zm00001e005836_P002/Zm00001e034144_P004/Zm00001e016030_P002/Zm00001e016030_P001	10
GO:0003779	MF	actin binding	11/372	193/22412	0.00040082	0.025767	0.0243506	Zm00001e001712_P001/Zm00001e001712_P002/Zm00001e001712_P004/Zm00001e012218_P003/Zm00001e038766_P001/Zm00001e034711_P001/Zm00001e004155_P001/Zm00001e018960_P002/Zm00001e007899_P001/Zm00001e019866_P001/Zm00001e018617_P001	11
GO:0015171	MF	amino acid transmembrane transporter activity	12/372	147/22412	6.58e-06	0.000987468	0.000933186	Zm00001e040526_P005/Zm00001e036698_P007/Zm00001e040526_P003/Zm00001e036698_P006/Zm00001e036202_P001/Zm00001e002750_P001/Zm00001e019235_P004/Zm00001e036698_P002/Zm00001e039396_P004/Zm00001e039536_P002/Zm00001e019235_P005/Zm00001e030799_P002	12
GO:0005342	MF	organic acid transmembrane transporter activity	13/372	280/22412	0.000869877	0.0434938	0.0411029	Zm00001e040526_P005/Zm00001e036698_P007/Zm00001e040526_P003/Zm00001e036698_P006/Zm00001e036202_P001/Zm00001e002750_P001/Zm00001e019235_P004/Zm00001e036698_P002/Zm00001e039396_P004/Zm00001e007450_P001/Zm00001e039536_P002/Zm00001e019235_P005/Zm00001e030799_P002	13
GO:0046943	MF	carboxylic acid transmembrane transporter activity	13/372	280/22412	0.000869877	0.0434938	0.0411029	Zm00001e040526_P005/Zm00001e036698_P007/Zm00001e040526_P003/Zm00001e036698_P006/Zm00001e036202_P001/Zm00001e002750_P001/Zm00001e019235_P004/Zm00001e036698_P002/Zm00001e039396_P004/Zm00001e007450_P001/Zm00001e039536_P002/Zm00001e019235_P005/Zm00001e030799_P002	13

## Sheet: SSP
GO annotations of exclusively detected transcripts in SSP
ID		Description	GeneRatio	BgRatio	pvalue	p.adjust	qvalue	geneID	Count
GO:0009828	BP	plant-type cell wall loosening	14/411	52/26378	4.12e-14	1.77e-11	1.69e-11	Zm00001e037914_P002/Zm00001e015556_P001/Zm00001e015553_P001/Zm00001e015554_P001/Zm00001e017484_P001/Zm00001e015558_P001/Zm00001e015559_P001/Zm00001e015555_P001/Zm00001e015557_P001/Zm00001e038965_P001/Zm00001e037919_P001/Zm00001e037922_P001/Zm00001e037923_P001/Zm00001e015997_P002	14
GO:0009827	BP	plant-type cell wall modification	14/411	78/26378	1.65e-11	3.16e-09	3.01e-09	Zm00001e037914_P002/Zm00001e015556_P001/Zm00001e015553_P001/Zm00001e015554_P001/Zm00001e017484_P001/Zm00001e015558_P001/Zm00001e015559_P001/Zm00001e015555_P001/Zm00001e015557_P001/Zm00001e038965_P001/Zm00001e037919_P001/Zm00001e037922_P001/Zm00001e037923_P001/Zm00001e015997_P002	14
GO:0080092	BP	regulation of pollen tube growth	19/411	91/26378	1.96e-16	1.13e-13	1.07e-13	Zm00001e012960_P004/Zm00001e034690_P002/Zm00001e020182_P002/Zm00001e019750_P001/Zm00001e017874_P002/Zm00001e012960_P008/Zm00001e021157_P001/Zm00001e012960_P009/Zm00001e012960_P002/Zm00001e024068_P001/Zm00001e009210_P001/Zm00001e024245_P002/Zm00001e019515_P003/Zm00001e036240_P001/Zm00001e028892_P001/Zm00001e020182_P001/Zm00001e017874_P001/Zm00001e039801_P002/Zm00001e012960_P010	19
GO:0010769	BP	regulation of cell morphogenesis involved in differentiation	20/411	97/26378	4.08e-17	5.66e-14	5.39e-14	Zm00001e012960_P004/Zm00001e034690_P002/Zm00001e020182_P002/Zm00001e019750_P001/Zm00001e017874_P002/Zm00001e012960_P008/Zm00001e021157_P001/Zm00001e012960_P009/Zm00001e012960_P002/Zm00001e002072_P001/Zm00001e024068_P001/Zm00001e009210_P001/Zm00001e024245_P002/Zm00001e019515_P003/Zm00001e036240_P001/Zm00001e028892_P001/Zm00001e020182_P001/Zm00001e017874_P001/Zm00001e039801_P002/Zm00001e012960_P010	20
GO:0051510	BP	regulation of unidimensional cell growth	20/411	168/26378	2.21e-12	5.45e-10	5.19e-10	Zm00001e012960_P004/Zm00001e034690_P002/Zm00001e020182_P002/Zm00001e019750_P001/Zm00001e017874_P002/Zm00001e012960_P008/Zm00001e021157_P001/Zm00001e012960_P009/Zm00001e012960_P002/Zm00001e024068_P001/Zm00001e009210_P001/Zm00001e024245_P002/Zm00001e019515_P003/Zm00001e036240_P001/Zm00001e028892_P001/Zm00001e020182_P001/Zm00001e017874_P001/Zm00001e039801_P002/Zm00001e012960_P010/Zm00001e016200_P001	20
GO:0022604	BP	regulation of cell morphogenesis	21/411	285/26378	5.08e-09	6.73e-07	6.41e-07	Zm00001e012960_P004/Zm00001e034690_P002/Zm00001e020182_P002/Zm00001e019750_P001/Zm00001e017874_P002/Zm00001e012960_P008/Zm00001e021157_P001/Zm00001e012960_P009/Zm00001e012960_P002/Zm00001e002072_P001/Zm00001e024068_P001/Zm00001e009210_P001/Zm00001e024245_P002/Zm00001e019515_P003/Zm00001e036240_P001/Zm00001e028892_P001/Zm00001e020182_P001/Zm00001e017874_P001/Zm00001e039801_P002/Zm00001e012960_P010…	21
GO:0060284	BP	regulation of cell development	22/411	188/26378	2.47e-13	7.72e-11	7.35e-11	Zm00001e012960_P004/Zm00001e034690_P002/Zm00001e020182_P002/Zm00001e019750_P001/Zm00001e017874_P002/Zm00001e012960_P008/Zm00001e010403_P002/Zm00001e021157_P001/Zm00001e012960_P009/Zm00001e004589_P002/Zm00001e012960_P002/Zm00001e002072_P001/Zm00001e024068_P001/Zm00001e009210_P001/Zm00001e024245_P002/Zm00001e019515_P003/Zm00001e036240_P001/Zm00001e028892_P001/Zm00001e020182_P001/Zm00001e017874_P001…	22
GO:0009664	BP	plant-type cell wall organization	24/411	300/26378	7.46e-11	1.23e-08	1.18e-08	Zm00001e037914_P002/Zm00001e015556_P001/Zm00001e015553_P001/Zm00001e015554_P001/Zm00001e017484_P001/Zm00001e015558_P001/Zm00001e015559_P001/Zm00001e037386_P001/Zm00001e015555_P001/Zm00001e015557_P001/Zm00001e038965_P001/Zm00001e037919_P001/Zm00001e037922_P001/Zm00001e038991_P001/Zm00001e024959_P001/Zm00001e037923_P001/Zm00001e037311_P001/Zm00001e015997_P002/Zm00001e041063_P001/Zm00001e016030_P002…	24
GO:0071555	BP	cell wall organization	24/411	422/26378	6.25e-08	7.69e-06	7.33e-06	Zm00001e037914_P002/Zm00001e015556_P001/Zm00001e015553_P001/Zm00001e015554_P001/Zm00001e017484_P001/Zm00001e015558_P001/Zm00001e015559_P001/Zm00001e037386_P001/Zm00001e015555_P001/Zm00001e015557_P001/Zm00001e038965_P001/Zm00001e037919_P001/Zm00001e037922_P001/Zm00001e038991_P001/Zm00001e024959_P001/Zm00001e037923_P001/Zm00001e037311_P001/Zm00001e015997_P002/Zm00001e041063_P001/Zm00001e016030_P002…	24
GO:0048638	BP	regulation of developmental growth	24/411	440/26378	1.36e-07	1.56e-05	1.48e-05	Zm00001e030589_P002/Zm00001e012960_P004/Zm00001e034690_P002/Zm00001e020182_P002/Zm00001e039750_P005/Zm00001e019750_P001/Zm00001e017874_P002/Zm00001e012960_P008/Zm00001e021157_P001/Zm00001e012960_P009/Zm00001e012960_P002/Zm00001e024068_P001/Zm00001e009210_P001/Zm00001e024245_P002/Zm00001e019515_P003/Zm00001e036240_P001/Zm00001e028892_P001/Zm00001e020182_P001/Zm00001e017874_P001/Zm00001e039801_P002…	24
GO:0001558	BP	regulation of cell growth	25/411	327/26378	7.88e-11	1.23e-08	1.18e-08	Zm00001e012960_P004/Zm00001e034690_P002/Zm00001e020182_P002/Zm00001e019750_P001/Zm00001e017874_P002/Zm00001e012960_P008/Zm00001e021157_P001/Zm00001e036245_P003/Zm00001e012960_P009/Zm00001e038175_P002/Zm00001e012960_P002/Zm00001e024068_P001/Zm00001e009210_P001/Zm00001e024245_P002/Zm00001e019515_P003/Zm00001e036240_P001/Zm00001e028892_P001/Zm00001e020182_P001/Zm00001e017874_P001/Zm00001e039801_P002…	25
GO:0045595	BP	regulation of cell differentiation	28/411	379/26378	1.27e-11	2.73e-09	2.6e-09	Zm00001e006590_P001/Zm00001e012960_P004/Zm00001e034690_P002/Zm00001e020182_P002/Zm00001e019750_P001/Zm00001e017874_P002/Zm00001e012960_P008/Zm00001e010403_P002/Zm00001e021157_P001/Zm00001e016072_P001/Zm00001e020808_P001/Zm00001e012960_P009/Zm00001e004589_P002/Zm00001e012960_P002/Zm00001e002072_P001/Zm00001e024068_P001/Zm00001e009210_P001/Zm00001e024245_P002/Zm00001e019515_P003/Zm00001e036240_P001…	28
GO:0009860	BP	pollen tube growth	29/411	348/26378	2.69e-13	7.72e-11	7.35e-11	Zm00001e012960_P004/Zm00001e034690_P002/Zm00001e020182_P002/Zm00001e019750_P001/Zm00001e017874_P002/Zm00001e034054_P007/Zm00001e012960_P008/Zm00001e021157_P001/Zm00001e012960_P009/Zm00001e022764_P001/Zm00001e011591_P002/Zm00001e012960_P002/Zm00001e022764_P002/Zm00001e024068_P001/Zm00001e030653_P001/Zm00001e014968_P004/Zm00001e009210_P001/Zm00001e024245_P002/Zm00001e019515_P003/Zm00001e036240_P001…	29
GO:0048868	BP	pollen tube development	30/411	476/26378	1.18e-10	1.69e-08	1.61e-08	Zm00001e012960_P004/Zm00001e034690_P002/Zm00001e020182_P002/Zm00001e019750_P001/Zm00001e017874_P002/Zm00001e034054_P007/Zm00001e012960_P008/Zm00001e021157_P001/Zm00001e012960_P009/Zm00001e022764_P001/Zm00001e011591_P002/Zm00001e012960_P002/Zm00001e022764_P002/Zm00001e024068_P001/Zm00001e030653_P001/Zm00001e014968_P004/Zm00001e009210_P001/Zm00001e024245_P002/Zm00001e019515_P003/Zm00001e036240_P001…	30
GO:0009932	BP	cell tip growth	36/411	411/26378	6.57e-17	5.66e-14	5.39e-14	Zm00001e012960_P004/Zm00001e034690_P002/Zm00001e020182_P002/Zm00001e036132_P002/Zm00001e019750_P001/Zm00001e017874_P002/Zm00001e034054_P007/Zm00001e012960_P008/Zm00001e023874_P001/Zm00001e021157_P001/Zm00001e015867_P001/Zm00001e012960_P009/Zm00001e022764_P001/Zm00001e011591_P002/Zm00001e012960_P002/Zm00001e022764_P002/Zm00001e024068_P001/Zm00001e030653_P001/Zm00001e014968_P004/Zm00001e009210_P001…	36
GO:0090406	CC	pollen tube	13/434	159/26938	1.98e-06	0.000427011	0.000403704	Zm00001e012960_P004/Zm00001e020182_P002/Zm00001e019750_P001/Zm00001e012960_P008/Zm00001e041530_P001/Zm00001e021157_P001/Zm00001e012960_P009/Zm00001e012960_P002/Zm00001e036240_P001/Zm00001e001733_P001/Zm00001e031360_P001/Zm00001e020182_P001/Zm00001e012960_P010	13
GO:0042995	CC	cell projection	15/434	351/26938	0.000634024	0.0456498	0.0431582	Zm00001e033254_P002/Zm00001e012960_P004/Zm00001e020182_P002/Zm00001e019750_P001/Zm00001e012960_P008/Zm00001e041530_P001/Zm00001e021157_P001/Zm00001e012960_P009/Zm00001e012960_P002/Zm00001e036240_P001/Zm00001e001733_P001/Zm00001e031360_P001/Zm00001e020182_P001/Zm00001e006603_P002/Zm00001e012960_P010	15
GO:0120025	CC	plasma membrane bounded cell projection	15/434	351/26938	0.000634024	0.0456498	0.0431582	Zm00001e033254_P002/Zm00001e012960_P004/Zm00001e020182_P002/Zm00001e019750_P001/Zm00001e012960_P008/Zm00001e041530_P001/Zm00001e021157_P001/Zm00001e012960_P009/Zm00001e012960_P002/Zm00001e036240_P001/Zm00001e001733_P001/Zm00001e031360_P001/Zm00001e020182_P001/Zm00001e006603_P002/Zm00001e012960_P010	15
GO:0017057	MF	6-phosphogluconolactonase activity	4/353	11/22412	1.83e-05	0.000971939	0.000859399	Zm00001e001999_P001/Zm00001e001999_P002/Zm00001e001999_P004/Zm00001e001999_P003	4
GO:0016162	MF	cellulose 1,4-beta-cellobiosidase activity	4/353	14/22412	5.35e-05	0.00204023	0.00180399	Zm00001e039820_P001/Zm00001e039795_P002/Zm00001e039795_P004/Zm00001e039795_P005	4
GO:0045159	MF	myosin II binding	6/353	41/22412	4.13e-05	0.00175589	0.00155258	Zm00001e025992_P001/Zm00001e008823_P001/Zm00001e008823_P003/Zm00001e005608_P001/Zm00001e040515_P004/Zm00001e012074_P001	6
GO:0030599	MF	pectinesterase activity	7/353	28/22412	2.02e-07	4.29e-05	3.79e-05	Zm00001e007917_P001/Zm00001e004056_P001/Zm00001e009863_P001/Zm00001e034231_P001/Zm00001e041757_P001/Zm00001e041006_P001/Zm00001e014142_P001	7
GO:0046910	MF	pectinesterase inhibitor activity	7/353	31/22412	4.3e-07	6.1e-05	5.39e-05	Zm00001e007917_P001/Zm00001e004056_P001/Zm00001e009863_P001/Zm00001e034231_P001/Zm00001e041757_P001/Zm00001e041006_P001/Zm00001e014142_P001	7
GO:0070696	MF	transmembrane receptor protein serine/threonine kinase binding	7/353	54/22412	2.12e-05	0.00100308	0.000886936	Zm00001e007747_P002/Zm00001e041111_P002/Zm00001e041111_P006/Zm00001e007747_P003/Zm00001e018161_P001/Zm00001e034144_P003/Zm00001e034144_P004	7
GO:0015925	MF	galactosidase activity	9/353	109/22412	5.76e-05	0.00204023	0.00180399	Zm00001e003992_P005/Zm00001e035986_P002/Zm00001e024694_P002/Zm00001e003992_P004/Zm00001e039820_P001/Zm00001e020528_P002/Zm00001e039795_P002/Zm00001e039795_P004/Zm00001e039795_P005	9
GO:0033612	MF	receptor serine/threonine kinase binding	10/353	96/22412	2.81e-06	0.0002985	0.000263936	Zm00001e007747_P002/Zm00001e041111_P002/Zm00001e041111_P006/Zm00001e007747_P003/Zm00001e018161_P001/Zm00001e034144_P003/Zm00001e005836_P002/Zm00001e034144_P004/Zm00001e016030_P002/Zm00001e016030_P001	10
GO:0051015	MF	actin filament binding	10/353	148/22412	0.000123291	0.00374275	0.00330938	Zm00001e033254_P002/Zm00001e031862_P001/Zm00001e034054_P007/Zm00001e038175_P002/Zm00001e014968_P004/Zm00001e023098_P001/Zm00001e042462_P001/Zm00001e041310_P001/Zm00001e007423_P001/Zm00001e018617_P001	10
GO:0009931	MF	calcium-dependent protein serine/threonine kinase activity	11/353	138/22412	1.23e-05	0.000768084	0.000679148	Zm00001e023516_P002/Zm00001e034690_P002/Zm00001e017874_P002/Zm00001e024068_P001/Zm00001e009210_P001/Zm00001e024245_P002/Zm00001e017767_P001/Zm00001e019515_P003/Zm00001e028892_P001/Zm00001e017874_P001/Zm00001e039801_P002	11
GO:0010857	MF	calcium-dependent protein kinase activity	11/353	138/22412	1.23e-05	0.000768084	0.000679148	Zm00001e023516_P002/Zm00001e034690_P002/Zm00001e017874_P002/Zm00001e024068_P001/Zm00001e009210_P001/Zm00001e024245_P002/Zm00001e017767_P001/Zm00001e019515_P003/Zm00001e028892_P001/Zm00001e017874_P001/Zm00001e039801_P002	11
GO:0052689	MF	carboxylic ester hydrolase activity	12/353	205/22412	0.000105936	0.00346329	0.00306228	Zm00001e021870_P001/Zm00001e007917_P001/Zm00001e004056_P001/Zm00001e009863_P001/Zm00001e034231_P001/Zm00001e041757_P001/Zm00001e041006_P001/Zm00001e014142_P001/Zm00001e001999_P001/Zm00001e001999_P002/Zm00001e001999_P004/Zm00001e001999_P003	12
GO:0003779	MF	actin binding	13/353	193/22412	1.27e-05	0.000768084	0.000679148	Zm00001e033254_P002/Zm00001e031862_P001/Zm00001e034054_P007/Zm00001e038175_P002/Zm00001e014968_P004/Zm00001e023098_P001/Zm00001e042462_P001/Zm00001e041310_P001/Zm00001e007423_P001/Zm00001e029081_P001/Zm00001e027449_P001/Zm00001e019866_P001/Zm00001e018617_P001	13
GO:0004683	MF	calmodulin-dependent protein kinase activity	14/353	153/22412	1.49e-07	4.29e-05	3.79e-05	Zm00001e023516_P002/Zm00001e025992_P001/Zm00001e034690_P002/Zm00001e017874_P002/Zm00001e005608_P001/Zm00001e012074_P001/Zm00001e024068_P001/Zm00001e009210_P001/Zm00001e024245_P002/Zm00001e017767_P001/Zm00001e019515_P003/Zm00001e028892_P001/Zm00001e017874_P001/Zm00001e039801_P002	14
GO:0005516	MF	calmodulin binding	16/353	386/22412	0.000450317	0.012759	0.0112816	Zm00001e023516_P002/Zm00001e034690_P002/Zm00001e012888_P004/Zm00001e012888_P003/Zm00001e017874_P002/Zm00001e041747_P004/Zm00001e036728_P004/Zm00001e024068_P001/Zm00001e009210_P001/Zm00001e024245_P002/Zm00001e017767_P001/Zm00001e019515_P003/Zm00001e028892_P001/Zm00001e017874_P001/Zm00001e039801_P002/Zm00001e005735_P001	16

## Sheet: SUP
GO annotations of exclusively detected transcripts in SUP
ID		Description	GeneRatio	BgRatio	pvalue	p.adjust	qvalue	geneID	Count
GO:0016762	MF	xyloglucan:xyloglucosyl transferase activity	3/146	13/22412	7.38e-05	0.0222241	0.0220725	Zm00001e036063_P001/Zm00001e036063_P004/Zm00001e036063_P005	3
