# Supplementary material for: Transcriptome profiling provides insights into the molecular mechanisms of maize kernel and silk development
Source: BMC Genom Data. 2021 Aug 21;22:28. doi: 10.1186/s12863-021-00981-4 (PMC8379809; doi:10.1186/s12863-021-00981-4)
Supplement: Supplementary file 4 — Additional file 4: Table S4. Analysis of differentially expressed transcripts between kernels and silks. [file 12863_2021_981_MOESM4_ESM.xlsx]

## Sheet: Sheet1
Differentially expressed transcript analysis between kernels
Transcript_id	baseMean	log2FoldChange	lfcSE	stat	pvalue	padj
Zm00001e033100_T005	30046.6	-18.3071	2.82412	-6.48242	9.03e-11	2.7e-10
Zm00001e039795_T004	8224.43	-16.4378	4.06429	-4.04443	5.25e-05	0.000112335
Zm00001e004159_T001	6650.54	-16.1316	1.6114	-10.011	1.36e-23	6.19e-23
Zm00001e015367_T003	6462.79	-16.0903	1.44455	-11.1387	8.13e-29	4.12e-28
Zm00001e040186_T002	15245.7	-15.8858	1.44151	-11.0202	3.05e-28	1.53e-27
Zm00001e035065_T001	5256.46	-15.7923	1.47224	-10.7267	7.63e-27	3.72e-26
Zm00001e016030_T001	3043.33	-15.0038	1.46171	-10.2646	1.02e-24	4.74e-24
Zm00001e011091_T002	2926.49	-14.9474	1.49426	-10.0032	1.48e-23	6.68e-23
Zm00001e026744_T002	2919.81	-14.9441	1.46061	-10.2314	1.43e-24	6.65e-24
Zm00001e016030_T002	2868.08	-14.9182	1.4475	-10.3062	6.61e-25	3.09e-24
Zm00001e039996_T002	2856.1	-14.9122	1.46806	-10.1578	3.06e-24	1.41e-23
Zm00001e031373_T001	2812.99	-14.8903	1.44553	-10.3009	6.98e-25	3.26e-24
Zm00001e020528_T002	2671.37	-14.8158	1.44431	-10.258	1.09e-24	5.07e-24
Zm00001e001999_T003	2658.24	-14.8087	1.54538	-9.58255	9.47e-22	4.08e-21
Zm00001e003525_T001	2400.46	-14.6615	1.44569	-10.1415	3.62e-24	1.66e-23
Zm00001e008679_T003	2323.13	-14.6142	1.47009	-9.94102	2.76e-23	1.24e-22
Zm00001e036386_T002	2299.74	-14.5996	1.47944	-9.86836	5.71e-23	2.55e-22
Zm00001e005818_T003	2222.06	-14.55	1.71161	-8.50079	1.88e-17	7.18e-17
Zm00001e009613_T003	2205.07	-14.539	1.48658	-9.78018	1.37e-22	6.05e-22
Zm00001e038946_T001	2001.21	-14.3988	3.75003	-3.83965	0.000123211	0.000256756
Zm00001e019071_T002	1927.5	-14.3449	1.48567	-9.65553	4.66e-22	2.03e-21
Zm00001e017239_T001	1832.83	-14.2723	1.46613	-9.73462	2.15e-22	9.43e-22
Zm00001e006684_T001	1747.95	-14.2038	1.5731	-9.02923	1.73e-19	7.03e-19
Zm00001e022950_T005	1724.61	-14.1844	1.45451	-9.752	1.81e-22	7.97e-22
Zm00001e001712_T005	1699.78	-14.1635	2.03121	-6.97294	3.1e-12	9.85e-12
Zm00001e036457_T004	1585.61	-14.0632	1.44832	-9.71002	2.73e-22	1.2e-21
Zm00001e007728_T003	1553.96	-14.0341	1.44612	-9.70463	2.88e-22	1.26e-21
Zm00001e037438_T003	1409.27	-13.8931	1.44646	-9.60488	7.62e-22	3.3e-21
Zm00001e040574_T001	1370.68	-13.8531	1.55249	-8.92316	4.53e-19	1.82e-18
Zm00001e038366_T004	1368.96	-13.8512	2.48699	-5.56946	2.56e-08	6.83e-08
Zm00001e007730_T003	1303.7	-13.7808	1.44696	-9.52396	1.67e-21	7.13e-21
Zm00001e030420_T001	1236.49	-13.7045	1.5268	-8.97592	2.81e-19	1.14e-18
Zm00001e021392_T002	1138.36	-13.5851	1.45678	-9.3254	1.11e-20	4.63e-20
Zm00001e005141_T003	1128.2	-13.5722	1.72013	-7.89021	3.02e-15	1.07e-14
Zm00001e018294_T002	1121.24	-13.5633	1.44815	-9.36594	7.54e-21	3.16e-20
Zm00001e010507_T006	1118.88	-13.5602	1.96837	-6.88904	5.62e-12	1.77e-11
Zm00001e005705_T003	1109.51	-13.5481	1.44878	-9.35139	8.65e-21	3.63e-20
Zm00001e001677_T003	1108.18	-13.5464	1.47434	-9.18809	4e-20	1.65e-19
Zm00001e018368_T002	2933.84	-13.5127	4.78468	-2.82416	0.00474042	0.00848053
Zm00001e027653_T002	1068.1	-13.4932	1.66231	-8.11712	4.77e-16	1.74e-15
Zm00001e023616_T004	1057.53	-13.4788	1.45417	-9.26908	1.88e-20	7.82e-20
Zm00001e014617_T003	1033.2	-13.4453	1.44938	-9.27659	1.75e-20	7.29e-20
Zm00001e008019_T001	1030.14	-13.4411	1.45735	-9.22297	2.89e-20	1.2e-19
Zm00001e025482_T002	1015.6	-13.4205	1.44941	-9.25929	2.06e-20	8.56e-20
Zm00001e019607_T001	1014.32	-13.4187	1.44922	-9.25921	2.06e-20	8.57e-20
Zm00001e025767_T002	1013.15	-13.4171	1.46212	-9.17647	4.45e-20	1.83e-19
Zm00001e015406_T003	973.138	-13.3589	1.46405	-9.12461	7.2e-20	2.95e-19
Zm00001e030049_T001	961.272	-13.3412	1.44903	-9.20697	3.35e-20	1.39e-19
Zm00001e015513_T006	903.146	-13.2512	1.63249	-8.11715	4.77e-16	1.73e-15
Zm00001e009572_T001	895.447	-13.2389	1.57301	-8.41627	3.89e-17	1.47e-16
Zm00001e028311_T001	871.434	-13.1995	2.84471	-4.64002	3.48e-06	8.05e-06
Zm00001e022985_T008	868.699	-13.1951	1.4842	-8.89041	6.09e-19	2.44e-18
Zm00001e003433_T001	861.718	-13.1834	1.47198	-8.95626	3.36e-19	1.36e-18
Zm00001e017919_T003	858.307	-13.1778	1.48529	-8.87218	7.17e-19	2.87e-18
Zm00001e019758_T003	855.745	-13.1734	1.56132	-8.43732	3.25e-17	1.23e-16
Zm00001e024091_T001	854.054	-13.1706	1.45327	-9.06277	1.27e-19	5.18e-19
Zm00001e036094_T001	841.052	-13.1484	1.45048	-9.06488	1.25e-19	5.09e-19
Zm00001e037594_T002	833.326	-13.1352	1.45116	-9.05149	1.41e-19	5.74e-19
Zm00001e037721_T001	833.148	-13.1348	1.91799	-6.8482	7.48e-12	2.34e-11
Zm00001e031561_T001	832.198	-13.1331	2.79144	-4.70477	2.54e-06	5.92e-06
Zm00001e034658_T003	810.988	-13.096	1.46234	-8.95548	3.38e-19	1.37e-18
Zm00001e032370_T002	803.894	-13.0833	1.47433	-8.87405	7.05e-19	2.82e-18
Zm00001e029804_T001	795.991	-13.069	1.45292	-8.99503	2.36e-19	9.57e-19
Zm00001e021350_T004	792.897	-13.0634	1.47253	-8.87142	7.22e-19	2.89e-18
Zm00001e020851_T002	782.33	-13.044	2.24705	-5.80494	6.44e-09	1.77e-08
Zm00001e035473_T001	774.611	-13.0297	1.5001	-8.68586	3.76e-18	1.47e-17
Zm00001e034776_T001	764.924	-13.0116	1.46327	-8.89212	6e-19	2.4e-18
Zm00001e018591_T001	754.645	-12.992	1.45732	-8.91502	4.88e-19	1.96e-18
Zm00001e030619_T003	744.982	-12.9735	1.45215	-8.93401	4.11e-19	1.65e-18
Zm00001e015946_T001	744.556	-12.9727	1.45708	-8.90319	5.43e-19	2.18e-18
Zm00001e026795_T001	726.408	-12.937	1.4941	-8.65869	4.77e-18	1.86e-17
Zm00001e010981_T001	1930.81	-12.9045	1.44393	-8.93708	4e-19	1.61e-18
Zm00001e033757_T001	698.585	-12.8807	1.46493	-8.79271	1.46e-18	5.79e-18
Zm00001e030755_T005	667.788	-12.8157	1.49102	-8.59526	8.31e-18	3.21e-17
Zm00001e013341_T001	666.671	-12.8132	1.49076	-8.59504	8.32e-18	3.22e-17
Zm00001e032036_T001	661.93	-12.8029	1.9926	-6.42523	1.32e-10	3.91e-10
Zm00001e001849_T001	660.43	-12.7997	1.47996	-8.64868	5.21e-18	2.03e-17
Zm00001e006106_T001	655.206	-12.7882	1.46187	-8.74781	2.18e-18	8.56e-18
Zm00001e032871_T003	643.757	-12.7628	1.69538	-7.52799	5.15e-14	1.75e-13
Zm00001e027916_T002	628.441	-12.728	1.45353	-8.75662	2.01e-18	7.93e-18
Zm00001e041750_T004	617.074	-12.7017	1.59144	-7.98126	1.45e-15	5.18e-15
Zm00001e005766_T001	613.86	-12.6941	2.68356	-4.73031	2.24e-06	5.24e-06
Zm00001e040290_T004	606.5	-12.6768	1.4661	-8.64663	5.3e-18	2.06e-17
Zm00001e007128_T005	599.319	-12.6595	1.66149	-7.6194	2.55e-14	8.75e-14
Zm00001e017428_T002	573.378	-12.5958	1.48513	-8.48126	2.23e-17	8.46e-17
Zm00001e015870_T001	566.811	-12.5791	1.4543	-8.64961	5.17e-18	2.01e-17
Zm00001e041747_T002	547.794	-12.5299	1.83176	-6.84034	7.9e-12	2.47e-11
Zm00001e038716_T003	546.089	-12.5254	1.63749	-7.64915	2.02e-14	6.97e-14
Zm00001e017805_T002	539.423	-12.5076	1.45578	-8.59173	8.57e-18	3.31e-17
Zm00001e035203_T001	531.141	-12.4853	1.4584	-8.56099	1.12e-17	4.3e-17
Zm00001e037759_T001	517.043	-12.4465	1.49754	-8.31129	9.47e-17	3.52e-16
Zm00001e017117_T003	514.324	-12.4389	1.51969	-8.18515	2.72e-16	9.95e-16
Zm00001e014290_T003	508.735	-12.4231	1.46661	-8.47065	2.44e-17	9.26e-17
Zm00001e039064_T004	504.546	-12.4112	2.12168	-5.84971	4.92e-09	1.37e-08
Zm00001e002279_T002	504.524	-12.4112	1.56931	-7.9087	2.6e-15	9.22e-15
Zm00001e001222_T001	503.89	-12.4093	2.0616	-6.01928	1.75e-09	4.96e-09
Zm00001e027984_T001	1320.86	-12.3567	1.44687	-8.54026	1.34e-17	5.13e-17
Zm00001e037720_T003	482.687	-12.3473	1.89478	-6.51651	7.2e-11	2.16e-10
Zm00001e032430_T005	480.045	-12.3395	1.4591	-8.4569	2.75e-17	1.04e-16
Zm00001e005007_T003	476.686	-12.3293	1.4724	-8.37366	5.59e-17	2.1e-16
Zm00001e029484_T001	476.626	-12.3291	1.46212	-8.4323	3.39e-17	1.28e-16
Zm00001e019129_T002	470.786	-12.3112	2.88693	-4.26447	2e-05	4.42e-05
Zm00001e007836_T004	470.323	-12.3097	3.46067	-3.55703	0.000375067	0.000751944
Zm00001e021350_T002	469.336	-12.3068	1.46834	-8.38144	5.23e-17	1.96e-16
Zm00001e006088_T001	466.564	-12.2983	1.45688	-8.44153	3.13e-17	1.19e-16
Zm00001e035505_T002	460.613	-12.2798	1.46804	-8.36472	6.03e-17	2.26e-16
Zm00001e035374_T002	458.947	-12.2745	1.53132	-8.01564	1.1e-15	3.93e-15
Zm00001e031319_T001	449.53	-12.2447	1.45805	-8.39802	4.54e-17	1.71e-16
Zm00001e019875_T004	448.043	-12.2398	3.22407	-3.79636	0.000146835	0.000304297
Zm00001e024547_T004	446.248	-12.2342	1.47588	-8.28939	1.14e-16	4.22e-16
Zm00001e004177_T001	437.356	-12.205	2.09547	-5.82446	5.73e-09	1.58e-08
Zm00001e028857_T001	436.919	-12.2037	1.4732	-8.28377	1.19e-16	4.42e-16
Zm00001e007567_T002	426.315	-12.1681	1.49318	-8.14914	3.67e-16	1.34e-15
Zm00001e007834_T002	425.045	-12.1639	1.46684	-8.29261	1.11e-16	4.11e-16
Zm00001e038503_T002	424.205	-12.161	1.63754	-7.42636	1.12e-13	3.74e-13
Zm00001e014955_T001	417.476	-12.1379	1.48692	-8.16312	3.26e-16	1.19e-15
Zm00001e007819_T003	416.922	-12.1361	1.6697	-7.2684	3.64e-13	1.2e-12
Zm00001e001712_T004	413.644	-12.1246	2.40337	-5.04482	4.54e-07	1.11e-06
Zm00001e018135_T004	411.918	-12.1184	3.7907	-3.19688	0.00138922	0.00264516
Zm00001e009977_T001	411.251	-12.1163	1.47923	-8.19097	2.59e-16	9.49e-16
Zm00001e009950_T002	410.712	-12.1143	1.48793	-8.14174	3.9e-16	1.42e-15
Zm00001e017512_T002	407.477	-12.1029	2.85668	-4.23669	2.27e-05	4.99e-05
Zm00001e001198_T003	403.37	-12.0883	1.45943	-8.28293	1.2e-16	4.45e-16
Zm00001e007970_T002	396.371	-12.0632	1.53953	-7.83561	4.67e-15	1.64e-14
Zm00001e034787_T005	391.604	-12.0457	1.51758	-7.93743	2.06e-15	7.34e-15
Zm00001e040505_T002	382.025	-12.0099	1.46287	-8.20982	2.22e-16	8.13e-16
Zm00001e027475_T001	381.476	-12.0078	1.47913	-8.11813	4.73e-16	1.72e-15
Zm00001e019866_T001	378.216	-11.9954	1.47373	-8.13949	3.97e-16	1.45e-15
Zm00001e039693_T001	377.043	-11.9909	2.93956	-4.07915	4.52e-05	9.73e-05
Zm00001e002576_T002	376.216	-11.9879	1.58291	-7.57331	3.64e-14	1.24e-13
Zm00001e009973_T004	374.565	-11.9814	1.49991	-7.98808	1.37e-15	4.9e-15
Zm00001e024729_T004	373.603	-11.9777	1.78093	-6.72553	1.75e-11	5.39e-11
Zm00001e001712_T001	367.994	-11.9558	3.52579	-3.39095	0.000696518	0.0013635
Zm00001e041235_T004	362.753	-11.9352	1.52297	-7.83677	4.62e-15	1.62e-14
Zm00001e009827_T001	342.377	-11.8519	1.64457	-7.20666	5.73e-13	1.87e-12
Zm00001e032651_T001	341.222	-11.8469	1.46575	-8.08247	6.35e-16	2.3e-15
Zm00001e008383_T004	340.987	-11.846	1.84179	-6.43179	1.26e-10	3.75e-10
Zm00001e035868_T001	336.486	-11.8268	1.46273	-8.08542	6.2e-16	2.24e-15
Zm00001e009026_T002	334.578	-11.8185	2.68728	-4.39794	1.09e-05	2.45e-05
Zm00001e031342_T002	332.556	-11.8098	2.3564	-5.01181	5.39e-07	1.31e-06
Zm00001e003090_T004	331.863	-11.8069	1.46488	-8.05995	7.63e-16	2.76e-15
Zm00001e037284_T002	331.555	-11.8054	1.49183	-7.9134	2.5e-15	8.88e-15
Zm00001e030944_T002	330.819	-11.8023	1.77358	-6.65453	2.84e-11	8.69e-11
Zm00001e014650_T002	330.227	-11.7996	1.48413	-7.95053	1.86e-15	6.62e-15
Zm00001e014408_T001	323.893	-11.7717	1.48175	-7.94445	1.95e-15	6.95e-15
Zm00001e026426_T001	321.763	-11.7622	1.46371	-8.03589	9.29e-16	3.34e-15
Zm00001e027358_T001	321.251	-11.7599	1.75526	-6.69979	2.09e-11	6.41e-11
Zm00001e030671_T002	312.996	-11.7223	2.41581	-4.85234	1.22e-06	2.9e-06
Zm00001e016896_T002	310.54	-11.711	1.71371	-6.83371	8.27e-12	2.58e-11
Zm00001e016395_T004	310.536	-11.7109	2.41347	-4.85232	1.22e-06	2.9e-06
Zm00001e039795_T005	21089.2	-11.7089	0.41197	-28.4218	1.09e-177	1.92e-176
Zm00001e030189_T002	309.459	-11.7061	1.48947	-7.85923	3.87e-15	1.36e-14
Zm00001e030444_T002	308.027	-11.6992	1.4744	-7.93495	2.11e-15	7.49e-15
Zm00001e007343_T003	304.745	-11.6838	1.49752	-7.80211	6.09e-15	2.13e-14
Zm00001e021215_T002	302.291	-11.6722	2.28686	-5.104	3.33e-07	8.25e-07
Zm00001e003355_T003	298.413	-11.6536	1.53001	-7.61671	2.6e-14	8.93e-14
Zm00001e001593_T009	810.579	-11.6508	2.03686	-5.72001	1.07e-08	2.91e-08
Zm00001e020411_T001	293.491	-11.6295	3.03708	-3.82916	0.000128579	0.000267519
Zm00001e013310_T001	293.065	-11.6275	1.51156	-7.69241	1.44e-14	5e-14
Zm00001e015203_T003	292.021	-11.6223	2.42459	-4.7935	1.64e-06	3.86e-06
Zm00001e005300_T003	763.029	-11.565	1.5276	-7.57068	3.71e-14	1.27e-13
Zm00001e007083_T001	278.425	-11.5535	1.48553	-7.77734	7.41e-15	2.59e-14
Zm00001e036876_T001	278.152	-11.5521	1.48329	-7.78814	6.8e-15	2.38e-14
Zm00001e036660_T001	276.155	-11.5417	1.46772	-7.8637	3.73e-15	1.31e-14
Zm00001e025297_T006	274.212	-11.5315	1.66195	-6.93854	3.96e-12	1.25e-11
Zm00001e022735_T004	271.107	-11.515	1.59024	-7.24108	4.45e-13	1.46e-12
Zm00001e005373_T001	270.947	-11.5143	1.50989	-7.62594	2.42e-14	8.32e-14
Zm00001e029793_T002	270.592	-11.5124	1.46778	-7.84339	4.39e-15	1.54e-14
Zm00001e001640_T005	268.389	-11.5005	1.95917	-5.8701	4.36e-09	1.21e-08
Zm00001e039795_T006	265.041	-11.4825	1.4682	-7.8208	5.25e-15	1.84e-14
Zm00001e016896_T005	263.232	-11.4725	1.70497	-6.72886	1.71e-11	5.27e-11
Zm00001e015730_T001	263.157	-11.4722	1.49568	-7.67028	1.72e-14	5.93e-14
Zm00001e015226_T003	260.356	-11.4567	2.1175	-5.41049	6.29e-08	1.64e-07
Zm00001e002365_T001	259.462	-11.4518	1.4694	-7.79351	6.52e-15	2.28e-14
Zm00001e010509_T003	258.328	-11.4454	1.50733	-7.59315	3.12e-14	1.07e-13
Zm00001e019058_T003	256.705	-11.4363	2.37431	-4.8167	1.46e-06	3.45e-06
Zm00001e030064_T002	254.44	-11.4235	1.47039	-7.76906	7.91e-15	2.76e-14
Zm00001e016785_T003	251.896	-11.4092	1.49073	-7.6534	1.96e-14	6.75e-14
Zm00001e033556_T004	250.338	-11.4002	1.52838	-7.45901	8.72e-14	2.93e-13
Zm00001e000854_T001	249.297	-11.3942	1.48653	-7.66497	1.79e-14	6.18e-14
Zm00001e033208_T004	249.113	-11.393	1.5067	-7.56152	3.98e-14	1.36e-13
Zm00001e021570_T003	248.565	-11.3898	1.59917	-7.12233	1.06e-12	3.43e-12
Zm00001e020352_T005	248.461	-11.3893	1.49669	-7.60967	2.75e-14	9.42e-14
Zm00001e001201_T001	248.282	-11.3883	1.54599	-7.36635	1.75e-13	5.83e-13
Zm00001e034405_T005	673.231	-11.384	1.4869	-7.65617	1.92e-14	6.61e-14
Zm00001e018256_T001	242.506	-11.3542	1.50041	-7.56738	3.81e-14	1.3e-13
Zm00001e034215_T002	241.974	-11.351	2.52998	-4.4866	7.24e-06	1.64e-05
Zm00001e020786_T001	241.597	-11.3489	1.53961	-7.37128	1.69e-13	5.63e-13
Zm00001e017061_T004	240.234	-11.3406	1.54901	-7.32122	2.46e-13	8.14e-13
Zm00001e014883_T001	237.652	-11.3251	1.46903	-7.70923	1.27e-14	4.39e-14
Zm00001e015301_T002	235.977	-11.315	1.51954	-7.44631	9.6e-14	3.22e-13
Zm00001e016177_T001	233.681	-11.3008	1.47028	-7.68619	1.52e-14	5.25e-14
Zm00001e019536_T002	232.245	-11.2918	1.63832	-6.89231	5.49e-12	1.73e-11
Zm00001e013350_T001	227.777	-11.2638	1.53684	-7.32918	2.32e-13	7.67e-13
Zm00001e031911_T001	219.009	-11.2073	1.48166	-7.56402	3.91e-14	1.33e-13
Zm00001e021503_T002	214.38	-11.1764	1.73102	-6.45651	1.07e-10	3.2e-10
Zm00001e001257_T002	211.51	-11.157	1.47171	-7.58097	3.43e-14	1.17e-13
Zm00001e027928_T001	210.264	-11.1484	1.47668	-7.54962	4.37e-14	1.48e-13
Zm00001e036897_T001	209.745	-11.1448	1.47488	-7.55644	4.14e-14	1.41e-13
Zm00001e035920_T003	208.11	-11.1334	3.79301	-2.93524	0.0033329	0.00606841
Zm00001e041747_T001	203.872	-11.1038	2.74037	-4.05193	5.08e-05	0.000108939
Zm00001e029967_T003	203.706	-11.1028	1.49369	-7.43316	1.06e-13	3.55e-13
Zm00001e024285_T004	202.013	-11.0908	1.61729	-6.85763	7e-12	2.19e-11
Zm00001e040391_T001	201.734	-11.0887	1.47418	-7.52194	5.4e-14	1.83e-13
Zm00001e017493_T001	199.994	-11.0762	1.47309	-7.519	5.52e-14	1.87e-13
Zm00001e001639_T001	194.843	-11.0385	1.79273	-6.15738	7.4e-10	2.13e-09
Zm00001e001999_T001	522.467	-11.0177	1.69533	-6.49885	8.09e-11	2.43e-10
Zm00001e009308_T003	521.72	-11.0155	1.71354	-6.42853	1.29e-10	3.83e-10
Zm00001e025797_T001	191.136	-11.0107	3.78922	-2.90578	0.00366334	0.00663993
Zm00001e004118_T005	187	-10.9792	1.57767	-6.95913	3.42e-12	1.09e-11
Zm00001e004754_T001	185.591	-10.9683	2.99707	-3.65966	0.000252551	0.000513141
Zm00001e036942_T002	185.524	-10.9679	1.48198	-7.40087	1.35e-13	4.52e-13
Zm00001e001414_T002	1007.47	-10.9626	1.72063	-6.37127	1.87e-10	5.54e-10
Zm00001e034747_T003	181.739	-10.9381	2.67568	-4.08796	4.35e-05	9.38e-05
Zm00001e036860_T001	1959.07	-10.9251	0.740567	-14.7523	2.97e-49	2.09e-48
Zm00001e016395_T007	179.168	-10.9175	2.40434	-4.54077	5.6e-06	1.28e-05
Zm00001e020655_T001	484.682	-10.9102	1.58131	-6.89943	5.22e-12	1.64e-11
Zm00001e024173_T001	176.746	-10.898	1.52738	-7.13509	9.67e-13	3.13e-12
Zm00001e029148_T002	172.218	-10.8605	1.47665	-7.3548	1.91e-13	6.35e-13
Zm00001e029284_T001	171.972	-10.8584	1.47661	-7.35363	1.93e-13	6.41e-13
Zm00001e005516_T001	170.613	-10.8471	1.55054	-6.99568	2.64e-12	8.4e-12
Zm00001e033155_T003	170.462	-10.8456	1.70599	-6.35737	2.05e-10	6.06e-10
Zm00001e018073_T004	1850.33	-10.8372	2.68408	-4.03759	5.4e-05	0.000115565
Zm00001e001545_T002	1375.28	-10.8295	0.844595	-12.8221	1.23e-37	7.28e-37
Zm00001e008162_T001	166.367	-10.8106	1.47726	-7.31802	2.52e-13	8.33e-13
Zm00001e028366_T001	164.909	-10.7979	1.47761	-7.30769	2.72e-13	8.98e-13
Zm00001e035065_T003	2240.06	-10.7966	0.807413	-13.3718	8.83e-41	5.47e-40
Zm00001e028965_T001	164.015	-10.7901	1.91752	-5.62713	1.83e-08	4.94e-08
Zm00001e033305_T001	163.816	-10.7884	1.51695	-7.11193	1.14e-12	3.7e-12
Zm00001e040801_T005	163.051	-10.7817	1.52454	-7.0721	1.53e-12	4.9e-12
Zm00001e018161_T001	887.921	-10.7785	2.83588	-3.80074	0.000144262	0.000299174
Zm00001e021787_T002	162.495	-10.7767	1.59507	-6.75628	1.42e-11	4.38e-11
Zm00001e032762_T001	156.669	-10.724	1.47977	-7.24705	4.26e-13	1.4e-12
Zm00001e006044_T001	154.893	-10.7076	1.4856	-7.20757	5.7e-13	1.86e-12
Zm00001e014775_T001	154.716	-10.7058	2.73097	-3.92013	8.85e-05	0.000186426
Zm00001e010543_T001	1673.04	-10.6964	0.811668	-13.1783	1.17e-39	7.14e-39
Zm00001e006263_T004	150.696	-10.6679	1.47964	-7.20978	5.6e-13	1.83e-12
Zm00001e041363_T005	147.87	-10.6405	1.51273	-7.03395	2.01e-12	6.43e-12
Zm00001e023867_T003	143.987	-10.6021	1.51142	-7.01464	2.31e-12	7.36e-12
Zm00001e018468_T001	142.724	-10.5896	1.55014	-6.83136	8.41e-12	2.62e-11
Zm00001e028132_T005	380.419	-10.5615	2.93351	-3.6003	0.000317856	0.000641099
Zm00001e021497_T001	139.012	-10.5515	1.48475	-7.10658	1.19e-12	3.84e-12
Zm00001e004758_T002	137.607	-10.5368	2.35809	-4.46837	7.88e-06	1.78e-05
Zm00001e032330_T001	136.069	-10.5207	1.48955	-7.063	1.63e-12	5.23e-12
Zm00001e040272_T001	133.309	-10.491	2.66044	-3.94333	8.04e-05	0.000169814
Zm00001e040354_T002	3925.31	-10.4679	0.438355	-23.8799	4.95e-126	6.74e-125
Zm00001e015078_T003	130.787	-10.4634	1.61049	-6.49702	8.19e-11	2.46e-10
Zm00001e020403_T002	3895.67	-10.4569	0.441999	-23.6583	9.7e-124	1.29e-122
Zm00001e025399_T001	689.865	-10.4187	3.24307	-3.21259	0.00131542	0.00250848
Zm00001e008718_T002	125.335	-10.402	1.77385	-5.86406	4.52e-09	1.25e-08
Zm00001e013755_T004	125.043	-10.3987	1.94074	-5.35811	8.41e-08	2.17e-07
Zm00001e015200_T005	123.558	-10.3813	3.75208	-2.76681	0.00566078	0.0100406
Zm00001e007056_T001	120.73	-10.3482	1.51723	-6.82043	9.08e-12	2.83e-11
Zm00001e020740_T001	117.869	-10.3134	1.48633	-6.93884	3.95e-12	1.25e-11
Zm00001e029209_T002	117.616	-10.3102	1.51855	-6.78952	1.13e-11	3.49e-11
Zm00001e040428_T001	115.859	-10.2885	1.50547	-6.83407	8.25e-12	2.58e-11
Zm00001e023457_T002	115.728	-10.2869	1.53093	-6.71936	1.83e-11	5.62e-11
Zm00001e029388_T001	115.624	-10.2856	1.5717	-6.54425	5.98e-11	1.81e-10
Zm00001e038631_T001	1238.43	-10.2627	0.733708	-13.9875	1.86e-44	1.21e-43
Zm00001e008149_T001	2977.07	-10.2063	0.460434	-22.1666	7.22e-109	8.73e-108
Zm00001e012806_T004	593.562	-10.2018	1.14924	-8.87697	6.87e-19	2.75e-18
Zm00001e039795_T002	10290	-10.1882	0.251487	-40.5116	0	0
Zm00001e020008_T001	107.734	-10.1836	2.07535	-4.90694	9.25e-07	2.21e-06
Zm00001e022794_T002	106.75	-10.1704	1.52762	-6.65767	2.78e-11	8.51e-11
Zm00001e040050_T002	104.412	-10.1385	1.49492	-6.78193	1.19e-11	3.68e-11
Zm00001e004965_T006	102.488	-10.1116	1.49671	-6.75591	1.42e-11	4.39e-11
Zm00001e016596_T003	553.264	-10.1003	1.04323	-9.68176	3.6e-22	1.57e-21
Zm00001e005344_T001	7392.62	-10.0854	0.280067	-36.0107	5.7e-284	1.46e-282
Zm00001e019603_T001	100.46	-10.0827	1.53052	-6.58781	4.46e-11	1.36e-10
Zm00001e023289_T002	99.6091	-10.0705	1.57035	-6.4129	1.43e-10	4.24e-10
Zm00001e010128_T002	99.1282	-10.0635	1.68691	-5.96565	2.44e-09	6.84e-09
Zm00001e033413_T001	268.25	-10.0559	1.47181	-6.83236	8.35e-12	2.61e-11
Zm00001e021760_T004	263.977	-10.0298	2.95796	-3.39079	0.000696902	0.00136414
Zm00001e040830_T001	96.8322	-10.0297	1.53253	-6.54454	5.97e-11	1.8e-10
Zm00001e024418_T004	261.178	-10.0179	1.98262	-5.05287	4.35e-07	1.07e-06
Zm00001e001945_T003	4074.73	-9.98631	4.57639	-2.18214	0.0290994	0.0465665
Zm00001e032505_T001	93.2796	-9.97593	2.16081	-4.61675	3.9e-06	8.98e-06
Zm00001e003812_T001	92.2601	-9.96017	1.53562	-6.48608	8.81e-11	2.64e-10
Zm00001e000980_T002	92.1603	-9.95833	1.6016	-6.21775	5.04e-10	1.47e-09
Zm00001e032290_T002	1498.49	-9.95265	0.603514	-16.4912	4.25e-61	3.44e-60
Zm00001e000568_T005	1222.45	-9.92706	2.61935	-3.78989	0.000150714	0.000312091
Zm00001e021861_T002	88.5922	-9.90159	1.85262	-5.34465	9.06e-08	2.34e-07
Zm00001e034762_T001	83.7896	-9.82122	1.68283	-5.83614	5.34e-09	1.48e-08
Zm00001e012728_T005	83.2422	-9.8115	1.52535	-6.43228	1.26e-10	3.74e-10
Zm00001e036907_T001	2703.9	-9.799	1.35216	-7.24693	4.26e-13	1.4e-12
Zm00001e019922_T003	862.152	-9.74009	0.756411	-12.8767	6.09e-38	3.61e-37
Zm00001e036835_T002	214.827	-9.73485	1.57514	-6.18032	6.4e-10	1.85e-09
Zm00001e024546_T001	78.6368	-9.72964	1.50687	-6.45687	1.07e-10	3.19e-10
Zm00001e019776_T003	2562.18	-9.72123	1.36173	-7.13887	9.41e-13	3.05e-12
Zm00001e033526_T002	76.9702	-9.69871	1.99262	-4.86732	1.13e-06	2.69e-06
Zm00001e024630_T001	3549.6	-9.69401	0.354911	-27.3139	2.9e-164	4.79e-163
Zm00001e023494_T001	74.4104	-9.64999	1.55229	-6.21663	5.08e-10	1.48e-09
Zm00001e038693_T001	2012.46	-9.64077	0.475515	-20.2743	2.17e-91	2.31e-90
Zm00001e027579_T003	398.588	-9.62666	1.59254	-6.04483	1.5e-09	4.25e-09
Zm00001e015318_T004	68.779	-9.53618	3.67809	-2.5927	0.00952257	0.016418
Zm00001e004201_T001	2154.35	-9.47074	1.3994	-6.7677	1.31e-11	4.05e-11
Zm00001e037476_T002	1395.8	-9.43984	2.25792	-4.18077	2.91e-05	6.34e-05
Zm00001e025863_T004	64.1935	-9.43662	2.03459	-4.63808	3.52e-06	8.12e-06
Zm00001e025838_T001	63.7592	-9.42677	1.59605	-5.9063	3.5e-09	9.76e-09
Zm00001e036047_T004	1015.38	-9.38486	2.73823	-3.42735	0.000609502	0.0012004
Zm00001e009010_T001	671.887	-9.37993	0.752545	-12.4643	1.17e-35	6.69e-35
Zm00001e013583_T004	61.7202	-9.37989	1.54007	-6.09055	1.13e-09	3.21e-09
Zm00001e041550_T001	61.0864	-9.3652	1.50463	-6.22427	4.84e-10	1.41e-09
Zm00001e013282_T004	654.239	-9.33872	2.16757	-4.30837	1.64e-05	3.65e-05
Zm00001e032193_T001	315.72	-9.28997	1.04868	-8.85872	8.09e-19	3.23e-18
Zm00001e019137_T002	156.964	-9.28176	1.4736	-6.29871	3e-10	8.8e-10
Zm00001e003818_T001	55.3574	-9.22331	1.57992	-5.83783	5.29e-09	1.46e-08
Zm00001e022227_T005	1199.53	-9.22005	1.37217	-6.71931	1.83e-11	5.62e-11
Zm00001e004948_T001	295.131	-9.1923	1.05755	-8.69204	3.56e-18	1.39e-17
Zm00001e001782_T001	53.9877	-9.18714	1.53545	-5.98334	2.19e-09	6.16e-09
Zm00001e019924_T001	441.366	-9.18669	1.05512	-8.70677	3.13e-18	1.22e-17
Zm00001e009318_T001	292.582	-9.17986	1.21807	-7.53639	4.83e-14	1.64e-13
Zm00001e036063_T004	53.4004	-9.1711	1.51121	-6.06873	1.29e-09	3.67e-09
Zm00001e020392_T002	53.1522	-9.16467	1.6107	-5.68987	1.27e-08	3.46e-08
Zm00001e007781_T001	570.172	-9.14056	0.989365	-9.23882	2.49e-20	1.03e-19
Zm00001e006002_T001	52.1305	-9.13628	1.88751	-4.84039	1.3e-06	3.07e-06
Zm00001e038404_T001	51.3016	-9.11314	1.53971	-5.91873	3.24e-09	9.06e-09
Zm00001e010138_T003	558.461	-9.11211	0.757821	-12.0241	2.65e-33	1.46e-32
Zm00001e020352_T004	50.7143	-9.0965	1.64586	-5.52688	3.26e-08	8.67e-08
Zm00001e025347_T003	50.0472	-9.07741	1.71198	-5.30227	1.14e-07	2.93e-07
Zm00001e023911_T005	540.734	-9.07119	4.09556	-2.21488	0.0267681	0.0431106
Zm00001e029342_T001	49.7724	-9.06961	1.513	-5.99446	2.04e-09	5.76e-09
Zm00001e002803_T001	49.4311	-9.05952	1.58513	-5.71532	1.09e-08	2.99e-08
Zm00001e006285_T001	2102.57	-9.03025	1.58497	-5.69743	1.22e-08	3.31e-08
Zm00001e016504_T001	261.411	-9.01751	1.07533	-8.38582	5.04e-17	1.89e-16
Zm00001e005547_T001	1288.9	-8.99687	0.478321	-18.8093	6.34e-79	6.09e-78
Zm00001e041350_T003	47.1683	-8.99231	1.88685	-4.76578	1.88e-06	4.41e-06
Zm00001e000754_T003	256.551	-8.98533	2.76113	-3.25422	0.00113703	0.00218325
Zm00001e006686_T001	510.447	-8.9828	0.762277	-11.7842	4.71e-32	2.53e-31
Zm00001e029667_T001	998.385	-8.95457	1.27539	-7.02107	2.2e-12	7.03e-12
Zm00001e005344_T002	370.437	-8.93539	0.894022	-9.99459	1.61e-23	7.28e-23
Zm00001e026124_T004	45.074	-8.92638	1.59221	-5.60629	2.07e-08	5.56e-08
Zm00001e027512_T002	44.8723	-8.92015	2.98634	-2.98698	0.00281747	0.00518254
Zm00001e016719_T001	44.4823	-8.9078	1.62911	-5.4679	4.55e-08	1.2e-07
Zm00001e030898_T002	42.9309	-8.85627	3.59867	-2.46099	0.0138555	0.0233329
Zm00001e007209_T001	580.987	-8.84669	0.683544	-12.9424	2.59e-38	1.55e-37
Zm00001e027177_T004	232.254	-8.84526	1.19685	-7.39045	1.46e-13	4.88e-13
Zm00001e032664_T002	41.6034	-8.81083	1.53574	-5.73718	9.63e-09	2.63e-08
Zm00001e013592_T004	568.543	-8.81022	2.84929	-3.09207	0.00198765	0.00371913
Zm00001e017182_T001	448.512	-8.80043	2.42946	-3.62238	0.000291904	0.000590264
Zm00001e030843_T001	1123.83	-8.79883	0.482236	-18.2459	2.23e-74	2.05e-73
Zm00001e023616_T007	41.2244	-8.79803	1.53814	-5.7199	1.07e-08	2.91e-08
Zm00001e031613_T002	111.87	-8.793	1.96209	-4.48144	7.41e-06	1.68e-05
Zm00001e035219_T003	40.3578	-8.76718	3.0253	-2.89796	0.003756	0.00679748
Zm00001e023853_T002	2392.71	-8.75693	1.66425	-5.2618	1.43e-07	3.63e-07
Zm00001e026657_T001	40.0675	-8.7565	1.69434	-5.1681	2.36e-07	5.92e-07
Zm00001e017321_T001	6081.83	-8.7493	0.198525	-44.0715	0	0
Zm00001e001240_T001	39.7417	-8.74472	1.59582	-5.47975	4.26e-08	1.12e-07
Zm00001e035152_T002	39.5999	-8.73984	1.51953	-5.75166	8.84e-09	2.42e-08
Zm00001e039866_T001	535.441	-8.72862	0.685759	-12.7284	4.11e-37	2.41e-36
Zm00001e038654_T001	427.166	-8.72465	0.762251	-11.4459	2.46e-30	1.28e-29
Zm00001e000478_T001	637.666	-8.71789	2.54501	-3.42549	0.000613697	0.00120816
Zm00001e030443_T001	2556.18	-8.66429	0.589251	-14.7039	6.08e-49	4.26e-48
Zm00001e032296_T001	37.3703	-8.65594	1.66016	-5.21391	1.85e-07	4.67e-07
Zm00001e020532_T003	37.2196	-8.65027	1.52651	-5.66669	1.46e-08	3.95e-08
Zm00001e020410_T001	37.0534	-8.64366	1.57544	-5.48651	4.1e-08	1.08e-07
Zm00001e000632_T001	36.9803	-8.64134	1.70457	-5.0695	3.99e-07	9.82e-07
Zm00001e034854_T002	395.705	-8.61379	0.784736	-10.9767	4.95e-28	2.47e-27
Zm00001e040675_T001	3248.2	-8.61283	2.55876	-3.36601	0.000762632	0.00148861
Zm00001e005405_T001	390.703	-8.59557	0.767057	-11.2059	3.81e-29	1.94e-28
Zm00001e030724_T001	35.6638	-8.58904	1.55485	-5.52402	3.31e-08	8.81e-08
Zm00001e016849_T001	35.5929	-8.5862	1.6279	-5.2744	1.33e-07	3.39e-07
Zm00001e031070_T002	3466.02	-8.57514	0.248656	-34.4859	1.31e-260	3.09e-259
Zm00001e006465_T001	767.239	-8.56946	0.53171	-16.1168	1.95e-58	1.54e-57
Zm00001e010226_T001	32.1666	-8.44018	1.73074	-4.87663	1.08e-06	2.57e-06
Zm00001e037875_T002	2358.22	-8.43856	1.90329	-4.43368	9.26e-06	2.09e-05
Zm00001e034685_T001	686.566	-8.4087	0.917994	-9.15986	5.2e-20	2.14e-19
Zm00001e000750_T001	9057.99	-8.40283	0.191835	-43.8023	0	0
Zm00001e001781_T001	31.1671	-8.39427	1.53064	-5.48417	4.15e-08	1.1e-07
Zm00001e008792_T001	31.1515	-8.39335	1.84581	-4.54726	5.43e-06	1.24e-05
Zm00001e018137_T002	253.287	-8.38546	0.891406	-9.407	5.1e-21	2.15e-20
Zm00001e021637_T001	250.175	-8.36672	0.894531	-9.35319	8.5e-21	3.57e-20
Zm00001e027030_T001	663.503	-8.3547	1.39426	-5.99221	2.07e-09	5.84e-09
Zm00001e029860_T001	323.182	-8.32058	0.836089	-9.95178	2.48e-23	1.12e-22
Zm00001e033725_T001	322.691	-8.31914	2.14204	-3.88375	0.000102858	0.000215653
Zm00001e007474_T001	29.5869	-8.31895	1.63879	-5.07628	3.85e-07	9.49e-07
Zm00001e002656_T002	5395.3	-8.30099	2.79706	-2.96776	0.00299982	0.00549619
Zm00001e034269_T001	398.542	-8.29927	1.01097	-8.2092	2.23e-16	8.17e-16
Zm00001e019692_T001	3423.59	-8.2652	0.453214	-18.2369	2.63e-74	2.42e-73
Zm00001e039318_T001	9935.27	-8.25244	2.35817	-3.4995	0.000466127	0.000927358
Zm00001e013407_T001	28.1109	-8.24511	1.6101	-5.12086	3.04e-07	7.56e-07
Zm00001e023910_T002	383.546	-8.24368	1.02737	-8.0241	1.02e-15	3.68e-15
Zm00001e022047_T001	303.207	-8.22389	2.54447	-3.23206	0.001229	0.00235011
Zm00001e039531_T001	605.772	-8.22292	1.40693	-5.84459	5.08e-09	1.41e-08
Zm00001e007519_T001	1483.16	-8.19785	2.26284	-3.62282	0.000291408	0.000589362
Zm00001e020884_T001	659.142	-8.17898	0.572873	-14.2771	3.04e-46	2.04e-45
Zm00001e032519_T001	867.017	-8.16482	1.57702	-5.17737	2.25e-07	5.65e-07
Zm00001e026276_T001	26.5816	-8.16464	1.53889	-5.30554	1.12e-07	2.88e-07
Zm00001e018522_T001	287.663	-8.15239	0.785042	-10.3847	2.91e-25	1.37e-24
Zm00001e015470_T001	863.558	-8.1486	1.58921	-5.12747	2.94e-07	7.31e-07
Zm00001e020142_T002	26.2847	-8.14823	1.85486	-4.3929	1.12e-05	2.51e-05
Zm00001e006672_T005	26.1694	-8.14185	1.60831	-5.06236	4.14e-07	1.02e-06
Zm00001e005369_T001	26.0276	-8.13467	1.56423	-5.20042	1.99e-07	5.01e-07
Zm00001e027962_T001	10639.6	-8.1232	0.129133	-62.9058	0	0
Zm00001e000797_T001	280.648	-8.11595	0.878719	-9.23611	2.56e-20	1.06e-19
Zm00001e034597_T001	768.902	-8.10854	0.944476	-8.58522	9.07e-18	3.5e-17
Zm00001e011679_T003	25.5245	-8.10641	2.25622	-3.59292	0.000326998	0.000658921
Zm00001e019315_T001	552.573	-8.08982	1.42616	-5.67245	1.41e-08	3.82e-08
Zm00001e027758_T002	25.1588	-8.08512	1.55814	-5.18894	2.11e-07	5.32e-07
Zm00001e006126_T004	203.321	-8.06729	1.00756	-8.00674	1.18e-15	4.22e-15
Zm00001e012856_T001	1622.54	-8.06328	0.321276	-25.0977	5.27e-139	7.71e-138
Zm00001e025937_T001	24.6668	-8.05666	1.55218	-5.19056	2.1e-07	5.27e-07
Zm00001e004513_T001	778.922	-8.00428	0.475653	-16.828	1.52e-63	1.26e-62
Zm00001e039562_T001	1821.18	-8.00394	0.849254	-9.42467	4.31e-21	1.82e-20
Zm00001e022200_T001	577.62	-7.98827	0.513247	-15.5642	1.28e-54	9.63e-54
Zm00001e018258_T001	255.747	-7.98175	0.836336	-9.54371	1.38e-21	5.91e-21
Zm00001e036273_T002	23.244	-7.97082	1.58524	-5.02815	4.95e-07	1.21e-06
Zm00001e032784_T001	311.803	-7.94934	1.09571	-7.25497	4.02e-13	1.32e-12
Zm00001e028735_T004	563.715	-7.9471	2.64809	-3.00107	0.0026903	0.00496442
Zm00001e039560_T001	1871.37	-7.94423	0.671699	-11.8271	2.83e-32	1.53e-31
Zm00001e014848_T001	22.6367	-7.93337	1.59214	-4.98284	6.27e-07	1.52e-06
Zm00001e013561_T001	1093.18	-7.90759	0.985398	-8.02477	1.02e-15	3.66e-15
Zm00001e024051_T001	22.178	-7.90368	2.29651	-3.44161	0.000578271	0.00114107
Zm00001e009318_T003	120.606	-7.8977	1.11796	-7.06438	1.61e-12	5.18e-12
Zm00001e034421_T001	22.0051	-7.89192	1.55566	-5.07305	3.91e-07	9.65e-07
Zm00001e028260_T001	478.479	-7.89059	1.44376	-5.4653	4.62e-08	1.22e-07
Zm00001e041003_T001	470.99	-7.8641	0.734785	-10.7026	9.9e-27	4.8e-26
Zm00001e014689_T001	235.546	-7.86334	2.51379	-3.12808	0.0017595	0.00331106
Zm00001e031764_T001	5341.56	-7.84284	0.165751	-47.3169	0	0
Zm00001e006879_T003	114.339	-7.82049	2.57257	-3.03995	0.00236614	0.0043909
Zm00001e025057_T001	567.113	-7.80882	0.511804	-15.2574	1.47e-52	1.08e-51
Zm00001e004440_T002	20.4759	-7.78864	1.58559	-4.91215	9.01e-07	2.16e-06
Zm00001e033551_T001	20.2986	-7.776	2.15652	-3.6058	0.000311188	0.000628026
Zm00001e031798_T004	554.099	-7.77417	0.711906	-10.9202	9.23e-28	4.57e-27
Zm00001e013582_T001	333.081	-7.77234	2.8403	-2.73645	0.00621054	0.0109631
Zm00001e035899_T001	873.366	-7.75305	0.418773	-18.5137	1.6e-76	1.5e-75
Zm00001e024131_T001	4781.19	-7.74674	0.162145	-47.7766	0	0
Zm00001e000857_T005	19.811	-7.74032	2.29954	-3.36603	0.000762582	0.00148861
Zm00001e008715_T001	322.051	-7.73085	3.09337	-2.49917	0.0124486	0.0210987
Zm00001e014179_T002	426.784	-7.72023	0.550393	-14.0268	1.07e-44	7e-44
Zm00001e027984_T004	105.6	-7.7053	2.26148	-3.40719	0.000656344	0.00128901
Zm00001e029016_T001	688.505	-7.70435	1.6686	-4.61724	3.89e-06	8.96e-06
Zm00001e035457_T001	7171.23	-7.70404	0.20794	-37.0494	1.84e-300	5.02e-299
Zm00001e010435_T001	19.2813	-7.70188	1.57389	-4.89353	9.9e-07	2.36e-06
Zm00001e016495_T001	1583.17	-7.70031	1.02737	-7.49514	6.62e-14	2.24e-13
Zm00001e013410_T001	35180.7	-7.69932	0.383567	-20.073	1.27e-89	1.34e-88
Zm00001e007770_T002	973.105	-7.66256	1.83283	-4.18072	2.91e-05	6.34e-05
Zm00001e041111_T002	18.7649	-7.66197	1.96789	-3.8935	9.88e-05	0.00020742
Zm00001e003472_T004	51.2686	-7.66149	1.87049	-4.09599	4.2e-05	9.07e-05
Zm00001e000698_T001	18.7472	-7.66058	1.89492	-4.0427	5.28e-05	0.000113156
Zm00001e032826_T001	18.4037	-7.63389	1.59772	-4.77799	1.77e-06	4.16e-06
Zm00001e002214_T001	2642.24	-7.62788	2.71919	-2.80521	0.00502843	0.00897476
Zm00001e007598_T001	18.2685	-7.62374	3.40866	-2.23658	0.0253138	0.0409458
Zm00001e008810_T001	1390.4	-7.61615	0.320887	-23.7347	1.58e-124	2.13e-123
Zm00001e008763_T001	195.744	-7.59512	1.78375	-4.25794	2.06e-05	4.55e-05
Zm00001e041002_T002	587.741	-7.59103	1.67097	-4.54289	5.55e-06	1.27e-05
Zm00001e030693_T002	96.8304	-7.57947	2.06323	-3.6736	0.00023916	0.000486685
Zm00001e003538_T002	580.218	-7.57677	0.66065	-11.4687	1.9e-30	9.88e-30
Zm00001e037667_T001	191.137	-7.56249	0.998394	-7.57466	3.6e-14	1.23e-13
Zm00001e022181_T001	190.452	-7.55348	0.999418	-7.55787	4.1e-14	1.39e-13
Zm00001e015429_T001	1326.11	-7.54411	0.881066	-8.56248	1.1e-17	4.25e-17
Zm00001e002822_T001	649.038	-7.51823	2.32214	-3.23763	0.00120527	0.00230754
Zm00001e004610_T001	16.7615	-7.49896	1.7458	-4.29543	1.74e-05	3.86e-05
Zm00001e024065_T005	137.565	-7.49676	1.8228	-4.11277	3.91e-05	8.46e-05
Zm00001e030860_T001	454.285	-7.4923	1.59472	-4.69818	2.62e-06	6.11e-06
Zm00001e038558_T002	2222.95	-7.48464	1.08438	-6.9022	5.12e-12	1.61e-11
Zm00001e039902_T001	16.3027	-7.45992	1.83618	-4.06273	4.85e-05	0.000104171
Zm00001e001210_T002	5856.04	-7.45233	0.221142	-33.6993	5.91e-249	1.34e-247
Zm00001e022156_T002	176.197	-7.43841	1.6165	-4.60154	4.19e-06	9.64e-06
Zm00001e011375_T003	15.937	-7.42638	2.61654	-2.83824	0.00453629	0.00813317
Zm00001e015753_T001	1950.82	-7.42196	1.33098	-5.57633	2.46e-08	6.57e-08
Zm00001e016600_T001	15.8661	-7.41985	2.11012	-3.51632	0.000437571	0.000873041
Zm00001e023073_T003	173.606	-7.41984	1.04102	-7.12747	1.02e-12	3.31e-12
Zm00001e003302_T001	15.7243	-7.40695	1.57663	-4.69796	2.63e-06	6.11e-06
Zm00001e021522_T003	15.6267	-7.3989	1.6709	-4.42808	9.51e-06	2.14e-05
Zm00001e027276_T001	210.662	-7.38123	1.19237	-6.19037	6e-10	1.74e-09
Zm00001e018476_T001	547.358	-7.37702	0.434199	-16.99	9.75e-65	8.2e-64
Zm00001e019535_T001	704.958	-7.35437	0.434229	-16.9366	2.42e-64	2.02e-63
Zm00001e041241_T002	82.6134	-7.35343	2.54348	-2.89109	0.00383907	0.00693987
Zm00001e033234_T001	407.118	-7.33101	1.39588	-5.25188	1.51e-07	3.83e-07
Zm00001e030556_T001	527.48	-7.32317	0.446786	-16.3908	2.23e-60	1.79e-59
Zm00001e040186_T003	1212.18	-7.32241	1.40055	-5.22822	1.71e-07	4.33e-07
Zm00001e021573_T001	722.25	-7.30703	1.01793	-7.17834	7.06e-13	2.3e-12
Zm00001e003756_T001	358.042	-7.29966	1.64002	-4.45096	8.55e-06	1.93e-05
Zm00001e004770_T001	200.07	-7.29964	1.22218	-5.97266	2.33e-09	6.56e-09
Zm00001e023224_T001	197.5	-7.2877	1.23745	-5.88929	3.88e-09	1.08e-08
Zm00001e025256_T007	353.506	-7.27033	2.83779	-2.56197	0.010408	0.017842
Zm00001e004499_T003	14.2505	-7.26503	3.06534	-2.37006	0.0177854	0.0294979
Zm00001e032122_T001	507.119	-7.26069	1.72125	-4.21826	2.46e-05	5.4e-05
Zm00001e028085_T001	616.254	-7.25314	1.77538	-4.0854	4.4e-05	9.48e-05
Zm00001e029127_T002	962.403	-7.2443	0.713047	-10.1596	3e-24	1.38e-23
Zm00001e019625_T001	614.993	-7.23898	2.01331	-3.59555	0.000323704	0.000652561
Zm00001e017264_T001	723.182	-7.2334	0.824281	-8.77541	1.7e-18	6.73e-18
Zm00001e019776_T002	832.659	-7.22713	1.31848	-5.4814	4.22e-08	1.11e-07
Zm00001e005274_T002	986.443	-7.22382	0.663318	-10.8904	1.28e-27	6.32e-27
Zm00001e040354_T001	971.651	-7.20555	1.8192	-3.96084	7.47e-05	0.000158239
Zm00001e013318_T001	936.2	-7.2042	0.713969	-10.0904	6.1e-24	2.79e-23
Zm00001e009945_T001	13.5634	-7.19349	1.61351	-4.45829	8.26e-06	1.87e-05
Zm00001e021724_T002	223.128	-7.192	1.66534	-4.31864	1.57e-05	3.49e-05
Zm00001e032558_T001	1029.06	-7.17829	0.466162	-15.3987	1.67e-53	1.24e-52
Zm00001e025701_T002	145.451	-7.16407	2.2593	-3.17092	0.00151958	0.00287973
Zm00001e001070_T001	288.615	-7.15745	1.5549	-4.60316	4.16e-06	9.56e-06
Zm00001e031079_T001	935.481	-7.14868	0.321496	-22.2357	1.55e-109	1.88e-108
Zm00001e015239_T001	573.102	-7.1477	1.79583	-3.98016	6.89e-05	0.000146309
Zm00001e002834_T001	12.9761	-7.12976	2.42373	-2.94164	0.00326474	0.00595438
Zm00001e002471_T001	212.226	-7.11839	2.59869	-2.73922	0.00615845	0.0108744
Zm00001e020182_T001	12.8165	-7.11199	1.5773	-4.50896	6.51e-06	1.48e-05
Zm00001e039820_T001	1159.19	-7.11167	0.599991	-11.853	2.08e-32	1.12e-31
Zm00001e040205_T002	2706.45	-7.10969	1.19531	-5.94797	2.71e-09	7.6e-09
Zm00001e022751_T001	620.922	-7.0921	1.25881	-5.63396	1.76e-08	4.75e-08
Zm00001e027836_T004	549.119	-7.08286	2.25754	-3.13743	0.00170439	0.00321477
Zm00001e034689_T004	240.633	-7.08168	2.07108	-3.41931	0.000627798	0.00123489
Zm00001e026124_T002	12.4464	-7.07063	1.96005	-3.60738	0.000309308	0.000624391
Zm00001e030836_T001	12.2292	-7.04418	2.30797	-3.05211	0.00227236	0.00422606
Zm00001e000776_T001	199.069	-7.03618	2.36429	-2.97602	0.00292015	0.00535893
Zm00001e035897_T001	11.9744	-7.01376	2.21929	-3.16037	0.0015757	0.0029813
Zm00001e024815_T002	2477.39	-7.0111	2.06107	-3.40168	0.000669733	0.001314
Zm00001e038307_T001	11.8746	-7.00246	2.97878	-2.35078	0.018734	0.0309497
Zm00001e029633_T001	129.667	-6.99885	0.95981	-7.29191	3.06e-13	1.01e-12
Zm00001e003429_T001	759.423	-6.95856	2.09052	-3.32863	0.000872746	0.00169503
Zm00001e025514_T002	11.4536	-6.95061	2.24352	-3.09808	0.00194776	0.00364794
Zm00001e026241_T001	2433.25	-6.94466	0.755834	-9.18807	4e-20	1.65e-19
Zm00001e040332_T001	831.7	-6.92609	2.06776	-3.34956	0.000809401	0.00157653
Zm00001e034247_T001	123.587	-6.92518	1.04136	-6.65013	2.93e-11	8.95e-11
Zm00001e031449_T001	246.493	-6.92374	0.642734	-10.7723	4.65e-27	2.27e-26
Zm00001e005407_T001	428.315	-6.91276	0.4378	-15.7898	3.66e-56	2.82e-55
Zm00001e013993_T001	1084.44	-6.88453	1.99121	-3.45745	0.000545307	0.00107899
Zm00001e029809_T003	329.49	-6.88209	0.491754	-13.995	1.67e-44	1.09e-43
Zm00001e001999_T004	2067.54	-6.88147	0.936692	-7.34657	2.03e-13	6.75e-13
Zm00001e005163_T001	10.8928	-6.87712	1.60316	-4.28974	1.79e-05	3.96e-05
Zm00001e005164_T001	10.8928	-6.87712	1.60316	-4.28974	1.79e-05	3.96e-05
Zm00001e010983_T002	87.8306	-6.85043	2.47293	-2.77017	0.00560276	0.00994287
Zm00001e016388_T001	1809.22	-6.84938	1.30923	-5.23161	1.68e-07	4.26e-07
Zm00001e015430_T001	1170.27	-6.84936	0.441088	-15.5283	2.23e-54	1.68e-53
Zm00001e004862_T001	7639.32	-6.84299	0.105642	-64.7756	0	0
Zm00001e038072_T001	10.6114	-6.84033	1.58426	-4.31769	1.58e-05	3.5e-05
Zm00001e038558_T003	1826.59	-6.83468	0.699859	-9.7658	1.58e-22	6.97e-22
Zm00001e038765_T002	10.5582	-6.83346	1.78046	-3.83803	0.000124026	0.000258408
Zm00001e037248_T001	347.63	-6.83256	2.17939	-3.13509	0.00171804	0.00323846
Zm00001e001851_T001	10.5493	-6.83222	1.83519	-3.7229	0.000196945	0.000403867
Zm00001e028339_T001	10.5405	-6.83097	1.89489	-3.60494	0.00031223	0.000630074
Zm00001e004952_T001	1618.79	-6.83045	0.212056	-32.2106	1.25e-227	2.67e-226
Zm00001e010153_T001	172.999	-6.82664	1.76634	-3.86485	0.000111159	0.000232521
Zm00001e004171_T002	229.674	-6.82036	0.606403	-11.2472	2.39e-29	1.22e-28
Zm00001e000907_T001	4546.79	-6.81706	0.495185	-13.7667	4.04e-43	2.6e-42
Zm00001e008253_T001	171.749	-6.81076	2.37006	-2.87367	0.00405737	0.00731662
Zm00001e041918_T001	566.04	-6.8053	1.88108	-3.61777	0.00029715	0.00060036
Zm00001e016528_T003	7384.06	-6.80419	0.169132	-40.2301	0	0
Zm00001e007504_T001	468.045	-6.7623	1.45096	-4.66058	3.15e-06	7.3e-06
Zm00001e002656_T001	1568.78	-6.7562	0.675199	-10.0062	1.43e-23	6.48e-23
Zm00001e030847_T001	402.968	-6.72407	2.09117	-3.21547	0.00130232	0.00248431
Zm00001e025034_T003	6611.09	-6.71267	0.387891	-17.3055	4.27e-67	3.67e-66
Zm00001e006769_T001	346.495	-6.7121	0.482693	-13.9055	5.86e-44	3.81e-43
Zm00001e029096_T002	3293.56	-6.70534	0.432185	-15.515	2.75e-54	2.06e-53
Zm00001e022042_T001	212.096	-6.70167	2.48777	-2.69384	0.00706341	0.0123883
Zm00001e001522_T003	3492.71	-6.69362	1.28977	-5.18977	2.11e-07	5.29e-07
Zm00001e008793_T001	104.989	-6.69278	1.19392	-5.60572	2.07e-08	5.58e-08
Zm00001e007985_T002	9.55645	-6.68952	2.12159	-3.15308	0.00161559	0.00305214
Zm00001e023516_T002	9.55645	-6.68952	2.12159	-3.15308	0.00161559	0.00305214
Zm00001e007730_T002	1880.43	-6.67766	1.21865	-5.47956	4.26e-08	1.13e-07
Zm00001e012735_T001	129.837	-6.66886	2.71974	-2.45202	0.0142056	0.0238902
Zm00001e038874_T001	9.25947	-6.64255	1.96206	-3.38549	0.000710502	0.00138949
Zm00001e022144_T003	634.001	-6.63383	2.78494	-2.38203	0.0172173	0.0286117
Zm00001e019978_T001	8.87163	-6.58248	1.83152	-3.59399	0.000325652	0.000656376
Zm00001e020785_T001	17067.2	-6.57212	0.0602753	-109.035	0	0
Zm00001e032732_T001	8.74973	-6.56072	1.78401	-3.67751	0.000235519	0.000479598
Zm00001e002951_T002	493.943	-6.53577	1.93357	-3.38016	0.000724433	0.00141615
Zm00001e006813_T001	141.057	-6.5292	0.82264	-7.93689	2.07e-15	7.37e-15
Zm00001e003871_T001	793.905	-6.51489	1.15309	-5.64992	1.61e-08	4.34e-08
Zm00001e035368_T003	5482.39	-6.48142	0.110208	-58.8106	0	0
Zm00001e003800_T001	1767.71	-6.47811	1.63591	-3.95995	7.5e-05	0.000158801
Zm00001e038631_T002	386.979	-6.47665	1.87981	-3.44537	0.000570281	0.00112606
Zm00001e023098_T001	8.20454	-6.46908	1.59083	-4.06648	4.77e-05	0.000102582
Zm00001e032955_T001	6676.56	-6.45938	1.45059	-4.45294	8.47e-06	1.91e-05
Zm00001e028600_T001	8948.9	-6.453	1.67971	-3.84174	0.000122164	0.000254662
Zm00001e016977_T003	265.517	-6.44655	2.39825	-2.68803	0.00718758	0.012593
Zm00001e027507_T001	1773.41	-6.42508	1.67869	-3.82743	0.000129489	0.000269293
Zm00001e002119_T001	7.94081	-6.42261	1.65088	-3.89042	0.000100073	0.000209999
Zm00001e027071_T001	739.021	-6.41279	2.16978	-2.9555	0.00312161	0.00570609
Zm00001e004183_T001	433.422	-6.41024	0.403343	-15.8928	7.11e-57	5.51e-56
Zm00001e015452_T001	603.301	-6.40061	0.541749	-11.8147	3.28e-32	1.77e-31
Zm00001e003388_T001	128.386	-6.3938	2.41874	-2.64344	0.00820678	0.0142721
Zm00001e022068_T004	896.462	-6.39291	1.15097	-5.55438	2.79e-08	7.43e-08
Zm00001e034858_T001	599.532	-6.39289	0.31849	-20.0725	1.28e-89	1.35e-88
Zm00001e032269_T001	233.09	-6.37805	0.56262	-11.3363	8.67e-30	4.47e-29
Zm00001e041973_T001	253.173	-6.37133	0.498508	-12.7808	2.1e-37	1.23e-36
Zm00001e028133_T001	587.412	-6.36471	0.541356	-11.757	6.5e-32	3.48e-31
Zm00001e023416_T001	1680.93	-6.36425	0.356416	-17.8562	2.59e-71	2.31e-70
Zm00001e040675_T002	859.95	-6.35682	2.67834	-2.37342	0.0176242	0.0292468
Zm00001e038814_T001	207.715	-6.34756	2.02201	-3.13923	0.00169394	0.00319582
Zm00001e027638_T001	4167.33	-6.34452	0.336616	-18.8479	3.05e-79	2.95e-78
Zm00001e035497_T008	1362.94	-6.33952	2.18713	-2.89856	0.00374876	0.00678543
Zm00001e009468_T003	7.42221	-6.32521	1.9375	-3.26463	0.00109607	0.00210767
Zm00001e036136_T001	6481.92	-6.29481	0.233457	-26.9635	3.96e-160	6.44e-159
Zm00001e001186_T002	781.89	-6.2916	1.9627	-3.20558	0.00134789	0.00256814
Zm00001e041247_T001	299.066	-6.29025	0.631274	-9.96436	2.18e-23	9.84e-23
Zm00001e003751_T001	319.289	-6.29018	0.41764	-15.0612	2.91e-51	2.1e-50
Zm00001e027409_T001	257.633	-6.28078	0.542663	-11.574	5.58e-31	2.94e-30
Zm00001e031624_T003	535.465	-6.27582	1.45385	-4.31668	1.58e-05	3.52e-05
Zm00001e027598_T001	394.469	-6.26925	1.35096	-4.6406	3.47e-06	8.03e-06
Zm00001e015739_T002	293.704	-6.26793	1.86041	-3.36911	0.000754116	0.00147236
Zm00001e009953_T001	311.883	-6.25726	0.593373	-10.5452	5.34e-26	2.56e-25
Zm00001e041302_T004	250.488	-6.2428	2.53425	-2.46338	0.0137635	0.0231896
Zm00001e028215_T001	153.918	-6.24171	1.65163	-3.77913	0.00015738	0.000325269
Zm00001e015472_T001	230.475	-6.23409	0.505297	-12.3375	5.69e-35	3.22e-34
Zm00001e032929_T001	6.95679	-6.23194	1.80316	-3.45613	0.000547995	0.00108404
Zm00001e001546_T001	3597.76	-6.22857	0.155944	-39.9411	0	0
Zm00001e019237_T001	9317.84	-6.22459	0.231899	-26.8418	1.05e-158	1.69e-157
Zm00001e029878_T001	1880.09	-6.21727	0.279201	-22.2681	7.54e-110	9.19e-109
Zm00001e001999_T002	625.887	-6.21506	0.848797	-7.3222	2.44e-13	8.08e-13
Zm00001e002205_T001	6.85263	-6.20827	2.37806	-2.61064	0.00903719	0.0156221
Zm00001e010796_T005	56.2713	-6.2008	1.9229	-3.22471	0.00126102	0.00240862
Zm00001e037594_T005	1812.77	-6.19405	0.397408	-15.5861	9.05e-55	6.85e-54
Zm00001e034256_T001	2301.64	-6.17236	0.166553	-37.0594	1.27e-300	3.47e-299
Zm00001e016801_T001	312.209	-6.16866	0.406114	-15.1895	4.15e-52	3.03e-51
Zm00001e032389_T001	439.831	-6.16568	0.344467	-17.8992	1.2e-71	1.07e-70
Zm00001e035651_T002	7819.16	-6.16296	0.386717	-15.9366	3.53e-57	2.75e-56
Zm00001e032161_T004	36.4112	-6.15574	2.40795	-2.55642	0.0105755	0.0181076
Zm00001e041307_T001	6.59776	-6.15347	2.21355	-2.77991	0.00543737	0.0096653
Zm00001e022409_T002	527.127	-6.15187	0.569766	-10.7972	3.55e-27	1.74e-26
Zm00001e036568_T002	180.441	-6.14516	0.972244	-6.32059	2.61e-10	7.66e-10
Zm00001e039402_T003	774.387	-6.14494	1.25942	-4.8792	1.07e-06	2.54e-06
Zm00001e023853_T001	720.601	-6.13848	0.598047	-10.2642	1.02e-24	4.75e-24
Zm00001e025162_T005	2253.08	-6.1236	2.20954	-2.77144	0.00558091	0.00990633
Zm00001e035498_T001	3943.8	-6.11274	0.220871	-27.6755	1.38e-168	2.32e-167
Zm00001e031300_T002	1272.68	-6.11254	1.88885	-3.23612	0.00121167	0.0023194
Zm00001e034766_T002	1202.58	-6.11127	0.560252	-10.9081	1.05e-27	5.21e-27
Zm00001e002302_T001	247.064	-6.11093	0.503009	-12.1488	5.82e-34	3.24e-33
Zm00001e025413_T003	247.4	-6.10677	1.86032	-3.28265	0.00102835	0.0019824
Zm00001e010643_T001	1487.07	-6.10362	2.17566	-2.80541	0.0050252	0.00896967
Zm00001e013756_T001	331.851	-6.1001	1.46979	-4.15033	3.32e-05	7.22e-05
Zm00001e010178_T002	978.684	-6.09798	1.95281	-3.12267	0.00179218	0.0033699
Zm00001e014225_T001	629.567	-6.09729	0.294339	-20.7152	2.53e-95	2.77e-94
Zm00001e012714_T002	1296.79	-6.09409	2.16814	-2.81075	0.00494267	0.00883169
Zm00001e025554_T001	262.302	-6.09135	1.88333	-3.23435	0.00121919	0.00233287
Zm00001e028126_T001	1253.45	-6.08744	0.740834	-8.21701	2.09e-16	7.67e-16
Zm00001e038359_T001	449.515	-6.08093	0.384195	-15.8277	2e-56	1.55e-55
Zm00001e004109_T002	240.048	-6.07392	2.36063	-2.57301	0.0100819	0.0173218
Zm00001e035593_T001	772.581	-6.07017	0.252625	-24.0284	1.4e-127	1.93e-126
Zm00001e005493_T001	68.7553	-6.06903	1.18883	-5.10506	3.31e-07	8.2e-07
Zm00001e040759_T008	808.049	-6.06652	1.6024	-3.78589	0.000153159	0.000316932
Zm00001e015234_T001	495.165	-6.06191	0.326601	-18.5606	6.7e-77	6.31e-76
Zm00001e012609_T001	630.326	-6.06115	0.670133	-9.0447	1.5e-19	6.11e-19
Zm00001e034590_T002	616.32	-6.05994	2.44858	-2.47488	0.0133282	0.0224946
Zm00001e038413_T001	699.221	-6.0597	0.357214	-16.9638	1.52e-64	1.28e-63
Zm00001e015588_T001	1073.07	-6.05855	0.213363	-28.3955	2.3e-177	4.04e-176
Zm00001e033407_T001	969.066	-6.05471	0.365078	-16.5847	8.99e-62	7.34e-61
Zm00001e001363_T001	152.874	-6.04896	2.02355	-2.98929	0.00279628	0.00514717
Zm00001e024529_T001	604.207	-6.03591	0.408085	-14.7908	1.68e-49	1.19e-48
Zm00001e001095_T001	66.9183	-6.03203	2.22261	-2.71394	0.00664874	0.0116983
Zm00001e022751_T005	616.681	-6.02963	0.879153	-6.85846	6.96e-12	2.18e-11
Zm00001e027133_T002	1473.54	-6.02745	2.19195	-2.74981	0.00596291	0.0105504
Zm00001e007561_T002	283.865	-6.02722	1.19773	-5.03221	4.85e-07	1.19e-06
Zm00001e017527_T001	1229.45	-6.02264	1.93118	-3.11863	0.00181693	0.00341345
Zm00001e031240_T001	347.91	-6.01506	0.834616	-7.20698	5.72e-13	1.87e-12
Zm00001e028671_T001	313.883	-6.0136	0.399856	-15.0394	4.05e-51	2.92e-50
Zm00001e013319_T001	263.227	-6.00718	0.466537	-12.8761	6.14e-38	3.64e-37
Zm00001e039402_T002	147.249	-5.99897	1.06613	-5.62684	1.84e-08	4.95e-08
Zm00001e033208_T001	487.001	-5.98994	1.85235	-3.23369	0.001222	0.00233768
Zm00001e028144_T002	646.863	-5.9825	0.299239	-19.9924	6.41e-89	6.73e-88
Zm00001e009622_T005	339.942	-5.97794	2.76381	-2.16293	0.0305464	0.0487109
Zm00001e037091_T001	128.323	-5.97554	1.65299	-3.61499	0.000300359	0.00060674
Zm00001e017528_T003	788.152	-5.97554	0.685467	-8.71747	2.84e-18	1.12e-17
Zm00001e034067_T001	128.263	-5.97484	1.64537	-3.6313	0.000281995	0.00057086
Zm00001e012551_T002	2746.71	-5.97284	1.67484	-3.56622	0.000362166	0.000726881
Zm00001e019897_T001	508.837	-5.95998	0.656825	-9.07393	1.15e-19	4.69e-19
Zm00001e030900_T001	207.197	-5.95698	1.25134	-4.76048	1.93e-06	4.52e-06
Zm00001e032325_T001	635.334	-5.95619	0.31462	-18.9314	6.29e-80	6.11e-79
Zm00001e019014_T001	253.171	-5.95201	0.603073	-9.86947	5.65e-23	2.52e-22
Zm00001e031239_T001	348.161	-5.94844	0.735097	-8.09206	5.87e-16	2.13e-15
Zm00001e008324_T002	5902.32	-5.94694	2.16721	-2.74405	0.00606862	0.010727
Zm00001e032136_T001	1452.28	-5.94572	0.378614	-15.7039	1.42e-55	1.09e-54
Zm00001e008306_T001	125.379	-5.93669	0.639889	-9.27769	1.73e-20	7.22e-20
Zm00001e036080_T003	1127.74	-5.93565	0.201523	-29.4539	1.12e-190	2.06e-189
Zm00001e013530_T001	3951.6	-5.93186	1.29071	-4.59582	4.31e-06	9.89e-06
Zm00001e008561_T001	77.5723	-5.92551	1.3589	-4.36052	1.3e-05	2.9e-05
Zm00001e023105_T001	263.438	-5.92019	0.480781	-12.3137	7.64e-35	4.31e-34
Zm00001e029074_T001	198.796	-5.89954	0.581728	-10.1414	3.62e-24	1.66e-23
Zm00001e034711_T001	519.255	-5.89889	0.346158	-17.041	4.07e-65	3.44e-64
Zm00001e011375_T001	6932.28	-5.89832	0.0785499	-75.0901	0	0
Zm00001e036698_T003	548.045	-5.89586	0.599468	-9.83516	7.94e-23	3.54e-22
Zm00001e031721_T001	273.997	-5.89405	0.414126	-14.2325	5.76e-46	3.86e-45
Zm00001e028298_T001	61.056	-5.89393	1.47131	-4.00591	6.18e-05	0.000131717
Zm00001e008381_T001	924.541	-5.88863	0.38934	-15.1246	1.11e-51	8.08e-51
Zm00001e002051_T001	376.567	-5.87489	0.923419	-6.36211	1.99e-10	5.88e-10
Zm00001e023973_T001	44.8906	-5.86732	1.04576	-5.61059	2.02e-08	5.42e-08
Zm00001e018886_T001	5631.19	-5.86614	0.093208	-62.9361	0	0
Zm00001e023068_T001	74.0995	-5.85863	1.46699	-3.99364	6.51e-05	0.000138479
Zm00001e003406_T009	622.172	-5.85378	1.8886	-3.09953	0.00193826	0.00363102
Zm00001e030749_T003	368.918	-5.84232	2.03335	-2.87325	0.00406269	0.00732509
Zm00001e002767_T001	5.31456	-5.84221	1.61719	-3.61256	0.000303191	0.000612259
Zm00001e006767_T001	6276.71	-5.83963	0.154098	-37.8955	0	0
Zm00001e017033_T001	880.171	-5.8383	0.413529	-14.1182	2.93e-45	1.94e-44
Zm00001e023317_T001	890.462	-5.83823	2.17457	-2.68478	0.00725772	0.0127065
Zm00001e038860_T001	43.796	-5.8338	2.36379	-2.46798	0.0135878	0.0229115
Zm00001e036084_T003	3127.47	-5.81911	0.307213	-18.9416	5.18e-80	5.04e-79
Zm00001e036084_T001	1078.34	-5.81171	0.477613	-12.1683	4.59e-34	2.55e-33
Zm00001e039756_T001	357.979	-5.80539	1.00611	-5.77015	7.92e-09	2.17e-08
Zm00001e013288_T001	1195.84	-5.79585	0.233012	-24.8736	1.44e-136	2.08e-135
Zm00001e015233_T001	400.053	-5.79485	2.06174	-2.81066	0.00494407	0.00883353
Zm00001e024165_T001	239.878	-5.78811	1.93736	-2.98762	0.00281157	0.00517289
Zm00001e018364_T002	410.755	-5.78786	0.392137	-14.7598	2.66e-49	1.87e-48
Zm00001e021442_T001	423.039	-5.78062	2.32731	-2.48382	0.012998	0.0219748
Zm00001e022331_T001	393.007	-5.7744	0.348343	-16.5767	1.03e-61	8.37e-61
Zm00001e011983_T001	3486.77	-5.77009	0.280162	-20.5956	3.01e-94	3.27e-93
Zm00001e030948_T001	124.897	-5.76316	1.72088	-3.34896	0.000811146	0.00157966
Zm00001e035093_T001	5.01536	-5.75995	2.15576	-2.67189	0.00754246	0.0131722
Zm00001e003723_T003	553.396	-5.75938	2.30691	-2.49658	0.0125398	0.0212426
Zm00001e026824_T001	331.49	-5.75147	0.690031	-8.33509	7.74e-17	2.89e-16
Zm00001e031821_T001	110.226	-5.74183	2.29848	-2.4981	0.012486	0.0211561
Zm00001e011918_T002	369.893	-5.73879	0.370013	-15.5097	2.98e-54	2.24e-53
Zm00001e019297_T001	3117.36	-5.73735	0.298789	-19.202	3.56e-82	3.52e-81
Zm00001e012610_T001	2293.44	-5.71669	0.151527	-37.7271	0	0
Zm00001e004861_T001	2886.38	-5.70849	0.234203	-24.3742	3.22e-131	4.52e-130
Zm00001e006266_T001	267.836	-5.70588	0.424865	-13.4299	4.04e-41	2.52e-40
Zm00001e022742_T001	4.81368	-5.7008	1.66793	-3.41789	0.000631077	0.00124113
Zm00001e030854_T001	239.071	-5.6949	0.619357	-9.19486	3.75e-20	1.55e-19
Zm00001e038820_T001	106.423	-5.69073	1.68016	-3.38701	0.000706581	0.00138196
Zm00001e013282_T001	331.215	-5.68917	1.25955	-4.51683	6.28e-06	1.43e-05
Zm00001e008912_T001	690.271	-5.68881	0.945407	-6.01731	1.77e-09	5.02e-09
Zm00001e021290_T001	659.767	-5.68405	0.269655	-21.0789	1.24e-98	1.39e-97
Zm00001e015717_T003	2727.51	-5.66205	0.857219	-6.60514	3.97e-11	1.21e-10
Zm00001e035322_T004	270.314	-5.64829	0.580446	-9.73095	2.22e-22	9.77e-22
Zm00001e026863_T001	527.308	-5.64603	0.31092	-18.1591	1.09e-73	9.94e-73
Zm00001e031159_T001	25.5316	-5.6346	1.27353	-4.42438	9.67e-06	2.18e-05
Zm00001e024269_T001	406.931	-5.62999	0.355081	-15.8555	1.29e-56	9.95e-56
Zm00001e001557_T001	8115.37	-5.62601	0.168112	-33.4658	1.52e-245	3.4e-244
Zm00001e017033_T002	454.382	-5.61874	0.305188	-18.4107	1.08e-75	1e-74
Zm00001e002652_T001	5967.98	-5.61689	1.1347	-4.95009	7.42e-07	1.79e-06
Zm00001e032387_T001	754.737	-5.61326	1.88328	-2.98058	0.00287702	0.00528428
Zm00001e036698_T007	235.746	-5.59904	1.98574	-2.81962	0.00480799	0.00859881
Zm00001e001712_T002	473.239	-5.59743	2.14246	-2.61262	0.00898522	0.0155459
Zm00001e021262_T001	348.312	-5.59681	0.354638	-15.7818	4.15e-56	3.19e-55
Zm00001e021263_T001	348.312	-5.59681	0.354638	-15.7818	4.15e-56	3.19e-55
Zm00001e029256_T002	530.726	-5.58986	1.09497	-5.10502	3.31e-07	8.2e-07
Zm00001e023816_T001	1396.65	-5.58743	0.262513	-21.2844	1.58e-100	1.81e-99
Zm00001e012413_T001	1236.21	-5.57615	0.67758	-8.22951	1.88e-16	6.92e-16
Zm00001e037238_T002	996.388	-5.57572	1.18231	-4.71596	2.41e-06	5.61e-06
Zm00001e040498_T001	392.09	-5.57431	0.362928	-15.3593	3.07e-53	2.27e-52
Zm00001e005708_T001	619.358	-5.56499	0.826609	-6.73231	1.67e-11	5.15e-11
Zm00001e023360_T001	509.366	-5.56428	1.16647	-4.77019	1.84e-06	4.32e-06
Zm00001e000633_T001	4.38373	-5.56296	1.92608	-2.88823	0.00387422	0.00700126
Zm00001e025967_T004	2042.75	-5.55889	1.51203	-3.67643	0.000236518	0.000481516
Zm00001e019830_T002	651.057	-5.55373	0.693375	-8.0097	1.15e-15	4.13e-15
Zm00001e023815_T002	844.646	-5.54925	0.720562	-7.70128	1.35e-14	4.67e-14
Zm00001e011543_T001	4.31281	-5.54268	1.88878	-2.93452	0.00334061	0.00608059
Zm00001e004069_T001	7745.21	-5.54246	1.43543	-3.86117	0.000112845	0.000235944
Zm00001e041565_T001	1691.59	-5.54161	0.500967	-11.0618	1.92e-28	9.64e-28
Zm00001e025589_T001	13617.5	-5.53966	0.086885	-63.7585	0	0
Zm00001e038541_T001	2930.04	-5.53918	0.125775	-44.0405	0	0
Zm00001e004070_T001	297.935	-5.53676	0.824654	-6.71404	1.89e-11	5.82e-11
Zm00001e020346_T002	993.766	-5.53469	2.24408	-2.46635	0.0136497	0.0230108
Zm00001e001058_T001	1210.98	-5.53347	1.41183	-3.91935	8.88e-05	0.000186998
Zm00001e014346_T002	584.941	-5.53267	0.925809	-5.97604	2.29e-09	6.43e-09
Zm00001e034551_T002	273.378	-5.52413	2.05691	-2.68564	0.00723908	0.0126776
Zm00001e001597_T001	661.279	-5.52245	0.559413	-9.87187	5.51e-23	2.47e-22
Zm00001e037622_T001	315.672	-5.50781	0.665813	-8.27231	1.31e-16	4.87e-16
Zm00001e007347_T003	279.026	-5.50326	2.06684	-2.66265	0.00775284	0.0135134
Zm00001e002653_T001	92.9917	-5.50231	1.80359	-3.05076	0.00228266	0.0042443
Zm00001e020140_T001	198.561	-5.50209	0.758517	-7.25375	4.05e-13	1.33e-12
Zm00001e009575_T003	1460.78	-5.48927	0.910554	-6.02849	1.65e-09	4.69e-09
Zm00001e023779_T001	185.089	-5.48757	1.02353	-5.36143	8.26e-08	2.13e-07
Zm00001e011091_T001	1832.14	-5.47557	0.568706	-9.62811	6.08e-22	2.64e-21
Zm00001e015114_T001	114.494	-5.47511	0.670835	-8.16163	3.31e-16	1.21e-15
Zm00001e037731_T001	215.507	-5.46425	0.931777	-5.86433	4.51e-09	1.25e-08
Zm00001e028958_T002	158.961	-5.46001	2.0991	-2.60112	0.00929189	0.0160381
Zm00001e035724_T001	1143.12	-5.4579	0.196757	-27.7393	2.35e-169	3.96e-168
Zm00001e005545_T001	497.979	-5.45753	0.302211	-18.0587	6.75e-73	6.11e-72
Zm00001e015664_T002	351.058	-5.45639	1.09219	-4.9958	5.86e-07	1.42e-06
Zm00001e022068_T002	1806.39	-5.44047	1.00463	-5.41539	6.12e-08	1.6e-07
Zm00001e000274_T002	952.154	-5.43648	2.25701	-2.40871	0.0160088	0.0267122
Zm00001e002208_T001	343.636	-5.43301	2.11501	-2.56878	0.0102056	0.0175179
Zm00001e026934_T003	533.32	-5.4301	0.312289	-17.3881	1.02e-67	8.79e-67
Zm00001e004671_T001	2753.49	-5.42907	0.160079	-33.9149	4.01e-252	9.21e-251
Zm00001e026417_T002	189.137	-5.4266	2.35642	-2.3029	0.0212845	0.0348568
Zm00001e005476_T001	3154.67	-5.40615	1.20903	-4.47147	7.77e-06	1.76e-05
Zm00001e028563_T001	4198.27	-5.39753	2.22921	-2.42128	0.015466	0.0258665
Zm00001e027139_T001	3.90059	-5.39439	2.00505	-2.6904	0.00713655	0.0125101
Zm00001e000910_T002	1548.8	-5.38858	2.33517	-2.30757	0.0210228	0.0344521
Zm00001e011036_T001	483.336	-5.38375	0.836053	-6.43949	1.2e-10	3.57e-10
Zm00001e037404_T001	1715.45	-5.36891	0.155916	-34.4347	7.64e-260	1.8e-258
Zm00001e019334_T002	265.718	-5.36432	1.00102	-5.35887	8.37e-08	2.16e-07
Zm00001e029221_T005	584.21	-5.3616	0.863475	-6.20932	5.32e-10	1.54e-09
Zm00001e022309_T001	9426.1	-5.35838	1.45208	-3.69013	0.000224138	0.000457216
Zm00001e003771_T001	358.765	-5.34831	2.14378	-2.4948	0.0126028	0.0213434
Zm00001e000289_T001	336.556	-5.34348	2.12794	-2.5111	0.0120355	0.0204454
Zm00001e001668_T001	373.674	-5.32999	0.341692	-15.5988	7.41e-55	5.62e-54
Zm00001e008763_T002	1237.88	-5.32967	1.75677	-3.03378	0.00241508	0.0044789
Zm00001e005263_T001	1083.91	-5.3279	2.28398	-2.33273	0.0196625	0.0323708
Zm00001e004857_T001	576.721	-5.31841	0.240216	-22.1401	1.3e-108	1.57e-107
Zm00001e021868_T003	421.729	-5.31729	1.82405	-2.9151	0.00355571	0.00645276
Zm00001e015353_T001	164.276	-5.31405	0.571286	-9.30191	1.38e-20	5.77e-20
Zm00001e041365_T001	2542.27	-5.30048	0.223819	-23.6819	5.53e-124	7.41e-123
Zm00001e041363_T002	697.394	-5.29664	2.31751	-2.28548	0.0222845	0.0363662
Zm00001e007987_T001	151.639	-5.29152	0.501616	-10.549	5.14e-26	2.46e-25
Zm00001e007205_T001	645.198	-5.28676	0.27794	-19.0212	1.14e-80	1.11e-79
Zm00001e024174_T001	161.069	-5.28288	0.691269	-7.6423	2.13e-14	7.34e-14
Zm00001e015731_T001	250.177	-5.27236	2.0443	-2.57906	0.00990704	0.0170396
Zm00001e004073_T001	19762.4	-5.26683	0.0429483	-122.632	0	0
Zm00001e000373_T001	41978.5	-5.26084	0.0316649	-166.141	0	0
Zm00001e021031_T001	3198.03	-5.25556	0.0951377	-55.2416	0	0
Zm00001e015302_T002	708.139	-5.2505	0.224432	-23.3946	4.85e-121	6.36e-120
Zm00001e010232_T003	9757.66	-5.24592	0.0590363	-88.8593	0	0
Zm00001e022378_T001	431.607	-5.24288	0.881917	-5.94486	2.77e-09	7.75e-09
Zm00001e014971_T001	166.39	-5.24099	0.729262	-7.1867	6.64e-13	2.16e-12
Zm00001e034275_T001	1629.35	-5.24061	0.519552	-10.0868	6.32e-24	2.89e-23
Zm00001e016528_T004	204.926	-5.23832	0.562512	-9.31237	1.25e-20	5.23e-20
Zm00001e013640_T003	1673.59	-5.23685	2.32912	-2.24842	0.0245491	0.0397932
Zm00001e016726_T001	38.688	-5.22848	1.22047	-4.28398	1.84e-05	4.06e-05
Zm00001e007125_T001	77.6631	-5.2258	1.71613	-3.0451	0.00232601	0.00432185
Zm00001e028760_T001	1123.68	-5.21601	0.299432	-17.4196	5.85e-68	5.08e-67
Zm00001e034319_T003	460.762	-5.21306	1.43717	-3.62731	0.000286386	0.000579611
Zm00001e013838_T001	15865.7	-5.20291	0.101511	-51.2544	0	0
Zm00001e025054_T002	2120.08	-5.20185	0.420321	-12.3759	3.53e-35	2e-34
Zm00001e022714_T001	388.942	-5.19737	0.378661	-13.7257	7.13e-43	4.55e-42
Zm00001e007638_T002	9.46589	-5.19287	1.6126	-3.22018	0.00128108	0.00244556
Zm00001e015613_T001	681.216	-5.19272	0.257613	-20.1571	2.33e-90	2.47e-89
Zm00001e005998_T001	37.8542	-5.18962	1.3482	-3.84929	0.000118461	0.000247314
Zm00001e024287_T002	301.728	-5.18228	1.64718	-3.14616	0.0016543	0.00312353
Zm00001e034390_T001	243.464	-5.17875	0.662569	-7.81616	5.45e-15	1.91e-14
Zm00001e008479_T002	2286.01	-5.17816	1.67731	-3.08719	0.0020206	0.00377928
Zm00001e028124_T001	552.035	-5.1771	0.333715	-15.5135	2.81e-54	2.11e-53
Zm00001e023820_T001	149.052	-5.17557	1.96659	-2.63175	0.0084946	0.0147466
Zm00001e021455_T001	454.466	-5.16289	0.301216	-17.1401	7.45e-66	6.32e-65
Zm00001e021074_T001	110.843	-5.16282	1.88726	-2.73562	0.00622621	0.0109892
Zm00001e032387_T002	2423.09	-5.15857	1.52783	-3.3764	0.000734401	0.00143481
Zm00001e037701_T003	593.371	-5.15668	2.25601	-2.28576	0.0222685	0.036347
Zm00001e015590_T001	295.258	-5.15576	0.359224	-14.3525	1.03e-46	6.95e-46
Zm00001e007028_T001	165.773	-5.15264	0.633973	-8.12754	4.38e-16	1.59e-15
Zm00001e031209_T001	735.896	-5.15183	0.297187	-17.3353	2.55e-67	2.19e-66
Zm00001e003757_T001	971.567	-5.14301	0.660198	-7.79011	6.7e-15	2.34e-14
Zm00001e027604_T001	109.552	-5.14075	0.58987	-8.71505	2.91e-18	1.14e-17
Zm00001e015266_T001	145.619	-5.1388	1.96838	-2.61067	0.00903643	0.0156219
Zm00001e016388_T002	3090.41	-5.13758	0.126779	-40.524	0	0
Zm00001e027133_T001	362.366	-5.1344	2.20031	-2.33348	0.0196227	0.032321
Zm00001e038526_T002	787.006	-5.12015	2.30015	-2.226	0.0260139	0.0419921
Zm00001e010292_T001	35.8778	-5.11689	1.30567	-3.91896	8.89e-05	0.000187285
Zm00001e020434_T002	531.059	-5.11363	1.83629	-2.78476	0.00535673	0.00953055
Zm00001e028314_T001	1520.17	-5.11335	0.933533	-5.47742	4.32e-08	1.14e-07
Zm00001e036571_T002	419.872	-5.10996	0.710103	-7.19609	6.2e-13	2.02e-12
Zm00001e003846_T001	249.413	-5.10719	1.02924	-4.9621	6.97e-07	1.68e-06
Zm00001e035706_T001	16002.5	-5.09668	0.0797565	-63.903	0	0
Zm00001e004824_T001	2736.57	-5.09086	0.223073	-22.8215	2.8e-115	3.53e-114
Zm00001e024959_T001	3.14485	-5.08447	1.6714	-3.04204	0.00234979	0.00436364
Zm00001e022751_T004	1961.71	-5.08312	0.401962	-12.6458	1.18e-36	6.87e-36
Zm00001e015792_T001	396.39	-5.08073	2.22877	-2.27961	0.022631	0.0368986
Zm00001e037879_T001	3.12712	-5.07903	1.71263	-2.96562	0.00302069	0.00553314
Zm00001e029080_T001	3.11826	-5.07534	1.8299	-2.77357	0.00554449	0.00984464
Zm00001e003185_T004	880.237	-5.06481	2.31757	-2.1854	0.0288595	0.0462138
Zm00001e031342_T004	190.513	-5.05796	1.37152	-3.68785	0.000226155	0.000461171
Zm00001e024690_T001	172.273	-5.05319	0.48889	-10.3361	4.84e-25	2.27e-24
Zm00001e035151_T001	593.63	-5.0498	0.535676	-9.42696	4.22e-21	1.78e-20
Zm00001e003799_T001	34.3215	-5.04464	1.25408	-4.02259	5.76e-05	0.00012296
Zm00001e039501_T001	530.737	-5.04394	0.266083	-18.9563	3.92e-80	3.82e-79
Zm00001e008164_T001	3805.98	-5.03932	0.14172	-35.5583	6.19e-277	1.54e-275
Zm00001e002093_T001	33.9713	-5.02893	1.35126	-3.72165	0.000197922	0.00040573
Zm00001e036873_T001	33.7879	-5.0281	1.44839	-3.4715	0.000517557	0.00102623
Zm00001e013776_T003	356.283	-5.02679	1.97815	-2.54116	0.0110484	0.0188756
Zm00001e014887_T001	1429.57	-5.02263	1.75156	-2.86752	0.00413703	0.00745346
Zm00001e041673_T003	151.726	-5.0212	0.500151	-10.0394	1.02e-23	4.66e-23
Zm00001e012310_T002	4572.23	-5.0184	0.362203	-13.8552	1.18e-43	7.65e-43
Zm00001e040354_T003	2321.55	-5.00762	0.434474	-11.5257	9.79e-31	5.13e-30
Zm00001e013428_T003	553.262	-5.00702	2.27401	-2.20185	0.0276761	0.0444511
Zm00001e001548_T002	638.699	-5.0035	2.29276	-2.18231	0.0290866	0.0465492
Zm00001e005962_T001	471.676	-4.99521	0.440009	-11.3525	7.21e-30	3.72e-29
Zm00001e031518_T001	1025.33	-4.99264	0.233951	-21.3406	4.77e-101	5.47e-100
Zm00001e014142_T001	792.61	-4.9918	0.379867	-13.1409	1.92e-39	1.16e-38
Zm00001e034294_T001	329.491	-4.98788	0.424008	-11.7636	6.01e-32	3.22e-31
Zm00001e017389_T001	237.531	-4.97879	0.383941	-12.9676	1.87e-38	1.12e-37
Zm00001e039194_T002	221.561	-4.97716	1.14128	-4.36104	1.29e-05	2.89e-05
Zm00001e023493_T001	2.91658	-4.97436	1.81309	-2.74358	0.00607732	0.0107392
Zm00001e027369_T001	458.992	-4.97356	2.25555	-2.20503	0.0274517	0.0441056
Zm00001e011957_T001	432.607	-4.97189	0.497258	-9.99862	1.55e-23	6.99e-23
Zm00001e015779_T001	40.6431	-4.97142	1.42486	-3.48905	0.000484734	0.000963568
Zm00001e007028_T002	7577.08	-4.97091	0.0733874	-67.7352	0	0
Zm00001e022821_T003	2.90771	-4.9706	1.70525	-2.91488	0.0035583	0.00645697
Zm00001e018193_T002	551.195	-4.9692	2.28687	-2.17292	0.029786	0.047572
Zm00001e033317_T002	682.398	-4.96664	0.52124	-9.52852	1.6e-21	6.83e-21
Zm00001e009321_T002	105.348	-4.96325	1.762	-2.81683	0.00485001	0.00866938
Zm00001e037123_T001	2.88112	-4.96131	1.78592	-2.77801	0.0054693	0.00971769
Zm00001e028412_T002	802.436	-4.9498	0.489674	-10.1084	5.07e-24	2.32e-23
Zm00001e002491_T005	665.954	-4.94852	0.418665	-11.8198	3.08e-32	1.66e-31
Zm00001e034907_T001	359.337	-4.94064	0.287059	-17.2113	2.19e-66	1.86e-65
Zm00001e000271_T001	8606.64	-4.93885	0.59208	-8.34152	7.33e-17	2.74e-16
Zm00001e034488_T001	317.475	-4.93497	0.835149	-5.90909	3.44e-09	9.6e-09
Zm00001e001762_T005	481.62	-4.93002	2.27926	-2.16299	0.0305416	0.0487098
Zm00001e018984_T001	331.485	-4.92789	1.52712	-3.22692	0.00125131	0.00239084
Zm00001e027522_T001	205.711	-4.92521	1.9011	-2.59071	0.00957776	0.0165056
Zm00001e017039_T002	220.387	-4.92128	0.648105	-7.59333	3.12e-14	1.07e-13
Zm00001e035965_T002	118.024	-4.913	2.07601	-2.36655	0.0179545	0.0297512
Zm00001e036960_T001	392.131	-4.91122	0.733206	-6.69829	2.11e-11	6.48e-11
Zm00001e007434_T003	371.542	-4.88832	2.24282	-2.17955	0.029291	0.046832
Zm00001e003306_T001	8386.51	-4.88019	0.242986	-20.0842	1.01e-89	1.07e-88
Zm00001e036730_T003	574.256	-4.87303	2.15735	-2.2588	0.0238958	0.0388191
Zm00001e004027_T001	1126.36	-4.86801	0.333783	-14.5844	3.53e-48	2.45e-47
Zm00001e021024_T003	1410.11	-4.8575	0.482821	-10.0607	8.24e-24	3.76e-23
Zm00001e026940_T001	803.794	-4.85111	0.595469	-8.1467	3.74e-16	1.36e-15
Zm00001e024122_T002	1473.86	-4.85053	0.243993	-19.8798	6.09e-88	6.31e-87
Zm00001e007440_T001	279.118	-4.8504	1.61706	-2.99952	0.00270402	0.00498819
Zm00001e036967_T001	425.221	-4.84359	1.14862	-4.21688	2.48e-05	5.43e-05
Zm00001e021171_T001	326.516	-4.83281	0.463776	-10.4206	2e-25	9.44e-25
Zm00001e034643_T002	1104.38	-4.82435	1.98586	-2.42935	0.0151259	0.0253426
Zm00001e001851_T003	750.204	-4.81825	0.198397	-24.2859	2.76e-130	3.86e-129
Zm00001e040511_T002	1178.6	-4.81477	1.96583	-2.44922	0.0143165	0.0240596
Zm00001e032810_T002	117.353	-4.80821	1.99842	-2.40601	0.0161279	0.0268958
Zm00001e000564_T001	219.048	-4.80775	0.368043	-13.063	5.36e-39	3.24e-38
Zm00001e026332_T001	203.642	-4.80739	2.16267	-2.2229	0.0262228	0.0422977
Zm00001e012217_T001	358.306	-4.80711	0.657313	-7.31328	2.61e-13	8.62e-13
Zm00001e011492_T001	190.228	-4.80707	1.96254	-2.44942	0.0143088	0.0240485
Zm00001e005624_T001	1649.53	-4.80579	0.284074	-16.9174	3.35e-64	2.81e-63
Zm00001e019800_T005	160.238	-4.80303	0.839816	-5.71914	1.07e-08	2.92e-08
Zm00001e029676_T001	210.868	-4.8014	0.390059	-12.3094	8.06e-35	4.54e-34
Zm00001e033109_T002	137.959	-4.79931	1.72425	-2.78342	0.00537896	0.00956722
Zm00001e002798_T002	19867.6	-4.79879	0.254186	-18.8791	1.7e-79	1.64e-78
Zm00001e035074_T001	3684.28	-4.79747	0.107513	-44.6222	0	0
Zm00001e008811_T001	145.135	-4.79525	0.853198	-5.62033	1.91e-08	5.14e-08
Zm00001e021430_T002	948.376	-4.79452	0.181421	-26.4276	6.61e-154	1.05e-152
Zm00001e039366_T001	289.456	-4.79404	0.318786	-15.0384	4.11e-51	2.96e-50
Zm00001e039448_T006	203.065	-4.79355	1.15458	-4.15176	3.3e-05	7.17e-05
Zm00001e014925_T001	2588.71	-4.79258	0.123921	-38.6745	0	0
Zm00001e027297_T001	130.589	-4.79184	2.03123	-2.35908	0.0183203	0.0303086
Zm00001e005274_T001	2073.13	-4.78636	0.17311	-27.6493	2.85e-168	4.78e-167
Zm00001e038970_T001	14.386	-4.78178	1.52711	-3.13127	0.00174051	0.00327846
Zm00001e015895_T001	9659.9	-4.78163	0.0572805	-83.4775	0	0
Zm00001e015896_T001	9659.9	-4.78163	0.0572805	-83.4775	0	0
Zm00001e015948_T001	2392.86	-4.77901	0.103122	-46.3433	0	0
Zm00001e013095_T001	2213.2	-4.77879	0.160569	-29.7616	1.23e-194	2.29e-193
Zm00001e000750_T003	23419.7	-4.77445	0.0579034	-82.4554	0	0
Zm00001e022821_T002	615.699	-4.77422	0.898421	-5.31401	1.07e-07	2.75e-07
Zm00001e015594_T002	170.459	-4.77189	2.1072	-2.26456	0.0235395	0.0382824
Zm00001e017178_T002	312.893	-4.77037	0.718293	-6.64126	3.11e-11	9.5e-11
Zm00001e013135_T002	50364.5	-4.77	0.0617322	-77.2691	0	0
Zm00001e027790_T001	318.893	-4.76268	1.80833	-2.63374	0.00844508	0.0146649
Zm00001e030151_T001	1019.99	-4.76208	0.183168	-25.9985	5.16e-149	7.94e-148
Zm00001e013627_T005	127.363	-4.7613	0.643864	-7.39489	1.42e-13	4.72e-13
Zm00001e001974_T001	1067.97	-4.7599	0.24292	-19.5945	1.72e-85	1.75e-84
Zm00001e019602_T001	188.941	-4.74859	1.31221	-3.61879	0.000295986	0.00059816
Zm00001e003873_T001	865.584	-4.74058	0.228611	-20.7365	1.62e-95	1.78e-94
Zm00001e010476_T002	2018.26	-4.73381	0.398416	-11.8816	1.48e-32	8.02e-32
Zm00001e028711_T001	4794.58	-4.73321	0.0843392	-56.1211	0	0
Zm00001e013355_T003	117.085	-4.72431	2.0102	-2.35017	0.0187648	0.0309984
Zm00001e033489_T002	261.967	-4.72052	0.566298	-8.33574	7.7e-17	2.87e-16
Zm00001e007174_T001	417.777	-4.71161	0.247615	-19.028	1e-80	9.8e-80
Zm00001e011002_T001	300.484	-4.70497	0.641427	-7.33517	2.21e-13	7.34e-13
Zm00001e016307_T003	2.41571	-4.70465	1.69092	-2.7823	0.00539745	0.00959866
Zm00001e010178_T001	278.911	-4.70033	1.66792	-2.81807	0.00483127	0.00863849
Zm00001e020414_T001	944.121	-4.69766	0.3931	-11.9503	6.47e-33	3.53e-32
Zm00001e017557_T001	216.691	-4.69695	0.724825	-6.48012	9.17e-11	2.74e-10
Zm00001e026344_T001	1585.27	-4.69592	0.213842	-21.9598	6.98e-107	8.32e-106
Zm00001e007572_T001	1828.36	-4.69567	0.281354	-16.6895	1.56e-62	1.28e-61
Zm00001e008599_T002	182.687	-4.69315	1.72654	-2.71824	0.006563	0.011556
Zm00001e022821_T001	2.38911	-4.69135	2.12263	-2.21016	0.027094	0.0435723
Zm00001e018750_T001	1918.88	-4.69086	0.205933	-22.7786	7.48e-115	9.4e-114
Zm00001e021503_T001	831.641	-4.66805	0.309279	-15.0933	1.79e-51	1.3e-50
Zm00001e005951_T004	1396.85	-4.66762	0.479364	-9.7371	2.09e-22	9.21e-22
Zm00001e012011_T005	2853.45	-4.66733	0.557687	-8.36909	5.81e-17	2.18e-16
Zm00001e000590_T001	6022.45	-4.66639	0.170957	-27.2957	4.78e-164	7.89e-163
Zm00001e016727_T001	198.14	-4.6589	0.600504	-7.75831	8.61e-15	3e-14
Zm00001e002898_T002	12722	-4.65434	0.0535334	-86.9426	0	0
Zm00001e012978_T001	281.807	-4.65119	1.70419	-2.72926	0.00634757	0.0111958
Zm00001e015997_T002	1266.09	-4.65106	0.816706	-5.69489	1.23e-08	3.36e-08
Zm00001e035552_T002	2006.37	-4.65076	1.89116	-2.45921	0.0139245	0.0234475
Zm00001e031404_T001	361.884	-4.64783	1.63879	-2.83614	0.00456622	0.00818435
Zm00001e031398_T001	1572.45	-4.64194	0.683601	-6.79042	1.12e-11	3.47e-11
Zm00001e032793_T001	91.4078	-4.63938	0.518658	-8.94496	3.72e-19	1.5e-18
Zm00001e025827_T002	157.072	-4.63742	2.11879	-2.18871	0.0286179	0.0458517
Zm00001e035241_T001	2081.45	-4.63669	0.528162	-8.7789	1.65e-18	6.53e-18
Zm00001e005963_T001	208.608	-4.63334	1.10987	-4.17465	2.98e-05	6.51e-05
Zm00001e001803_T001	551.714	-4.63133	0.239939	-19.3021	5.15e-83	5.14e-82
Zm00001e033967_T005	3505.18	-4.62877	0.144733	-31.9814	1.98e-224	4.17e-223
Zm00001e020754_T001	1120.14	-4.6285	0.319596	-14.4823	1.57e-47	1.07e-46
Zm00001e004550_T001	96.9333	-4.6245	0.576047	-8.02798	9.91e-16	3.56e-15
Zm00001e004722_T001	58.2911	-4.62237	1.8264	-2.53087	0.0113781	0.0193996
Zm00001e009575_T001	4327.38	-4.62211	1.016	-4.54933	5.38e-06	1.23e-05
Zm00001e000420_T001	257.855	-4.62123	0.366081	-12.6235	1.57e-36	9.1e-36
Zm00001e008806_T001	592.299	-4.61493	0.913757	-5.0505	4.41e-07	1.08e-06
Zm00001e000999_T001	2250.79	-4.60946	0.234943	-19.6195	1.05e-85	1.07e-84
Zm00001e038458_T001	409.074	-4.60767	0.261456	-17.6231	1.64e-69	1.44e-68
Zm00001e026547_T001	1405.19	-4.60642	0.19825	-23.2354	2e-119	2.59e-118
Zm00001e032546_T001	610.278	-4.60402	1.05511	-4.36352	1.28e-05	2.86e-05
Zm00001e006184_T001	253.292	-4.59065	0.855187	-5.36801	7.96e-08	2.06e-07
Zm00001e025955_T003	75.4913	-4.5897	1.92336	-2.38629	0.0170192	0.0282984
Zm00001e013091_T001	277.094	-4.58531	0.336277	-13.6355	2.46e-42	1.56e-41
Zm00001e035501_T001	2825.43	-4.58391	0.702999	-6.52051	7.01e-11	2.11e-10
Zm00001e017976_T001	1383.92	-4.58352	0.185774	-24.6725	2.11e-134	3.01e-133
Zm00001e013889_T001	144.138	-4.5816	0.923191	-4.96279	6.95e-07	1.68e-06
Zm00001e023325_T002	402.325	-4.58152	0.479743	-9.54993	1.3e-21	5.57e-21
Zm00001e007480_T001	1554.65	-4.5775	1.40376	-3.26089	0.00111065	0.00213484
Zm00001e004968_T001	150.241	-4.57649	0.433035	-10.5684	4.18e-26	2e-25
Zm00001e023392_T005	1650.94	-4.57228	0.6293	-7.26566	3.71e-13	1.22e-12
Zm00001e022597_T001	697.92	-4.57025	0.262035	-17.4414	4e-68	3.47e-67
Zm00001e021248_T001	3701.41	-4.56838	0.304144	-15.0204	5.4e-51	3.87e-50
Zm00001e020733_T002	1358.03	-4.56588	1.49312	-3.05795	0.00222855	0.00414824
Zm00001e004317_T001	302.889	-4.55521	0.670858	-6.79013	1.12e-11	3.48e-11
Zm00001e036264_T001	632.94	-4.54884	0.201868	-22.5337	1.94e-112	2.4e-111
Zm00001e042397_T001	901.56	-4.54848	0.610832	-7.44637	9.59e-14	3.22e-13
Zm00001e037235_T001	810.924	-4.54785	0.240199	-18.9337	6.02e-80	5.86e-79
Zm00001e023850_T001	7496.63	-4.54574	0.131017	-34.6959	9.09e-264	2.17e-262
Zm00001e030123_T001	470.988	-4.54168	0.241192	-18.8302	4.27e-79	4.12e-78
Zm00001e002145_T002	316.679	-4.53924	1.0882	-4.17134	3.03e-05	6.6e-05
Zm00001e025297_T004	487.57	-4.53544	0.381955	-11.8743	1.61e-32	8.74e-32
Zm00001e016224_T007	335.029	-4.53367	1.6691	-2.71623	0.00660304	0.0116231
Zm00001e022735_T002	386.577	-4.52431	0.448607	-10.0852	6.42e-24	2.93e-23
Zm00001e005363_T001	7326.65	-4.52257	0.926576	-4.88095	1.06e-06	2.51e-06
Zm00001e037743_T001	1220.68	-4.5207	0.645152	-7.00718	2.43e-12	7.75e-12
Zm00001e019515_T003	23.9212	-4.51128	1.28898	-3.49988	0.000465475	0.00092614
Zm00001e001712_T003	1449.44	-4.51111	0.965134	-4.67407	2.95e-06	6.85e-06
Zm00001e002246_T004	390.585	-4.50911	1.95115	-2.311	0.0208329	0.0341527
Zm00001e027401_T004	333.651	-4.50103	0.431384	-10.4339	1.74e-25	8.21e-25
Zm00001e004210_T003	2872.36	-4.49862	0.215806	-20.8457	1.67e-96	1.84e-95
Zm00001e000634_T001	23.7195	-4.49842	1.28546	-3.49947	0.000466185	0.000927395
Zm00001e030193_T001	576.022	-4.49762	0.26856	-16.7472	5.94e-63	4.91e-62
Zm00001e019844_T001	774.495	-4.49423	1.69514	-2.65125	0.00801955	0.0139598
Zm00001e026820_T001	331.622	-4.49372	0.376899	-11.9229	8.99e-33	4.91e-32
Zm00001e037465_T001	1142.53	-4.49331	0.240599	-18.6755	7.83e-78	7.44e-77
Zm00001e017113_T001	697.2	-4.49091	0.360915	-12.4431	1.52e-35	8.7e-35
Zm00001e034285_T001	266.343	-4.49022	0.604859	-7.42359	1.14e-13	3.82e-13
Zm00001e038822_T001	424.162	-4.48497	0.303525	-14.7763	2.08e-49	1.47e-48
Zm00001e027450_T001	3485.09	-4.48344	0.193217	-23.2042	4.13e-119	5.34e-118
Zm00001e035882_T001	311.973	-4.48291	0.826608	-5.42326	5.85e-08	1.53e-07
Zm00001e019924_T005	703.974	-4.47857	0.212451	-21.0805	1.2e-98	1.35e-97
Zm00001e021248_T003	11.7133	-4.4752	1.40317	-3.18936	0.00142588	0.00270932
Zm00001e016997_T001	379.469	-4.47264	0.38165	-11.7192	1.02e-31	5.43e-31
Zm00001e031930_T001	3408.07	-4.46823	0.16515	-27.0557	3.27e-161	5.35e-160
Zm00001e023804_T001	209.501	-4.46659	0.330818	-13.5016	1.53e-41	9.57e-41
Zm00001e000803_T001	626.747	-4.46254	0.25842	-17.2685	8.12e-67	6.94e-66
Zm00001e011082_T001	628.745	-4.45372	0.224879	-19.8049	2.7e-87	2.78e-86
Zm00001e004758_T001	1479.37	-4.45142	0.324952	-13.6987	1.03e-42	6.58e-42
Zm00001e006891_T007	240.584	-4.44296	1.69881	-2.61533	0.0089141	0.0154285
Zm00001e027967_T001	813.167	-4.44257	0.172438	-25.7633	2.29e-146	3.48e-145
Zm00001e018888_T001	1349.73	-4.4341	0.133586	-33.1929	1.36e-241	3.03e-240
Zm00001e013306_T003	603.616	-4.4321	0.507191	-8.73853	2.36e-18	9.28e-18
Zm00001e027649_T001	669.436	-4.42832	0.189987	-23.3086	3.63e-120	4.73e-119
Zm00001e034208_T001	3550.65	-4.42575	0.0780066	-56.7355	0	0
Zm00001e011879_T001	311.375	-4.42028	1.36099	-3.24784	0.00116286	0.00222941
Zm00001e041972_T001	271.07	-4.41766	0.969266	-4.55774	5.17e-06	1.18e-05
Zm00001e029731_T005	1242.17	-4.41741	0.823917	-5.36147	8.25e-08	2.13e-07
Zm00001e014142_T002	213.658	-4.41518	0.390471	-11.3073	1.21e-29	6.22e-29
Zm00001e008545_T001	437.074	-4.41279	0.751676	-5.8706	4.34e-09	1.21e-08
Zm00001e035834_T001	1899.42	-4.40519	0.119754	-36.7854	3.17e-296	8.45e-295
Zm00001e037759_T004	100.738	-4.40334	1.87825	-2.34438	0.0190587	0.0314664
Zm00001e032329_T001	116.914	-4.39761	0.741122	-5.93371	2.96e-09	8.29e-09
Zm00001e033860_T001	581.792	-4.39263	0.230036	-19.0954	2.76e-81	2.71e-80
Zm00001e023724_T001	7918.93	-4.38409	0.114499	-38.2894	0	0
Zm00001e020784_T001	1611.99	-4.38237	0.156249	-28.0474	4.29e-173	7.4e-172
Zm00001e022940_T001	1.9237	-4.37878	1.76369	-2.48274	0.0130376	0.0220371
Zm00001e019532_T001	346.065	-4.37833	0.46613	-9.39295	5.83e-21	2.46e-20
Zm00001e011099_T001	2249.53	-4.37664	0.296916	-14.7403	3.55e-49	2.5e-48
Zm00001e031427_T002	3117	-4.37614	0.459315	-9.52754	1.61e-21	6.89e-21
Zm00001e007199_T001	2004.1	-4.37499	0.107171	-40.8224	0	0
Zm00001e016492_T001	49.3707	-4.37202	1.85182	-2.36093	0.0182293	0.0301706
Zm00001e007765_T001	2516.46	-4.3697	0.180569	-24.1996	2.24e-129	3.12e-128
Zm00001e024505_T005	524.27	-4.36968	0.373471	-11.7002	1.27e-31	6.79e-31
Zm00001e022694_T001	239.752	-4.36637	0.478462	-9.12585	7.12e-20	2.92e-19
Zm00001e039151_T001	59.85	-4.36447	0.866157	-5.0389	4.68e-07	1.15e-06
Zm00001e029194_T001	391.276	-4.36351	0.265932	-16.4084	1.67e-60	1.34e-59
Zm00001e013045_T001	6749.37	-4.36077	0.0775584	-56.2256	0	0
Zm00001e040781_T002	732.85	-4.36044	0.394763	-11.0457	2.3e-28	1.15e-27
Zm00001e041924_T002	1729.17	-4.35799	0.366972	-11.8755	1.59e-32	8.61e-32
Zm00001e023738_T002	107.808	-4.3553	1.9098	-2.2805	0.0225779	0.0368223
Zm00001e035917_T001	216.193	-4.35423	0.470323	-9.25795	2.08e-20	8.67e-20
Zm00001e012801_T001	2236.82	-4.35422	0.146087	-29.8057	3.29e-195	6.15e-194
Zm00001e035248_T001	2311.36	-4.35282	0.27287	-15.952	2.76e-57	2.15e-56
Zm00001e018210_T002	194.041	-4.35192	1.6288	-2.67185	0.00754339	0.0131722
Zm00001e014290_T006	166.823	-4.35012	0.563775	-7.71607	1.2e-14	4.17e-14
Zm00001e037989_T001	435.528	-4.34966	0.608233	-7.1513	8.6e-13	2.79e-12
Zm00001e026851_T001	193.7	-4.3485	0.344972	-12.6054	1.97e-36	1.14e-35
Zm00001e030799_T002	1221.46	-4.34688	0.384799	-11.2965	1.37e-29	7.02e-29
Zm00001e026365_T001	257.122	-4.34321	0.52691	-8.24278	1.68e-16	6.21e-16
Zm00001e029174_T001	1081.75	-4.34143	0.155311	-27.9531	6.04e-172	1.03e-170
Zm00001e023695_T003	1423.69	-4.34046	0.123378	-35.1801	4.03e-271	9.88e-270
Zm00001e001980_T001	925.029	-4.33838	0.222424	-19.505	9.96e-85	1e-83
Zm00001e017111_T004	8630.42	-4.33244	0.054826	-79.0216	0	0
Zm00001e028444_T001	228.836	-4.33183	1.93844	-2.2347	0.0254372	0.0411313
Zm00001e015572_T002	6535.03	-4.33032	0.317198	-13.6518	1.97e-42	1.25e-41
Zm00001e005867_T001	1808.25	-4.32651	0.15065	-28.719	2.21e-181	3.94e-180
Zm00001e003093_T001	153.52	-4.32542	0.598993	-7.22116	5.15e-13	1.69e-12
Zm00001e019759_T001	1801.18	-4.32454	0.13861	-31.1994	1.08e-213	2.18e-212
Zm00001e034631_T001	6502.2	-4.32272	0.0664068	-65.0946	0	0
Zm00001e007452_T003	26.195	-4.30728	1.81662	-2.37104	0.0177379	0.0294252
Zm00001e010597_T001	52.2463	-4.30526	1.06671	-4.036	5.44e-05	0.00011633
Zm00001e018809_T001	1192.79	-4.29482	0.956703	-4.48919	7.15e-06	1.62e-05
Zm00001e020921_T001	420.435	-4.29181	0.5554	-7.72741	1.1e-14	3.82e-14
Zm00001e001360_T001	61.9367	-4.29102	1.94035	-2.21147	0.0270035	0.0434386
Zm00001e018640_T001	144.323	-4.28543	0.733183	-5.84496	5.07e-09	1.4e-08
Zm00001e001238_T004	376.136	-4.28436	0.499355	-8.57978	9.51e-18	3.66e-17
Zm00001e029550_T006	8073.16	-4.27801	0.117761	-36.328	5.85e-289	1.52e-287
Zm00001e016357_T001	169.449	-4.27791	0.496339	-8.61894	6.76e-18	2.62e-17
Zm00001e007215_T001	2075.52	-4.27649	1.09693	-3.89858	9.68e-05	0.000203243
Zm00001e016729_T001	81.9989	-4.27644	0.691636	-6.18308	6.29e-10	1.82e-09
Zm00001e021093_T001	1434.67	-4.27464	0.171717	-24.8935	8.74e-137	1.27e-135
Zm00001e008718_T001	947.291	-4.27346	1.13433	-3.76737	0.000164975	0.000340579
Zm00001e027140_T002	3942.71	-4.27343	0.104019	-41.0832	0	0
Zm00001e020196_T001	7080.98	-4.27318	0.22366	-19.1056	2.27e-81	2.23e-80
Zm00001e035638_T001	2117.9	-4.26848	0.159154	-26.8197	1.9e-158	3.06e-157
Zm00001e038586_T001	2311.32	-4.26801	0.108468	-39.3481	0	0
Zm00001e010441_T001	448.275	-4.2641	0.405555	-10.5142	7.43e-26	3.54e-25
Zm00001e024199_T001	284.337	-4.2591	0.465452	-9.15047	5.67e-20	2.33e-19
Zm00001e041616_T001	583.012	-4.2584	0.569494	-7.47751	7.57e-14	2.55e-13
Zm00001e008029_T002	385.309	-4.25827	0.233831	-18.2109	4.23e-74	3.88e-73
Zm00001e028462_T001	318.517	-4.25725	1.20483	-3.5335	0.000410099	0.000819679
Zm00001e006132_T001	362.262	-4.24609	0.337782	-12.5705	3.07e-36	1.77e-35
Zm00001e040425_T001	1325.35	-4.24458	0.328222	-12.932	2.97e-38	1.77e-37
Zm00001e036239_T001	90.1134	-4.24313	1.15088	-3.68686	0.000227035	0.000462926
Zm00001e022299_T002	385.67	-4.24024	0.360606	-11.7586	6.38e-32	3.42e-31
Zm00001e028111_T001	5535.84	-4.24014	0.0696962	-60.8374	0	0
Zm00001e019236_T003	1069.86	-4.23218	0.55757	-7.5904	3.19e-14	1.09e-13
Zm00001e032212_T001	489.82	-4.23114	1.38286	-3.05971	0.00221555	0.00412534
Zm00001e015547_T001	802.698	-4.23081	0.485275	-8.71837	2.82e-18	1.11e-17
Zm00001e028139_T001	891.339	-4.22279	0.211805	-19.9371	1.94e-88	2.02e-87
Zm00001e024455_T001	286.845	-4.22032	0.411282	-10.2614	1.05e-24	4.89e-24
Zm00001e024290_T001	1563.25	-4.21111	0.130592	-32.2464	3.95e-228	8.42e-227
Zm00001e001535_T004	1130.07	-4.21028	1.61219	-2.61153	0.0090138	0.0155874
Zm00001e031370_T001	142.148	-4.20705	0.377267	-11.1514	7.05e-29	3.57e-28
Zm00001e002998_T001	254.383	-4.20201	0.56963	-7.37674	1.62e-13	5.41e-13
Zm00001e028898_T005	34.1831	-4.20177	0.74522	-5.63829	1.72e-08	4.64e-08
Zm00001e008044_T001	146.496	-4.20046	0.54072	-7.76827	7.96e-15	2.78e-14
Zm00001e007385_T001	3084.87	-4.20036	0.139961	-30.011	7.04e-198	1.33e-196
Zm00001e013676_T001	526.791	-4.19858	0.313698	-13.3842	7.48e-41	4.64e-40
Zm00001e024060_T002	1.70429	-4.19796	1.9258	-2.17986	0.0292681	0.0468048
Zm00001e035846_T001	3171.25	-4.19741	0.113998	-36.8199	8.87e-297	2.38e-295
Zm00001e033381_T001	2105.79	-4.19129	0.103974	-40.3108	0	0
Zm00001e024656_T001	6634.06	-4.18729	0.0587278	-71.3	0	0
Zm00001e023375_T002	353.05	-4.18642	0.276316	-15.1509	7.48e-52	5.44e-51
Zm00001e023420_T001	2339.26	-4.18574	0.15584	-26.8593	6.57e-159	1.06e-157
Zm00001e038436_T001	651.137	-4.18386	0.496316	-8.42983	3.46e-17	1.31e-16
Zm00001e003063_T001	511.757	-4.18367	0.822717	-5.08519	3.67e-07	9.08e-07
Zm00001e019556_T001	2577.16	-4.17883	0.279671	-14.9419	1.76e-50	1.26e-49
Zm00001e029465_T001	774.046	-4.17772	0.230466	-18.1273	1.94e-73	1.77e-72
Zm00001e023234_T001	287.609	-4.17444	0.489663	-8.52514	1.53e-17	5.83e-17
Zm00001e017015_T004	195.984	-4.17377	1.34006	-3.11461	0.00184188	0.0034584
Zm00001e027911_T001	269.148	-4.17374	0.835668	-4.9945	5.9e-07	1.43e-06
Zm00001e005159_T001	1145.68	-4.17216	0.266251	-15.67	2.43e-55	1.85e-54
Zm00001e010513_T004	186.458	-4.1691	0.459059	-9.08184	1.07e-19	4.36e-19
Zm00001e008405_T002	982.934	-4.16638	1.27665	-3.26352	0.00110038	0.0021158
Zm00001e012978_T002	2140.12	-4.16352	0.220239	-18.9045	1.05e-79	1.01e-78
Zm00001e035349_T002	461.403	-4.16244	0.37773	-11.0196	3.07e-28	1.54e-27
Zm00001e034069_T003	34692.3	-4.16177	0.0260216	-159.935	0	0
Zm00001e040228_T002	1451.98	-4.16169	0.253702	-16.4039	1.79e-60	1.44e-59
Zm00001e021601_T001	8262.52	-4.16081	0.112769	-36.8968	5.21e-298	1.4e-296
Zm00001e008591_T001	1919.06	-4.15911	0.103627	-40.1354	0	0
Zm00001e023473_T001	1443.17	-4.15347	0.13793	-30.1129	3.28e-199	6.21e-198
Zm00001e027340_T003	767.54	-4.15318	0.902785	-4.60041	4.22e-06	9.69e-06
Zm00001e012705_T003	1022.13	-4.15309	0.159528	-26.0336	2.06e-149	3.18e-148
Zm00001e006207_T001	198.559	-4.15136	0.365468	-11.359	6.69e-30	3.45e-29
Zm00001e018385_T001	995.979	-4.1502	0.226963	-18.2858	1.07e-74	9.93e-74
Zm00001e033922_T001	10102.8	-4.15004	0.101899	-40.727	0	0
Zm00001e020287_T003	3310.69	-4.14885	1.06493	-3.8959	9.78e-05	0.000205413
Zm00001e008042_T001	881.563	-4.14801	0.199224	-20.8209	2.8e-96	3.09e-95
Zm00001e014346_T001	3489.9	-4.14587	0.101754	-40.7439	0	0
Zm00001e018817_T003	3413.54	-4.12695	0.808238	-5.10611	3.29e-07	8.16e-07
Zm00001e027527_T002	956.548	-4.12514	0.520066	-7.93195	2.16e-15	7.67e-15
Zm00001e021171_T002	9915.01	-4.12331	0.0466945	-88.3041	0	0
Zm00001e012882_T001	2811.63	-4.1232	0.100257	-41.1263	0	0
Zm00001e007100_T003	249.86	-4.11724	0.870131	-4.73175	2.23e-06	5.2e-06
Zm00001e013532_T001	286.472	-4.11712	0.276383	-14.8964	3.48e-50	2.47e-49
Zm00001e036967_T004	543.282	-4.11683	1.34374	-3.06372	0.00218603	0.0040723
Zm00001e014967_T001	1139.87	-4.11491	0.174832	-23.5363	1.73e-122	2.31e-121
Zm00001e019446_T001	587.996	-4.11059	0.610596	-6.7321	1.67e-11	5.16e-11
Zm00001e029014_T001	4.59902	-4.11019	1.59533	-2.5764	0.00998355	0.0171566
Zm00001e026517_T002	1726.59	-4.10955	0.449296	-9.14665	5.87e-20	2.41e-19
Zm00001e012026_T008	4473.49	-4.10735	0.125855	-32.6356	1.28e-233	2.8e-232
Zm00001e016305_T006	77.9633	-4.10722	0.671172	-6.11947	9.39e-10	2.69e-09
Zm00001e032932_T001	2455.69	-4.10631	1.56791	-2.61898	0.00881943	0.0152747
Zm00001e027157_T001	770.04	-4.10471	0.157644	-26.0378	1.85e-149	2.85e-148
Zm00001e015897_T001	12804.6	-4.10453	0.0431019	-95.2286	0	0
Zm00001e017259_T001	563.186	-4.10201	1.37236	-2.98903	0.00279864	0.00515071
Zm00001e021860_T001	342.569	-4.09743	1.80253	-2.27315	0.0230171	0.0374869
Zm00001e020371_T001	660.418	-4.09679	0.459327	-8.91912	4.7e-19	1.89e-18
Zm00001e029802_T001	1122.27	-4.09607	0.484909	-8.44708	2.99e-17	1.13e-16
Zm00001e001692_T001	2032.42	-4.09541	0.144614	-28.3196	1.98e-176	3.47e-175
Zm00001e006526_T001	585.268	-4.09288	0.874356	-4.68102	2.85e-06	6.63e-06
Zm00001e027177_T005	446.256	-4.09272	0.549621	-7.44644	9.59e-14	3.22e-13
Zm00001e007362_T001	240.965	-4.09128	0.446118	-9.17083	4.69e-20	1.93e-19
Zm00001e000343_T005	316.725	-4.08722	0.702459	-5.81845	5.94e-09	1.64e-08
Zm00001e025700_T001	63.4455	-4.08699	0.509347	-8.02397	1.02e-15	3.68e-15
Zm00001e039528_T004	3337.4	-4.08204	0.424343	-9.61965	6.61e-22	2.86e-21
Zm00001e039795_T001	5108.3	-4.07896	1.75764	-2.32071	0.0203026	0.0333526
Zm00001e019129_T001	472.98	-4.07738	1.20722	-3.37751	0.000731459	0.00142918
Zm00001e028102_T001	341.006	-4.07536	0.80103	-5.08765	3.63e-07	8.96e-07
Zm00001e025125_T001	22.4056	-4.07487	1.56748	-2.59963	0.00933243	0.0161031
Zm00001e011037_T001	1411.17	-4.07467	0.113815	-35.8008	1.07e-280	2.71e-279
Zm00001e005338_T002	630.163	-4.06688	1.13091	-3.59612	0.000322996	0.000651244
Zm00001e004817_T001	232.062	-4.06685	0.788864	-5.15533	2.53e-07	6.33e-07
Zm00001e031621_T001	222.681	-4.06093	0.29146	-13.9331	3.99e-44	2.59e-43
Zm00001e019651_T003	1136.71	-4.05981	0.793679	-5.11518	3.13e-07	7.79e-07
Zm00001e038252_T001	693.71	-4.0586	0.221907	-18.2897	1e-74	9.26e-74
Zm00001e008082_T001	390.904	-4.05808	0.42197	-9.61699	6.78e-22	2.93e-21
Zm00001e008390_T001	693.583	-4.05805	0.230347	-17.6171	1.82e-69	1.6e-68
Zm00001e001973_T002	3155.94	-4.05783	0.108621	-37.3577	1.9e-305	5.27e-304
Zm00001e021032_T003	600.668	-4.05715	0.571649	-7.09728	1.27e-12	4.1e-12
Zm00001e026770_T002	563.927	-4.05582	0.230148	-17.6227	1.65e-69	1.45e-68
Zm00001e023054_T001	159.348	-4.05113	0.443046	-9.14381	6.03e-20	2.48e-19
Zm00001e032863_T001	265.369	-4.05087	0.33834	-11.9728	4.93e-33	2.7e-32
Zm00001e034798_T001	225.298	-4.04827	0.384339	-10.5331	6.08e-26	2.9e-25
Zm00001e031246_T002	105.634	-4.04306	1.42849	-2.83031	0.00465036	0.00832949
Zm00001e033729_T001	1460.29	-4.04244	0.21895	-18.4628	4.11e-76	3.85e-75
Zm00001e008832_T001	74.8352	-4.04153	0.606931	-6.65896	2.76e-11	8.43e-11
Zm00001e015800_T003	1882.7	-4.03948	0.302724	-13.3438	1.29e-40	7.95e-40
Zm00001e040081_T001	386.536	-4.03919	0.271224	-14.8924	3.69e-50	2.63e-49
Zm00001e033862_T001	1597.65	-4.03883	0.553084	-7.30239	2.83e-13	9.34e-13
Zm00001e020628_T005	757.69	-4.03858	0.838581	-4.81597	1.46e-06	3.46e-06
Zm00001e040497_T003	144.224	-4.03346	1.79351	-2.24892	0.0245178	0.0397478
Zm00001e026578_T002	205.032	-4.03287	1.60271	-2.51628	0.0118602	0.0201708
Zm00001e035342_T001	782.152	-4.03143	0.263484	-15.3005	7.59e-53	5.58e-52
Zm00001e042366_T001	169.968	-4.02683	0.394254	-10.2138	1.72e-24	7.96e-24
Zm00001e030671_T003	4459.88	-4.02579	0.208191	-19.337	2.62e-83	2.62e-82
Zm00001e020730_T001	502.525	-4.0225	0.989158	-4.06659	4.77e-05	0.000102546
Zm00001e033351_T001	91.2388	-4.02231	0.461866	-8.70883	3.07e-18	1.2e-17
Zm00001e020044_T001	1231.75	-4.02133	0.293928	-13.6813	1.31e-42	8.36e-42
Zm00001e019384_T002	3706.85	-4.01657	0.197544	-20.3326	6.62e-92	7.09e-91
Zm00001e010547_T001	775.281	-4.01115	0.407689	-9.83875	7.67e-23	3.42e-22
Zm00001e031253_T001	2573.63	-4.01075	0.0933966	-42.9432	0	0
Zm00001e002355_T002	4024.91	-4.01054	0.091639	-43.7646	0	0
Zm00001e031518_T002	664.958	-4.00793	1.35861	-2.95002	0.00317752	0.0058029
Zm00001e021768_T001	15483.6	-4.00527	0.182092	-21.9958	3.16e-107	3.76e-106
Zm00001e010513_T001	416.71	-4.00462	0.34203	-11.7084	1.15e-31	6.17e-31
Zm00001e035483_T001	1211.1	-4.00379	0.33358	-12.0025	3.45e-33	1.89e-32
Zm00001e019900_T001	448.791	-3.99799	0.215461	-18.5555	7.36e-77	6.92e-76
Zm00001e008529_T001	470.248	-3.99639	0.461757	-8.65473	4.94e-18	1.92e-17
Zm00001e036857_T001	8527.3	-3.99206	0.0926962	-43.0661	0	0
Zm00001e024027_T001	1874.71	-3.98976	0.128524	-31.0431	1.42e-211	2.83e-210
Zm00001e003869_T002	560.91	-3.98851	0.208605	-19.1199	1.72e-81	1.7e-80
Zm00001e008361_T001	448.979	-3.98489	0.341793	-11.6588	2.07e-31	1.1e-30
Zm00001e030090_T001	215.417	-3.97887	0.398487	-9.98493	1.77e-23	8.02e-23
Zm00001e039360_T001	1280.81	-3.97536	0.169295	-23.4819	6.25e-122	8.25e-121
Zm00001e014766_T001	1736.11	-3.97509	0.243604	-16.3178	7.37e-60	5.89e-59
Zm00001e002639_T001	200.76	-3.96957	1.3179	-3.01204	0.00259494	0.00479482
Zm00001e000154_T001	317.012	-3.96155	0.399483	-9.9167	3.52e-23	1.58e-22
Zm00001e013912_T001	91.6187	-3.95887	0.501729	-7.89045	3.01e-15	1.06e-14
Zm00001e040847_T001	370.009	-3.95587	0.283952	-13.9314	4.08e-44	2.65e-43
Zm00001e038918_T002	2725.98	-3.955	0.557644	-7.09235	1.32e-12	4.25e-12
Zm00001e007414_T001	581.255	-3.95428	0.360594	-10.966	5.57e-28	2.77e-27
Zm00001e004615_T002	368.629	-3.95076	0.387292	-10.201	1.96e-24	9.06e-24
Zm00001e035864_T001	4163.64	-3.94989	0.0628821	-62.8142	0	0
Zm00001e007765_T002	8534.86	-3.94983	0.0630521	-62.6439	0	0
Zm00001e016357_T002	1114.43	-3.94412	0.170802	-23.0918	5.6e-118	7.18e-117
Zm00001e032811_T001	671.709	-3.94324	0.397077	-9.93066	3.06e-23	1.38e-22
Zm00001e006118_T002	638.56	-3.93983	0.462585	-8.51698	1.64e-17	6.25e-17
Zm00001e030557_T003	267.324	-3.9384	0.287921	-13.6788	1.36e-42	8.66e-42
Zm00001e009800_T001	1281.02	-3.9354	1.74134	-2.25999	0.0238219	0.038715
Zm00001e020950_T003	184.061	-3.93333	1.77214	-2.21954	0.0264502	0.0426558
Zm00001e030802_T001	621.761	-3.92969	0.258912	-15.1777	4.97e-52	3.62e-51
Zm00001e001572_T001	681.518	-3.9268	0.288188	-13.6258	2.81e-42	1.78e-41
Zm00001e008507_T002	16646.9	-3.92652	0.0402992	-97.4342	0	0
Zm00001e012576_T004	3352.83	-3.92396	0.354347	-11.0738	1.68e-28	8.45e-28
Zm00001e019288_T007	1126.49	-3.91943	0.456788	-8.58043	9.45e-18	3.64e-17
Zm00001e022453_T003	154.618	-3.91888	0.908604	-4.31308	1.61e-05	3.58e-05
Zm00001e015432_T004	368.221	-3.91869	1.53573	-2.55168	0.0107204	0.0183457
Zm00001e026483_T001	3887.26	-3.91732	0.164842	-23.7641	7.85e-125	1.06e-123
Zm00001e035136_T001	2016.56	-3.91481	0.101372	-38.6181	0	0
Zm00001e017250_T001	643.485	-3.90373	0.296277	-13.1759	1.21e-39	7.36e-39
Zm00001e040216_T002	1372.02	-3.90216	1.80457	-2.16238	0.0305892	0.0487758
Zm00001e037748_T002	259.75	-3.89963	1.33437	-2.92245	0.0034729	0.00630731
Zm00001e017524_T001	163.995	-3.8964	0.59924	-6.50224	7.91e-11	2.38e-10
Zm00001e039749_T001	59.843	-3.89572	1.09699	-3.55128	0.000383367	0.000768064
Zm00001e031155_T002	811.159	-3.89365	1.71473	-2.27071	0.0231643	0.0377181
Zm00001e013313_T001	350.943	-3.89058	0.33137	-11.7409	7.86e-32	4.21e-31
Zm00001e038255_T001	771.066	-3.88606	0.177557	-21.8862	3.52e-106	4.17e-105
Zm00001e035195_T001	551.731	-3.88597	0.484162	-8.02617	1.01e-15	3.62e-15
Zm00001e027942_T001	51.5394	-3.88129	0.609768	-6.36519	1.95e-10	5.76e-10
Zm00001e034484_T001	459.932	-3.88067	0.461778	-8.40377	4.32e-17	1.63e-16
Zm00001e031920_T001	3163.74	-3.88067	0.333678	-11.63	2.9e-31	1.54e-30
Zm00001e035414_T001	221.453	-3.87968	0.46137	-8.40904	4.13e-17	1.56e-16
Zm00001e023821_T002	3332.58	-3.87576	0.106556	-36.3731	1.13e-289	2.95e-288
Zm00001e037636_T001	887.689	-3.86768	0.207646	-18.6264	1.96e-77	1.86e-76
Zm00001e029583_T001	208.208	-3.86662	0.4914	-7.86858	3.59e-15	1.26e-14
Zm00001e028749_T001	19.6058	-3.86078	1.49774	-2.57773	0.00994508	0.0170992
Zm00001e018825_T003	631.13	-3.86002	1.3874	-2.7822	0.00539914	0.0096009
Zm00001e030278_T001	2629.64	-3.85936	0.140348	-27.4985	1.83e-166	3.06e-165
Zm00001e019868_T001	2020.1	-3.85932	0.16421	-23.5023	3.87e-122	5.12e-121
Zm00001e033334_T001	431.071	-3.85156	0.36581	-10.5288	6.36e-26	3.03e-25
Zm00001e029178_T001	485.538	-3.85038	0.242483	-15.879	8.86e-57	6.86e-56
Zm00001e023733_T001	725.701	-3.84945	0.171852	-22.3998	3.95e-111	4.86e-110
Zm00001e028801_T003	19.3494	-3.84945	1.48796	-2.58706	0.00967987	0.0166722
Zm00001e001871_T006	5252.34	-3.84904	0.44749	-8.60141	7.87e-18	3.05e-17
Zm00001e028850_T001	279.13	-3.84856	0.343685	-11.1979	4.17e-29	2.12e-28
Zm00001e032403_T001	986.648	-3.84475	0.1348	-28.5218	6.29e-179	1.11e-177
Zm00001e036904_T001	285.128	-3.83705	0.409574	-9.36839	7.36e-21	3.09e-20
Zm00001e033510_T001	184.457	-3.83466	0.425911	-9.00343	2.19e-19	8.87e-19
Zm00001e003285_T001	712.03	-3.83461	0.476253	-8.05162	8.17e-16	2.95e-15
Zm00001e030772_T001	8376.27	-3.83456	0.0471713	-81.2903	0	0
Zm00001e031655_T002	2643.07	-3.83138	0.0880746	-43.5015	0	0
Zm00001e009067_T001	32887.5	-3.82998	0.0251589	-152.232	0	0
Zm00001e035249_T001	2676.48	-3.8287	0.0862948	-44.3676	0	0
Zm00001e010291_T001	111.034	-3.82779	0.452883	-8.45207	2.86e-17	1.08e-16
Zm00001e041146_T001	2072.37	-3.8259	0.162893	-23.4872	5.52e-122	7.29e-121
Zm00001e011961_T001	5670.72	-3.82542	0.0534789	-71.5315	0	0
Zm00001e008958_T001	366.309	-3.82308	0.419893	-9.10488	8.64e-20	3.53e-19
Zm00001e003681_T001	951.888	-3.82012	0.151383	-25.2348	1.66e-140	2.45e-139
Zm00001e010287_T001	83.7968	-3.81966	0.480483	-7.94962	1.87e-15	6.67e-15
Zm00001e027672_T001	756.831	-3.81944	0.358216	-10.6624	1.53e-26	7.39e-26
Zm00001e006571_T003	785.639	-3.81846	0.935428	-4.08205	4.46e-05	9.61e-05
Zm00001e035104_T001	5984.74	-3.81688	0.0573737	-66.5265	0	0
Zm00001e004374_T001	2650.43	-3.81453	0.249644	-15.2799	1.04e-52	7.64e-52
Zm00001e027340_T002	173.512	-3.80923	0.986396	-3.86177	0.00011257	0.000235389
Zm00001e004940_T001	2743.67	-3.80884	0.146541	-25.9916	6.16e-149	9.48e-148
Zm00001e006611_T003	151.175	-3.80784	1.5613	-2.43889	0.0147324	0.0247182
Zm00001e030822_T001	705.031	-3.8034	0.387473	-9.8159	9.62e-23	4.27e-22
Zm00001e026461_T001	851.853	-3.80333	0.33339	-11.408	3.81e-30	1.98e-29
Zm00001e000677_T005	7.52921	-3.80292	1.28126	-2.96811	0.00299639	0.00549075
Zm00001e028498_T001	120.604	-3.80144	0.905757	-4.19698	2.7e-05	5.92e-05
Zm00001e042292_T001	262.967	-3.79778	1.2678	-2.99556	0.00273939	0.00504873
Zm00001e003624_T001	4456.31	-3.79626	0.922274	-4.11619	3.85e-05	8.34e-05
Zm00001e036224_T001	925.216	-3.79605	0.360424	-10.5322	6.14e-26	2.93e-25
Zm00001e040837_T001	480.437	-3.79558	0.548336	-6.922	4.45e-12	1.41e-11
Zm00001e025327_T001	827.576	-3.79431	0.147878	-25.6583	3.41e-145	5.16e-144
Zm00001e022476_T001	138.306	-3.7937	0.673	-5.637	1.73e-08	4.67e-08
Zm00001e002244_T001	1713.87	-3.79079	0.26506	-14.3016	2.14e-46	1.44e-45
Zm00001e012803_T002	1474.58	-3.79004	0.272602	-13.9032	6.06e-44	3.93e-43
Zm00001e034814_T005	29.8812	-3.78902	0.741918	-5.10707	3.27e-07	8.12e-07
Zm00001e004332_T001	21311.2	-3.78779	0.290393	-13.0437	6.9e-39	4.17e-38
Zm00001e007691_T003	1732.35	-3.78534	0.228946	-16.5338	2.1e-61	1.7e-60
Zm00001e002403_T001	63.1673	-3.78265	0.486005	-7.78315	7.07e-15	2.47e-14
Zm00001e013481_T001	7567.52	-3.78179	0.0511121	-73.9901	0	0
Zm00001e005226_T001	549.397	-3.77955	0.340714	-11.093	1.36e-28	6.83e-28
Zm00001e012603_T003	682.411	-3.77901	0.536533	-7.04339	1.88e-12	6.01e-12
Zm00001e030244_T001	1194.21	-3.77787	1.64744	-2.29318	0.0218377	0.0356912
Zm00001e013804_T001	85.0397	-3.77102	0.982881	-3.83669	0.000124701	0.000259747
Zm00001e021819_T001	209.766	-3.76741	0.296503	-12.7062	5.47e-37	3.2e-36
Zm00001e007627_T002	217.216	-3.76534	1.13209	-3.32602	0.000880956	0.00171082
Zm00001e029605_T001	656.922	-3.76243	0.23003	-16.3563	3.92e-60	3.14e-59
Zm00001e003090_T001	857.497	-3.76155	0.265085	-14.19	1.06e-45	7.04e-45
Zm00001e029128_T001	234.313	-3.75636	0.746573	-5.03147	4.87e-07	1.19e-06
Zm00001e040607_T001	315.941	-3.74935	0.687678	-5.45219	4.98e-08	1.31e-07
Zm00001e034127_T002	3224.69	-3.74633	0.136039	-27.5387	6.05e-167	1.01e-165
Zm00001e018261_T003	14.4778	-3.7456	1.402	-2.67162	0.00754866	0.0131798
Zm00001e026179_T001	1150.91	-3.74529	0.27049	-13.8463	1.34e-43	8.66e-43
Zm00001e008150_T001	249.503	-3.74471	1.15258	-3.24897	0.00115822	0.00222105
Zm00001e018995_T001	177.725	-3.74334	0.508489	-7.3617	1.82e-13	6.04e-13
Zm00001e006249_T002	1079.03	-3.74328	0.88398	-4.23457	2.29e-05	5.03e-05
Zm00001e019256_T001	362.591	-3.7422	0.538582	-6.94823	3.7e-12	1.17e-11
Zm00001e023474_T001	318.539	-3.74039	0.394144	-9.48991	2.31e-21	9.85e-21
Zm00001e016596_T004	567.309	-3.74027	0.389631	-9.59951	8.03e-22	3.47e-21
Zm00001e035180_T001	2370.69	-3.73888	0.103986	-35.9555	4.15e-283	1.06e-281
Zm00001e038436_T002	2945.5	-3.73548	0.389318	-9.59492	8.4e-22	3.63e-21
Zm00001e019991_T002	1422.51	-3.73544	0.533834	-6.99738	2.61e-12	8.3e-12
Zm00001e006348_T003	54.0202	-3.73372	0.940876	-3.96835	7.24e-05	0.000153519
Zm00001e034797_T001	815.414	-3.73215	0.552565	-6.75422	1.44e-11	4.44e-11
Zm00001e034834_T001	1573.5	-3.72995	0.110287	-33.8203	9.93e-251	2.27e-249
Zm00001e036356_T001	634.806	-3.72913	0.472226	-7.89691	2.86e-15	1.01e-14
Zm00001e009410_T002	2916.79	-3.72704	0.189502	-19.6676	4.09e-86	4.17e-85
Zm00001e021071_T004	814.981	-3.7225	0.547776	-6.79566	1.08e-11	3.35e-11
Zm00001e034550_T006	604.222	-3.72086	0.430313	-8.64687	5.29e-18	2.06e-17
Zm00001e039396_T004	613.228	-3.72015	0.627161	-5.93172	3e-09	8.39e-09
Zm00001e034388_T001	567.55	-3.7193	0.666291	-5.5821	2.38e-08	6.36e-08
Zm00001e025053_T001	2116.99	-3.71743	0.0902681	-41.1821	0	0
Zm00001e035809_T002	2159.69	-3.71727	1.1654	-3.1897	0.0014242	0.00270634
Zm00001e007512_T001	202.949	-3.71596	1.08812	-3.41501	0.000637791	0.00125392
Zm00001e008391_T001	299.003	-3.71577	0.238196	-15.5996	7.32e-55	5.55e-54
Zm00001e004941_T001	2725.69	-3.71519	0.0873795	-42.5179	0	0
Zm00001e040163_T001	1348.62	-3.71141	0.191658	-19.3647	1.53e-83	1.53e-82
Zm00001e006489_T001	2065.53	-3.71094	0.0876215	-42.3519	0	0
Zm00001e010584_T001	1373.97	-3.71004	0.352652	-10.5204	6.96e-26	3.32e-25
Zm00001e001973_T004	1850.3	-3.70807	0.264585	-14.0147	1.27e-44	8.29e-44
Zm00001e017040_T001	615.372	-3.70665	0.451015	-8.21847	2.06e-16	7.58e-16
Zm00001e025269_T001	2648.08	-3.70502	0.491201	-7.54277	4.6e-14	1.56e-13
Zm00001e002290_T003	2825.67	-3.7027	0.207521	-17.8425	3.3e-71	2.95e-70
Zm00001e041499_T001	500.311	-3.70192	0.632947	-5.8487	4.95e-09	1.37e-08
Zm00001e001893_T001	724.775	-3.70127	1.17725	-3.144	0.00166654	0.00314538
Zm00001e019509_T001	1578.22	-3.70064	0.291408	-12.6992	5.98e-37	3.49e-36
Zm00001e025244_T003	182.775	-3.69519	0.406629	-9.08739	1.01e-19	4.15e-19
Zm00001e001566_T001	3107.29	-3.69491	0.251568	-14.6876	7.75e-49	5.42e-48
Zm00001e027339_T001	870.977	-3.69425	0.188301	-19.6189	1.07e-85	1.09e-84
Zm00001e007349_T001	1265.28	-3.69039	1.26933	-2.90736	0.00364498	0.00660768
Zm00001e039486_T001	518.659	-3.68639	1.15494	-3.19185	0.00141363	0.0026882
Zm00001e006909_T002	850.964	-3.6835	0.170517	-21.6019	1.72e-103	2.01e-102
Zm00001e010518_T001	15476	-3.68325	0.0350689	-105.029	0	0
Zm00001e030122_T001	3409.05	-3.6815	0.0657403	-56.0006	0	0
Zm00001e020495_T001	376.161	-3.68054	0.453168	-8.1218	4.59e-16	1.67e-15
Zm00001e037955_T001	504.347	-3.67995	0.322597	-11.4073	3.85e-30	1.99e-29
Zm00001e001946_T001	733.53	-3.67851	0.241453	-15.2349	2.07e-52	1.52e-51
Zm00001e031518_T004	2522.43	-3.6782	0.269357	-13.6555	1.87e-42	1.19e-41
Zm00001e039556_T001	3578.38	-3.6777	0.137879	-26.6734	9.59e-157	1.53e-155
Zm00001e024951_T002	162.945	-3.67756	0.785131	-4.68401	2.81e-06	6.54e-06
Zm00001e025729_T004	270.442	-3.67527	0.484227	-7.58997	3.2e-14	1.09e-13
Zm00001e040799_T001	173.128	-3.6734	0.538448	-6.8222	8.97e-12	2.79e-11
Zm00001e002136_T002	215.197	-3.67237	1.5389	-2.38637	0.0170157	0.0282946
Zm00001e002688_T001	353.203	-3.67227	0.271052	-13.5482	8.12e-42	5.1e-41
Zm00001e002326_T001	1293.99	-3.6679	0.191511	-19.1524	9.25e-82	9.13e-81
Zm00001e026989_T001	1002.67	-3.66565	0.21268	-17.2355	1.44e-66	1.23e-65
Zm00001e034740_T001	798.834	-3.66415	0.174489	-20.9994	6.65e-98	7.44e-97
Zm00001e015312_T001	573.335	-3.65844	0.324443	-11.2761	1.72e-29	8.84e-29
Zm00001e021476_T002	853.815	-3.65712	0.212025	-17.2486	1.15e-66	9.79e-66
Zm00001e026226_T004	5075.99	-3.6549	0.194313	-18.8093	6.33e-79	6.09e-78
Zm00001e029538_T001	373.604	-3.65338	0.831242	-4.39508	1.11e-05	2.48e-05
Zm00001e038420_T002	7537.63	-3.65133	0.0529453	-68.9642	0	0
Zm00001e012250_T001	85.4874	-3.64761	1.60872	-2.2674	0.0233659	0.038021
Zm00001e007181_T001	1640.74	-3.64505	0.289262	-12.6012	2.08e-36	1.2e-35
Zm00001e001521_T002	495.821	-3.64374	0.369059	-9.87306	5.45e-23	2.44e-22
Zm00001e035635_T001	353.51	-3.64173	0.560932	-6.49229	8.45e-11	2.54e-10
Zm00001e031643_T005	342.365	-3.64005	0.255036	-14.2727	3.24e-46	2.18e-45
Zm00001e011593_T001	437.043	-3.63658	0.539545	-6.74008	1.58e-11	4.89e-11
Zm00001e025856_T001	1024.61	-3.63547	0.154529	-23.5261	2.21e-122	2.93e-121
Zm00001e023238_T001	3082.13	-3.63488	0.066604	-54.5744	0	0
Zm00001e034841_T006	1304.61	-3.63056	1.50423	-2.41357	0.0157972	0.026387
Zm00001e009002_T001	874.002	-3.62644	0.139184	-26.0549	1.18e-149	1.83e-148
Zm00001e019028_T002	1623.19	-3.62506	0.273002	-13.2785	3.08e-40	1.9e-39
Zm00001e025878_T001	191.5	-3.62349	0.633658	-5.71837	1.08e-08	2.94e-08
Zm00001e020496_T001	1418.01	-3.61979	0.300411	-12.0495	1.95e-33	1.07e-32
Zm00001e014943_T001	1579.84	-3.61955	0.160036	-22.6171	2.94e-113	3.66e-112
Zm00001e001393_T001	4056.5	-3.61949	0.0895054	-40.4387	0	0
Zm00001e001154_T001	949.374	-3.61735	0.280379	-12.9016	4.41e-38	2.62e-37
Zm00001e017118_T001	2014.64	-3.61724	0.110481	-32.7407	4.12e-235	9.02e-234
Zm00001e040353_T003	1693.87	-3.61414	0.630239	-5.73456	9.78e-09	2.68e-08
Zm00001e035875_T001	240.63	-3.61358	0.941038	-3.83999	0.000123037	0.000256416
Zm00001e005558_T002	1801.55	-3.61145	1.61754	-2.23268	0.02557	0.0413285
Zm00001e014131_T002	16219.2	-3.6098	0.0302637	-119.278	0	0
Zm00001e007265_T004	1236.68	-3.60655	0.359666	-10.0275	1.15e-23	5.24e-23
Zm00001e016903_T004	2510.7	-3.60631	0.28921	-12.4695	1.09e-35	6.27e-35
Zm00001e014126_T004	653.971	-3.60204	0.716629	-5.02637	5e-07	1.22e-06
Zm00001e007398_T001	714.078	-3.59315	0.162843	-22.0651	6.84e-108	8.2e-107
Zm00001e025788_T007	364.144	-3.5929	1.03665	-3.46587	0.000528509	0.00104689
Zm00001e024009_T001	13.1081	-3.59037	1.36866	-2.62327	0.00870904	0.0150978
Zm00001e032035_T002	1143.41	-3.59033	0.903324	-3.97457	7.05e-05	0.00014969
Zm00001e009391_T001	16070.7	-3.58778	0.240737	-14.9033	3.14e-50	2.23e-49
Zm00001e000660_T001	396.495	-3.58744	0.328186	-10.9311	8.18e-28	4.06e-27
Zm00001e038436_T003	1831.11	-3.587	0.995853	-3.60193	0.000315859	0.000637288
Zm00001e019800_T001	1401.94	-3.58478	0.485175	-7.38862	1.48e-13	4.95e-13
Zm00001e002309_T001	444.916	-3.584	0.211469	-16.9481	1.99e-64	1.67e-63
Zm00001e012601_T003	169.913	-3.57951	1.49545	-2.3936	0.0166838	0.0277622
Zm00001e001316_T001	13428.5	-3.57778	0.056558	-63.2585	0	0
Zm00001e016541_T002	305.743	-3.57772	1.54446	-2.31648	0.0205318	0.0336989
Zm00001e031305_T001	1202.3	-3.57694	0.290199	-12.3258	6.58e-35	3.71e-34
Zm00001e037976_T001	263.084	-3.57317	0.333714	-10.7073	9.41e-27	4.57e-26
Zm00001e019813_T001	19593.9	-3.5712	0.11203	-31.8772	5.53e-223	1.16e-221
Zm00001e041008_T003	8496.97	-3.57076	1.28301	-2.78311	0.00538402	0.0095755
Zm00001e008315_T004	1292.89	-3.56669	0.535098	-6.66548	2.64e-11	8.07e-11
Zm00001e022179_T004	1300.88	-3.56588	0.833335	-4.27904	1.88e-05	4.15e-05
Zm00001e007143_T001	1490.78	-3.56559	0.153046	-23.2975	4.7e-120	6.12e-119
Zm00001e019336_T001	113.483	-3.56548	1.19654	-2.97982	0.00288422	0.00529668
Zm00001e030834_T001	2885.28	-3.56469	0.103494	-34.4436	5.62e-260	1.33e-258
Zm00001e016998_T003	1716.55	-3.5637	0.38786	-9.18811	4e-20	1.65e-19
Zm00001e020650_T001	322.788	-3.5621	0.362941	-9.81455	9.75e-23	4.33e-22
Zm00001e032212_T002	366.967	-3.55871	0.24194	-14.7091	5.64e-49	3.95e-48
Zm00001e020021_T001	1326.41	-3.55833	0.209561	-16.98	1.16e-64	9.71e-64
Zm00001e028110_T003	28.8883	-3.55075	1.27771	-2.77899	0.00545288	0.00969141
Zm00001e009391_T003	3736.22	-3.54991	0.237498	-14.9471	1.63e-50	1.16e-49
Zm00001e031053_T001	2774.15	-3.54962	0.100437	-35.3417	1.35e-273	3.32e-272
Zm00001e030953_T001	5097.36	-3.54626	0.156109	-22.7166	3.07e-114	3.85e-113
Zm00001e013910_T001	6248.2	-3.54547	0.0834803	-42.4707	0	0
Zm00001e014939_T001	10117.3	-3.54468	0.0963895	-36.7746	4.71e-296	1.25e-294
Zm00001e001516_T002	1362.67	-3.54294	1.24931	-2.83592	0.00456938	0.00818878
Zm00001e024475_T002	3013.74	-3.54256	0.0676987	-52.3283	0	0
Zm00001e012943_T005	705.472	-3.54255	0.89782	-3.94572	7.96e-05	0.000168175
Zm00001e000641_T001	9636.06	-3.54213	0.0703121	-50.3772	0	0
Zm00001e010351_T002	1726.29	-3.5418	0.678635	-5.219	1.8e-07	4.55e-07
Zm00001e014150_T001	886.053	-3.54136	1.32429	-2.67415	0.0074918	0.0130892
Zm00001e039154_T001	750.169	-3.54027	0.316576	-11.183	4.94e-29	2.51e-28
Zm00001e027895_T003	851.804	-3.53934	1.49327	-2.3702	0.0177787	0.0294888
Zm00001e002349_T001	1583.96	-3.53593	0.278878	-12.6791	7.72e-37	4.5e-36
Zm00001e015893_T001	695.089	-3.53549	0.341551	-10.3513	4.13e-25	1.94e-24
Zm00001e018858_T001	1350.97	-3.53498	0.212337	-16.648	3.13e-62	2.57e-61
Zm00001e004686_T001	919.67	-3.53365	0.428877	-8.23929	1.73e-16	6.38e-16
Zm00001e037606_T001	518.533	-3.53154	0.296457	-11.9125	1.02e-32	5.55e-32
Zm00001e012234_T005	18479	-3.52739	0.0296258	-119.065	0	0
Zm00001e017397_T001	4292.76	-3.52667	0.19313	-18.2606	1.7e-74	1.57e-73
Zm00001e034069_T002	323.937	-3.5232	0.467532	-7.53575	4.86e-14	1.65e-13
Zm00001e021527_T001	506.464	-3.52259	1.50095	-2.34692	0.0189295	0.0312596
Zm00001e022499_T002	484.409	-3.52121	0.40778	-8.63509	5.87e-18	2.28e-17
Zm00001e031709_T001	348.165	-3.52074	1.45713	-2.41621	0.0156828	0.0262052
Zm00001e024681_T001	386.443	-3.52042	0.231669	-15.1959	3.77e-52	2.75e-51
Zm00001e035067_T001	5377.52	-3.51978	0.100849	-34.9015	7.06e-267	1.71e-265
Zm00001e011691_T002	2074.77	-3.51461	0.802763	-4.37814	1.2e-05	2.68e-05
Zm00001e035621_T001	269.377	-3.51373	0.607528	-5.78366	7.31e-09	2.01e-08
Zm00001e010330_T001	4477.99	-3.51307	0.164333	-21.3777	2.15e-101	2.47e-100
Zm00001e030444_T001	4097.57	-3.50715	0.220416	-15.9115	5.27e-57	4.09e-56
Zm00001e015328_T001	765.642	-3.50639	0.179989	-19.4812	1.59e-84	1.6e-83
Zm00001e004821_T001	2482.85	-3.50552	0.0879423	-39.8616	0	0
Zm00001e028381_T006	270.011	-3.50355	0.87641	-3.99761	6.4e-05	0.000136312
Zm00001e006525_T003	1445.59	-3.5034	0.253582	-13.8156	2.05e-43	1.32e-42
Zm00001e040821_T001	1950.49	-3.50312	0.131083	-26.7245	2.44e-157	3.91e-156
Zm00001e025737_T001	2195.36	-3.50104	0.210478	-16.6337	3.97e-62	3.25e-61
Zm00001e007233_T001	2862.65	-3.5001	0.840633	-4.16365	3.13e-05	6.82e-05
Zm00001e029622_T001	1266.96	-3.50009	1.23041	-2.84466	0.00444593	0.0079772
Zm00001e039579_T001	768.527	-3.49888	0.186921	-18.7185	3.5e-78	3.34e-77
Zm00001e021032_T002	4136.81	-3.49856	0.15992	-21.877	4.31e-106	5.1e-105
Zm00001e007560_T001	622.92	-3.49849	0.270225	-12.9466	2.46e-38	1.47e-37
Zm00001e002320_T001	241.161	-3.49615	0.287653	-12.1541	5.46e-34	3.03e-33
Zm00001e026032_T004	470.623	-3.49182	1.59754	-2.18574	0.0288345	0.0461769
Zm00001e002255_T001	1054.84	-3.49145	0.158663	-22.0055	2.55e-107	3.05e-106
Zm00001e018926_T002	2287.77	-3.4891	0.0784416	-44.4802	0	0
Zm00001e033771_T001	553.998	-3.48822	0.306353	-11.3863	4.9e-30	2.53e-29
Zm00001e027076_T001	560.099	-3.48768	0.244573	-14.2603	3.87e-46	2.6e-45
Zm00001e023501_T001	2044.18	-3.4875	1.50202	-2.32187	0.0202399	0.0332566
Zm00001e020269_T001	36.8633	-3.48446	0.611233	-5.70071	1.19e-08	3.25e-08
Zm00001e021134_T002	1953.51	-3.47991	0.145431	-23.9284	1.55e-126	2.12e-125
Zm00001e017762_T001	110.418	-3.47837	1.21499	-2.86289	0.004198	0.00755812
Zm00001e027642_T001	342.3	-3.47773	1.51214	-2.29988	0.021455	0.0351168
Zm00001e033372_T001	3151.59	-3.47695	0.194175	-17.9063	1.05e-71	9.44e-71
Zm00001e026241_T002	1416.69	-3.47575	0.818018	-4.24899	2.15e-05	4.73e-05
Zm00001e039731_T001	716.893	-3.47439	0.286421	-12.1304	7.29e-34	4.04e-33
Zm00001e003340_T001	853.501	-3.47315	0.146954	-23.6343	1.71e-123	2.29e-122
Zm00001e002061_T001	838.345	-3.47225	0.326962	-10.6197	2.41e-26	1.16e-25
Zm00001e011226_T001	2374.83	-3.47153	0.0904445	-38.383	0	0
Zm00001e028872_T001	2036.62	-3.47074	0.389599	-8.90849	5.17e-19	2.08e-18
Zm00001e010551_T003	127.618	-3.47065	0.919152	-3.77593	0.000159411	0.000329379
Zm00001e027914_T001	12.1418	-3.47035	1.37796	-2.51846	0.0117868	0.0200547
Zm00001e028735_T001	954.833	-3.4682	1.0671	-3.25011	0.0011536	0.00221273
Zm00001e030554_T001	203.964	-3.46774	0.86114	-4.02692	5.65e-05	0.000120826
Zm00001e007986_T001	10004	-3.46701	0.0402242	-86.1922	0	0
Zm00001e040269_T003	424.526	-3.46263	0.612413	-5.65408	1.57e-08	4.24e-08
Zm00001e022722_T002	605.632	-3.46254	0.232589	-14.8869	4.01e-50	2.85e-49
Zm00001e040735_T003	3298.01	-3.46193	1.15606	-2.9946	0.00274807	0.00506315
Zm00001e018156_T001	435.413	-3.4602	0.265318	-13.0417	7.09e-39	4.28e-38
Zm00001e005499_T001	6446.71	-3.45993	0.189935	-18.2163	3.83e-74	3.51e-73
Zm00001e020816_T001	1319.01	-3.45952	0.390912	-8.84987	8.76e-19	3.49e-18
Zm00001e018724_T001	2007.17	-3.45112	0.143618	-24.0298	1.36e-127	1.87e-126
Zm00001e012310_T001	1878.19	-3.44957	0.703535	-4.9032	9.43e-07	2.25e-06
Zm00001e011045_T002	2767.19	-3.4423	0.112635	-30.5614	3.98e-205	7.76e-204
Zm00001e040698_T001	18703.5	-3.44197	0.051384	-66.9852	0	0
Zm00001e023489_T001	906.846	-3.44048	0.326218	-10.5466	5.27e-26	2.52e-25
Zm00001e012499_T001	5315.42	-3.4402	0.0565328	-60.853	0	0
Zm00001e008244_T001	6799.9	-3.43978	0.0536388	-64.1285	0	0
Zm00001e040201_T001	29759	-3.4391	0.216665	-15.8729	9.77e-57	7.56e-56
Zm00001e020103_T001	2322.5	-3.43714	0.258176	-13.3132	1.94e-40	1.2e-39
Zm00001e013957_T001	104.326	-3.4368	0.524957	-6.54682	5.88e-11	1.78e-10
Zm00001e012633_T002	136.721	-3.43534	0.670395	-5.12436	2.99e-07	7.43e-07
Zm00001e006710_T005	474.613	-3.43331	0.934338	-3.67459	0.00023823	0.000484876
Zm00001e002266_T001	3082.46	-3.43217	0.0736773	-46.5838	0	0
Zm00001e025788_T009	3778.87	-3.42841	0.15218	-22.5287	2.17e-112	2.69e-111
Zm00001e028963_T001	775.919	-3.42766	0.163817	-20.9237	3.26e-97	3.61e-96
Zm00001e041786_T001	293.146	-3.42674	0.390517	-8.77489	1.71e-18	6.76e-18
Zm00001e027230_T001	438.012	-3.42651	0.205176	-16.7004	1.3e-62	1.07e-61
Zm00001e041063_T001	2346	-3.42428	0.0776643	-44.0908	0	0
Zm00001e030376_T002	1541.6	-3.42359	0.105065	-32.5854	6.61e-233	1.44e-231
Zm00001e023392_T002	1368.97	-3.42306	0.499856	-6.84809	7.48e-12	2.34e-11
Zm00001e019437_T001	13353.3	-3.422	0.0342397	-99.9424	0	0
Zm00001e035704_T001	130.08	-3.42168	0.882359	-3.87788	0.00010537	0.000220762
Zm00001e026656_T001	451.287	-3.42017	0.378755	-9.03004	1.72e-19	6.98e-19
Zm00001e034984_T001	3496.97	-3.41959	0.769966	-4.44122	8.95e-06	2.02e-05
Zm00001e030948_T002	2162.68	-3.41929	0.155373	-22.0069	2.47e-107	2.95e-106
Zm00001e026319_T009	666.192	-3.41781	1.02877	-3.32222	0.000893032	0.00173286
Zm00001e012758_T001	108.672	-3.41617	0.49615	-6.88536	5.76e-12	1.81e-11
Zm00001e036166_T001	73.4481	-3.41577	0.517065	-6.60608	3.95e-11	1.2e-10
Zm00001e004454_T002	1657.5	-3.41519	0.167548	-20.3834	2.35e-92	2.52e-91
Zm00001e027815_T001	199.758	-3.41463	0.395739	-8.62849	6.22e-18	2.41e-17
Zm00001e032649_T002	501.743	-3.41277	0.220794	-15.4568	6.78e-54	5.07e-53
Zm00001e030448_T002	957.811	-3.40958	0.264861	-12.8731	6.38e-38	3.79e-37
Zm00001e021814_T001	9837.47	-3.40743	0.0391499	-87.0353	0	0
Zm00001e012987_T001	259.608	-3.4015	0.623436	-5.45605	4.87e-08	1.28e-07
Zm00001e002932_T001	1645.16	-3.40095	0.121225	-28.0548	3.49e-173	6.02e-172
Zm00001e015157_T001	1665.72	-3.40048	0.219788	-15.4716	5.39e-54	4.04e-53
Zm00001e007281_T001	325.619	-3.3989	0.30597	-11.1086	1.14e-28	5.75e-28
Zm00001e004299_T002	905.605	-3.3979	0.409551	-8.29664	1.07e-16	3.98e-16
Zm00001e003327_T001	1029.53	-3.39471	0.130098	-26.0935	4.32e-150	6.69e-149
Zm00001e025641_T001	63.6942	-3.39348	0.668699	-5.07475	3.88e-07	9.57e-07
Zm00001e008833_T001	1023.97	-3.39079	0.554447	-6.11562	9.62e-10	2.76e-09
Zm00001e018297_T001	924.164	-3.38914	1.26061	-2.68849	0.0071777	0.0125766
Zm00001e002090_T001	63.5169	-3.38903	0.567258	-5.97441	2.31e-09	6.5e-09
Zm00001e022832_T004	187.543	-3.38533	1.55223	-2.18094	0.0291878	0.046689
Zm00001e001295_T001	1036.6	-3.38192	1.4491	-2.3338	0.0196061	0.0322959
Zm00001e018945_T001	1413.36	-3.38	0.130259	-25.9483	1.9e-148	2.92e-147
Zm00001e038350_T001	149.144	-3.37788	0.519096	-6.50723	7.65e-11	2.3e-10
Zm00001e041486_T001	453.131	-3.37758	0.2161	-15.6297	4.57e-55	3.47e-54
Zm00001e005629_T001	120.192	-3.37524	0.558755	-6.04065	1.53e-09	4.36e-09
Zm00001e032097_T001	3123.65	-3.37414	0.1648	-20.4741	3.66e-93	3.96e-92
Zm00001e024886_T001	14.2542	-3.37261	1.53822	-2.19253	0.0283409	0.0454418
Zm00001e007066_T002	700.339	-3.37208	0.145003	-23.2553	1.26e-119	1.63e-118
Zm00001e035883_T001	781.404	-3.36813	1.33023	-2.53199	0.0113416	0.0193458
Zm00001e004258_T002	1265.97	-3.36697	1.52606	-2.20632	0.0273617	0.043964
Zm00001e037721_T002	413.079	-3.36641	0.418706	-8.04003	8.98e-16	3.24e-15
Zm00001e024569_T001	3705.05	-3.36625	0.29421	-11.4416	2.59e-30	1.35e-29
Zm00001e030161_T001	22.743	-3.36435	0.698005	-4.81995	1.44e-06	3.39e-06
Zm00001e017651_T001	136.345	-3.36359	0.592638	-5.67562	1.38e-08	3.75e-08
Zm00001e023821_T001	423.524	-3.36089	0.620122	-5.41973	5.97e-08	1.56e-07
Zm00001e038489_T002	9444.12	-3.35996	0.110691	-30.3544	2.2e-202	4.22e-201
Zm00001e013685_T001	2056.62	-3.35737	0.113505	-29.579	2.79e-192	5.15e-191
Zm00001e025413_T002	110.212	-3.35719	0.885984	-3.78922	0.000151124	0.000312912
Zm00001e039329_T001	336.615	-3.3554	0.256998	-13.0561	5.86e-39	3.54e-38
Zm00001e028715_T004	999.151	-3.35509	0.35833	-9.36312	7.74e-21	3.25e-20
Zm00001e023819_T001	1909.53	-3.35325	0.0846806	-39.5988	0	0
Zm00001e031535_T001	378.486	-3.35311	0.202968	-16.5203	2.62e-61	2.13e-60
Zm00001e028831_T001	1230.5	-3.34623	0.421238	-7.9438	1.96e-15	6.98e-15
Zm00001e012320_T001	1918.67	-3.34579	1.17446	-2.84878	0.0043887	0.0078799
Zm00001e026517_T004	325.818	-3.34528	0.59563	-5.61637	1.95e-08	5.25e-08
Zm00001e031349_T001	2911.43	-3.34513	0.0707834	-47.2587	0	0
Zm00001e017362_T001	24806.8	-3.33904	0.0284252	-117.468	0	0
Zm00001e006952_T001	987.234	-3.33639	0.260703	-12.7977	1.69e-37	9.96e-37
Zm00001e018053_T003	804.342	-3.33567	1.13336	-2.94317	0.00324872	0.00592608
Zm00001e031060_T001	349.246	-3.3353	0.267743	-12.4571	1.28e-35	7.31e-35
Zm00001e009159_T001	156.077	-3.33423	0.658567	-5.06286	4.13e-07	1.02e-06
Zm00001e035372_T003	460.576	-3.33419	0.192788	-17.2946	5.17e-67	4.43e-66
Zm00001e000968_T003	717.553	-3.33419	0.276214	-12.071	1.5e-33	8.29e-33
Zm00001e007715_T001	150.539	-3.33333	0.47903	-6.95851	3.44e-12	1.09e-11
Zm00001e009959_T002	1550.8	-3.3287	1.01065	-3.29361	0.000989111	0.00191006
Zm00001e022180_T001	869.522	-3.32709	0.161387	-20.6156	1.99e-94	2.17e-93
Zm00001e003814_T004	615.062	-3.32586	0.821683	-4.04762	5.17e-05	0.000110867
Zm00001e007716_T001	11631.1	-3.32574	0.125042	-26.5969	7.37e-156	1.17e-154
Zm00001e028722_T001	119.249	-3.32419	0.410355	-8.10076	5.46e-16	1.98e-15
Zm00001e040013_T003	810.9	-3.32213	1.17129	-2.83631	0.00456386	0.00818074
Zm00001e039504_T003	3071	-3.32041	0.869449	-3.81898	0.000134002	0.000278288
Zm00001e000752_T001	2063.67	-3.31966	0.15091	-21.9977	3.03e-107	3.62e-106
Zm00001e017152_T001	596.818	-3.31859	0.226963	-14.6217	2.04e-48	1.42e-47
Zm00001e026854_T001	375.265	-3.31816	0.546152	-6.07552	1.24e-09	3.52e-09
Zm00001e025360_T002	1998.86	-3.31718	1.39637	-2.37558	0.0175214	0.0290885
Zm00001e023786_T001	609.964	-3.31708	0.51043	-6.49861	8.11e-11	2.43e-10
Zm00001e035235_T001	2076.63	-3.31455	0.172043	-19.2658	1.04e-82	1.03e-81
Zm00001e016532_T001	3862.66	-3.31442	0.185567	-17.861	2.37e-71	2.12e-70
Zm00001e000046_T001	307.741	-3.31382	1.0488	-3.15963	0.00157969	0.00298838
Zm00001e013467_T002	951.64	-3.313	0.54208	-6.11164	9.86e-10	2.83e-09
Zm00001e033617_T001	143.298	-3.31186	0.593775	-5.57764	2.44e-08	6.52e-08
Zm00001e020735_T001	1284.49	-3.31183	0.235518	-14.0619	6.51e-45	4.28e-44
Zm00001e016618_T003	80.0451	-3.31118	1.38449	-2.39162	0.0167743	0.0279069
Zm00001e004945_T001	368.544	-3.31093	0.200028	-16.5523	1.54e-61	1.25e-60
Zm00001e036125_T001	154.288	-3.30915	1.07843	-3.0685	0.00215139	0.00401155
Zm00001e030998_T001	1718.98	-3.30818	0.813409	-4.06705	4.76e-05	0.000102359
Zm00001e028714_T001	1212.85	-3.30764	0.163638	-20.2131	7.5e-91	7.98e-90
Zm00001e007735_T004	2432.23	-3.30725	0.47984	-6.8924	5.49e-12	1.72e-11
Zm00001e001882_T001	10.9384	-3.30539	1.40467	-2.35314	0.0186157	0.0307628
Zm00001e002495_T001	542.078	-3.30463	0.313492	-10.5414	5.57e-26	2.66e-25
Zm00001e006689_T004	579.928	-3.30455	1.38864	-2.3797	0.0173266	0.0287772
Zm00001e006604_T001	961.45	-3.30415	0.134144	-24.6315	5.81e-134	8.3e-133
Zm00001e019812_T001	112.408	-3.30242	0.891196	-3.70561	0.000210883	0.000430958
Zm00001e000889_T003	3671.84	-3.30025	0.662104	-4.98449	6.21e-07	1.51e-06
Zm00001e025957_T003	351.156	-3.29968	1.23254	-2.67713	0.00742553	0.0129821
Zm00001e022453_T001	660.043	-3.29967	0.495336	-6.66148	2.71e-11	8.29e-11
Zm00001e025756_T002	3222.49	-3.2996	0.06784	-48.6379	0	0
Zm00001e003763_T001	572.323	-3.29803	0.432401	-7.62726	2.4e-14	8.24e-14
Zm00001e031549_T001	706.531	-3.29776	0.155809	-21.1654	1.99e-99	2.26e-98
Zm00001e020057_T001	501.529	-3.2947	0.461786	-7.13469	9.7e-13	3.14e-12
Zm00001e028352_T001	198.954	-3.29229	0.984939	-3.34263	0.000829888	0.00161417
Zm00001e028442_T002	407.497	-3.29181	0.320891	-10.2584	1.09e-24	5.05e-24
Zm00001e041282_T005	4714.92	-3.28833	0.469522	-7.00357	2.5e-12	7.95e-12
Zm00001e041842_T003	376.35	-3.28726	1.37904	-2.38374	0.0171378	0.0284836
Zm00001e008273_T004	186.277	-3.28402	1.26787	-2.59018	0.0095926	0.0165279
Zm00001e020806_T001	340.824	-3.28374	0.366817	-8.95199	3.49e-19	1.41e-18
Zm00001e034062_T001	1231.4	-3.28278	0.342343	-9.58916	8.88e-22	3.83e-21
Zm00001e006652_T002	5531.4	-3.28061	0.674783	-4.86172	1.16e-06	2.77e-06
Zm00001e008148_T004	388.678	-3.27976	0.397842	-8.24387	1.67e-16	6.15e-16
Zm00001e025317_T004	515.54	-3.2784	0.80712	-4.06185	4.87e-05	0.000104536
Zm00001e015053_T002	1874.15	-3.27744	0.125196	-26.1784	4.68e-151	7.29e-150
Zm00001e017605_T001	1524.36	-3.27708	0.143328	-22.8643	1.05e-115	1.33e-114
Zm00001e026923_T001	375.312	-3.2735	0.779126	-4.2015	2.65e-05	5.8e-05
Zm00001e030966_T001	873.493	-3.27231	0.43249	-7.56622	3.84e-14	1.31e-13
Zm00001e013081_T001	1434.19	-3.26985	0.131612	-24.8446	2.96e-136	4.28e-135
Zm00001e018320_T001	166.012	-3.2675	0.503617	-6.48806	8.69e-11	2.61e-10
Zm00001e030795_T001	24.0706	-3.26532	0.701902	-4.6521	3.29e-06	7.6e-06
Zm00001e032703_T001	8289.82	-3.26505	0.102738	-31.7802	1.22e-221	2.53e-220
Zm00001e014990_T001	448.847	-3.26427	0.329168	-9.91671	3.52e-23	1.58e-22
Zm00001e042311_T001	1357.94	-3.26353	0.272926	-11.9576	5.93e-33	3.24e-32
Zm00001e011200_T002	176.516	-3.26067	1.44909	-2.25015	0.0244393	0.0396341
Zm00001e036470_T004	258.058	-3.25852	0.332379	-9.80364	1.09e-22	4.81e-22
Zm00001e027834_T006	385.657	-3.25838	1.13577	-2.86887	0.00411935	0.00742499
Zm00001e020245_T005	480.012	-3.25726	0.993617	-3.27818	0.00104477	0.00201213
Zm00001e041914_T001	542.016	-3.25464	0.341786	-9.52244	1.69e-21	7.23e-21
Zm00001e005190_T001	11760.1	-3.25416	0.0309271	-105.22	0	0
Zm00001e008507_T003	1910.58	-3.2491	0.182988	-17.7558	1.55e-70	1.38e-69
Zm00001e031112_T001	3386.69	-3.24876	1.11763	-2.90684	0.00365099	0.00661807
Zm00001e015233_T002	29.1303	-3.24774	0.914335	-3.55202	0.000382286	0.000765964
Zm00001e012498_T001	987.748	-3.24651	0.965108	-3.36389	0.000768529	0.00149975
Zm00001e034062_T005	1620.81	-3.24477	0.39563	-8.20153	2.37e-16	8.7e-16
Zm00001e024416_T002	1600	-3.2436	1.01468	-3.19667	0.00139024	0.00264669
Zm00001e023019_T001	966.242	-3.24235	0.281956	-11.4995	1.33e-30	6.93e-30
Zm00001e028304_T001	2475.95	-3.24224	0.0887886	-36.5164	6.1e-292	1.6e-290
Zm00001e025478_T001	2286.08	-3.2418	0.0843356	-38.4392	0	0
Zm00001e034426_T001	6308.84	-3.24135	0.0585718	-55.3397	0	0
Zm00001e039505_T003	743.168	-3.23921	0.888741	-3.64472	0.000267686	0.000542729
Zm00001e040192_T001	6072.13	-3.23902	0.0768354	-42.1554	0	0
Zm00001e008083_T002	2218.88	-3.23642	0.264272	-12.2466	1.75e-34	9.84e-34
Zm00001e023886_T001	167.593	-3.23567	0.745771	-4.33869	1.43e-05	3.19e-05
Zm00001e038315_T001	948.768	-3.23421	0.172558	-18.7428	2.22e-78	2.12e-77
Zm00001e025596_T003	232.906	-3.23314	0.473438	-6.82907	8.55e-12	2.66e-11
Zm00001e005802_T001	926.34	-3.23216	0.209916	-15.3974	1.7e-53	1.27e-52
Zm00001e023001_T001	1221.66	-3.22926	0.402807	-8.0169	1.08e-15	3.89e-15
Zm00001e008036_T002	493.354	-3.22869	0.311751	-10.3566	3.9e-25	1.83e-24
Zm00001e034408_T001	381.922	-3.22833	0.677084	-4.76799	1.86e-06	4.36e-06
Zm00001e001973_T001	756.876	-3.2273	0.243304	-13.2645	3.72e-40	2.28e-39
Zm00001e016200_T001	2032.25	-3.22446	0.830346	-3.88327	0.00010306	0.000216037
Zm00001e023457_T001	218.714	-3.22302	0.29455	-10.9422	7.24e-28	3.6e-27
Zm00001e028313_T001	478.028	-3.22039	0.192479	-16.7311	7.78e-63	6.42e-62
Zm00001e000343_T003	999.351	-3.21883	0.613509	-5.24658	1.55e-07	3.93e-07
Zm00001e034520_T001	20173	-3.21859	0.0234015	-137.538	0	0
Zm00001e039485_T003	2933.29	-3.21761	0.245819	-13.0894	3.79e-39	2.29e-38
Zm00001e023434_T001	932.86	-3.21579	0.130177	-24.7032	9.89e-135	1.41e-133
Zm00001e001395_T001	6458.01	-3.21512	0.0837949	-38.3689	0	0
Zm00001e004640_T003	2536.58	-3.215	0.185678	-17.3149	3.63e-67	3.12e-66
Zm00001e017558_T001	237.385	-3.21179	0.687775	-4.66983	3.01e-06	6.99e-06
Zm00001e005548_T001	587.191	-3.21159	0.397546	-8.07854	6.55e-16	2.37e-15
Zm00001e038159_T002	373.802	-3.20992	0.565392	-5.67734	1.37e-08	3.71e-08
Zm00001e028007_T002	791.067	-3.20974	0.539304	-5.95164	2.65e-09	7.44e-09
Zm00001e015455_T001	1506.42	-3.2092	0.166486	-19.2761	8.52e-83	8.48e-82
Zm00001e039584_T002	3251.61	-3.20552	0.912998	-3.51098	0.000446458	0.000889871
Zm00001e004657_T006	3250.19	-3.20285	0.137983	-23.2119	3.45e-119	4.46e-118
Zm00001e019137_T001	729.407	-3.20106	0.218779	-14.6315	1.77e-48	1.23e-47
Zm00001e020587_T002	417.703	-3.19995	1.41195	-2.26633	0.0234313	0.0381247
Zm00001e031706_T003	1306.17	-3.19873	0.556737	-5.74549	9.17e-09	2.51e-08
Zm00001e002576_T003	478.351	-3.1974	0.514114	-6.21925	5e-10	1.45e-09
Zm00001e015956_T002	331.98	-3.19496	0.991975	-3.22081	0.00127829	0.00244082
Zm00001e019110_T001	1308.71	-3.19367	0.174101	-18.3438	3.7e-75	3.43e-74
Zm00001e002889_T002	109.903	-3.19344	0.353597	-9.03131	1.7e-19	6.9e-19
Zm00001e034361_T001	183.417	-3.18961	0.383829	-8.30999	9.57e-17	3.56e-16
Zm00001e034013_T001	377.366	-3.18755	0.611608	-5.21176	1.87e-07	4.72e-07
Zm00001e018703_T001	76.2557	-3.18644	0.566108	-5.62869	1.82e-08	4.9e-08
Zm00001e029485_T004	252.512	-3.18601	1.28174	-2.4857	0.0129297	0.0218656
Zm00001e004354_T001	968.558	-3.18514	0.128628	-24.7624	2.28e-135	3.27e-134
Zm00001e034766_T001	449.473	-3.18427	0.26276	-12.1186	8.42e-34	4.66e-33
Zm00001e010443_T001	763.839	-3.18216	0.270258	-11.7745	5.28e-32	2.84e-31
Zm00001e015139_T001	895.459	-3.18107	0.272254	-11.6842	1.54e-31	8.17e-31
Zm00001e039586_T001	81.1468	-3.18097	0.615389	-5.16904	2.35e-07	5.89e-07
Zm00001e019443_T001	1050.88	-3.17886	0.132888	-23.9214	1.83e-126	2.5e-125
Zm00001e021049_T002	517.845	-3.17453	0.250203	-12.6878	6.91e-37	4.03e-36
Zm00001e017385_T001	1580.13	-3.17448	0.164939	-19.2463	1.52e-82	1.5e-81
Zm00001e015300_T001	350.645	-3.17353	0.252199	-12.5834	2.61e-36	1.51e-35
Zm00001e041412_T001	3190.59	-3.17206	0.155023	-20.4619	4.71e-93	5.08e-92
Zm00001e015414_T003	678.3	-3.17194	0.191459	-16.5672	1.2e-61	9.81e-61
Zm00001e001870_T003	236.535	-3.17193	0.783145	-4.05024	5.12e-05	0.000109722
Zm00001e031192_T001	330.47	-3.1718	0.364819	-8.69417	3.49e-18	1.37e-17
Zm00001e028869_T002	503.944	-3.17153	0.206413	-15.3649	2.81e-53	2.08e-52
Zm00001e032305_T001	344.936	-3.17074	0.308119	-10.2907	7.76e-25	3.63e-24
Zm00001e011201_T002	1192.54	-3.17058	1.29769	-2.44325	0.0145557	0.0244357
Zm00001e023761_T001	664.615	-3.17032	0.221612	-14.3057	2.02e-46	1.36e-45
Zm00001e028202_T001	318.029	-3.1647	0.810556	-3.90436	9.45e-05	0.000198601
Zm00001e041126_T003	1110.53	-3.1601	0.264529	-11.9461	6.8e-33	3.71e-32
Zm00001e031162_T002	303.401	-3.16	0.805713	-3.92198	8.78e-05	0.000185079
Zm00001e038887_T001	495.407	-3.15944	0.198652	-15.9044	5.91e-57	4.58e-56
Zm00001e028051_T001	107.68	-3.15599	1.31372	-2.40233	0.0162912	0.0271489
Zm00001e042024_T001	2308.02	-3.1548	1.10647	-2.85122	0.00435518	0.00782623
Zm00001e011756_T001	181.735	-3.15212	0.301041	-10.4708	1.18e-25	5.59e-25
Zm00001e015314_T001	388.774	-3.1518	0.442324	-7.12555	1.04e-12	3.35e-12
Zm00001e023815_T001	1916.08	-3.15113	0.0878732	-35.86	1.28e-281	3.26e-280
Zm00001e012829_T001	1164.25	-3.15048	0.141423	-22.2769	6.18e-110	7.54e-109
Zm00001e041187_T001	2009.13	-3.15043	0.169578	-18.5781	4.84e-77	4.56e-76
Zm00001e029439_T001	537.467	-3.1498	0.327193	-9.62674	6.17e-22	2.67e-21
Zm00001e002389_T001	512.488	-3.14833	0.544755	-5.77936	7.5e-09	2.06e-08
Zm00001e042141_T001	3702.24	-3.1467	0.0772236	-40.7478	0	0
Zm00001e001242_T001	1889.93	-3.14418	0.642033	-4.89722	9.72e-07	2.32e-06
Zm00001e041308_T003	1735.7	-3.14394	0.314173	-10.007	1.42e-23	6.43e-23
Zm00001e008278_T001	294.587	-3.14368	1.07168	-2.93341	0.00335256	0.00610046
Zm00001e026499_T001	306.72	-3.14069	0.294329	-10.6707	1.4e-26	6.76e-26
Zm00001e038767_T001	2131.39	-3.13922	0.103367	-30.3696	1.39e-202	2.67e-201
Zm00001e004112_T001	172.855	-3.13868	0.271689	-11.5525	7.17e-31	3.77e-30
Zm00001e002140_T002	13293.4	-3.13754	0.157494	-19.9217	2.64e-88	2.75e-87
Zm00001e035930_T002	625.982	-3.13527	1.45587	-2.15353	0.0312769	0.049802
Zm00001e025578_T001	1100.09	-3.13493	0.434787	-7.21028	5.58e-13	1.82e-12
Zm00001e023970_T001	966.398	-3.13381	1.38565	-2.26163	0.0237204	0.0385634
Zm00001e014779_T001	695.809	-3.13233	0.214477	-14.6045	2.63e-48	1.83e-47
Zm00001e041816_T001	2778.44	-3.13213	0.754616	-4.15063	3.32e-05	7.21e-05
Zm00001e017372_T001	132.788	-3.13081	0.451636	-6.93216	4.14e-12	1.31e-11
Zm00001e005800_T001	554.418	-3.12808	0.211635	-14.7805	1.96e-49	1.38e-48
Zm00001e027694_T001	492.983	-3.12792	0.203716	-15.3543	3.31e-53	2.45e-52
Zm00001e025788_T008	293.767	-3.12728	0.640657	-4.88137	1.05e-06	2.51e-06
Zm00001e025642_T001	149.373	-3.12659	0.45004	-6.94736	3.72e-12	1.18e-11
Zm00001e000405_T007	129.642	-3.12486	0.499937	-6.25052	4.09e-10	1.19e-09
Zm00001e012330_T003	573.203	-3.12417	0.405142	-7.7113	1.25e-14	4.32e-14
Zm00001e000779_T001	332.949	-3.12225	0.636073	-4.90863	9.17e-07	2.2e-06
Zm00001e001481_T001	48.9453	-3.12036	1.05319	-2.96276	0.00304898	0.00558107
Zm00001e007495_T001	1155.92	-3.11806	0.202104	-15.428	1.06e-53	7.9e-53
Zm00001e001593_T002	1038.53	-3.11695	0.432697	-7.20356	5.87e-13	1.91e-12
Zm00001e001094_T001	457.991	-3.11495	0.486099	-6.40804	1.47e-10	4.38e-10
Zm00001e023902_T001	390.865	-3.11355	0.535435	-5.815	6.06e-09	1.67e-08
Zm00001e010893_T002	364.745	-3.11332	0.797846	-3.90216	9.53e-05	0.000200364
Zm00001e002967_T001	2547.79	-3.11259	1.23719	-2.51586	0.0118742	0.0201917
Zm00001e034091_T001	5213.72	-3.11226	0.0912849	-34.0939	9.07e-255	2.09e-253
Zm00001e035065_T002	1233.43	-3.11127	0.505721	-6.15215	7.64e-10	2.2e-09
Zm00001e034334_T002	380.996	-3.11089	0.192641	-16.1487	1.16e-58	9.18e-58
Zm00001e030152_T001	3364.06	-3.1108	0.0803968	-38.6931	0	0
Zm00001e003711_T001	131.123	-3.11043	0.992477	-3.13401	0.00172436	0.00324959
Zm00001e021251_T001	5375.96	-3.10978	0.110244	-28.2081	4.65e-175	8.08e-174
Zm00001e006208_T001	101.713	-3.10965	0.660098	-4.71089	2.47e-06	5.74e-06
Zm00001e010517_T001	1342.38	-3.10864	0.178834	-17.3828	1.11e-67	9.63e-67
Zm00001e007513_T005	1216.99	-3.10806	0.431442	-7.2039	5.85e-13	1.91e-12
Zm00001e008929_T001	130.937	-3.10801	0.473921	-6.55808	5.45e-11	1.65e-10
Zm00001e036470_T003	113.788	-3.10484	0.61852	-5.01979	5.17e-07	1.26e-06
Zm00001e017444_T002	3632.3	-3.1039	0.0716663	-43.3104	0	0
Zm00001e016853_T001	168.363	-3.09836	0.580834	-5.33433	9.59e-08	2.47e-07
Zm00001e023146_T001	430.469	-3.09674	0.254472	-12.1693	4.53e-34	2.52e-33
Zm00001e040182_T001	490.294	-3.09513	0.214799	-14.4094	4.51e-47	3.06e-46
Zm00001e023551_T001	163.488	-3.09503	0.380802	-8.12767	4.38e-16	1.59e-15
Zm00001e031474_T001	1970.92	-3.09499	0.354522	-8.73005	2.55e-18	1e-17
Zm00001e013813_T001	15021.3	-3.09463	0.066246	-46.7143	0	0
Zm00001e006136_T001	4588.03	-3.0935	0.0706877	-43.7629	0	0
Zm00001e034468_T002	1938.89	-3.09341	0.552693	-5.59698	2.18e-08	5.86e-08
Zm00001e013029_T001	4265.63	-3.09315	0.0519012	-59.597	0	0
Zm00001e018696_T001	292.498	-3.09195	0.314353	-9.83591	7.88e-23	3.51e-22
Zm00001e034483_T002	67.1328	-3.09145	0.523964	-5.90012	3.63e-09	1.01e-08
Zm00001e027621_T002	4078.61	-3.0914	1.16947	-2.64341	0.00820759	0.0142724
Zm00001e005055_T003	5015.96	-3.08804	0.711776	-4.33851	1.43e-05	3.2e-05
Zm00001e025946_T002	346.935	-3.08785	0.374712	-8.24061	1.71e-16	6.32e-16
Zm00001e023490_T001	293.683	-3.08609	0.427006	-7.22727	4.93e-13	1.61e-12
Zm00001e025627_T001	401.47	-3.08601	0.208521	-14.7995	1.48e-49	1.04e-48
Zm00001e017001_T001	931.524	-3.08414	0.266804	-11.5596	6.6e-31	3.47e-30
Zm00001e038282_T002	1273.9	-3.08333	0.127548	-24.1739	4.19e-129	5.8e-128
Zm00001e039575_T002	1361.93	-3.08261	0.291191	-10.5862	3.45e-26	1.66e-25
Zm00001e005151_T002	2611.5	-3.08186	0.699999	-4.40267	1.07e-05	2.4e-05
Zm00001e038918_T004	892.907	-3.07976	0.290482	-10.6023	2.91e-26	1.4e-25
Zm00001e026624_T003	938.726	-3.07779	1.20728	-2.54936	0.0107922	0.0184565
Zm00001e029354_T002	790.131	-3.07312	0.519277	-5.91807	3.26e-09	9.1e-09
Zm00001e019296_T002	831.128	-3.07101	1.14086	-2.69185	0.00710571	0.0124588
Zm00001e006033_T002	3466.92	-3.06927	0.103115	-29.7657	1.09e-194	2.03e-193
Zm00001e000657_T002	890.21	-3.06681	0.163751	-18.7286	2.9e-78	2.76e-77
Zm00001e038569_T006	962.427	-3.0659	0.248791	-12.3232	6.79e-35	3.83e-34
Zm00001e028941_T001	1002.37	-3.0656	0.622901	-4.92149	8.59e-07	2.06e-06
Zm00001e000659_T001	1759.23	-3.06514	0.183397	-16.7132	1.05e-62	8.68e-62
Zm00001e039731_T002	536.606	-3.06489	0.890347	-3.44236	0.000576663	0.00113809
Zm00001e010693_T001	774.35	-3.06133	1.04733	-2.92297	0.00346712	0.00629827
Zm00001e038248_T001	274.134	-3.05797	0.886145	-3.45087	0.000558778	0.00110427
Zm00001e013888_T001	110.14	-3.0565	0.667013	-4.58236	4.6e-06	1.05e-05
Zm00001e018895_T002	9479.2	-3.05474	0.0362416	-84.2884	0	0
Zm00001e036517_T001	42.0848	-3.05291	0.733566	-4.16175	3.16e-05	6.88e-05
Zm00001e008659_T002	154.405	-3.05251	0.390904	-7.80884	5.77e-15	2.02e-14
Zm00001e031119_T001	67.8462	-3.05159	0.421608	-7.23799	4.55e-13	1.49e-12
Zm00001e020479_T001	317.605	-3.0492	0.273996	-11.1286	9.1e-29	4.6e-28
Zm00001e032542_T001	541.372	-3.04818	0.233789	-13.0381	7.42e-39	4.48e-38
Zm00001e026630_T001	18177.6	-3.04688	0.0266078	-114.511	0	0
Zm00001e019495_T002	701.383	-3.04602	0.43318	-7.03175	2.04e-12	6.52e-12
Zm00001e012388_T001	177.34	-3.04493	0.64496	-4.72112	2.35e-06	5.47e-06
Zm00001e010984_T001	430.917	-3.04481	0.285727	-10.6564	1.63e-26	7.87e-26
Zm00001e028333_T001	178.987	-3.04342	0.575413	-5.2891	1.23e-07	3.14e-07
Zm00001e040541_T001	530.15	-3.04263	0.550011	-5.53195	3.17e-08	8.42e-08
Zm00001e009125_T001	2958.02	-3.04252	0.174994	-17.3864	1.05e-67	9.04e-67
Zm00001e028110_T001	2168.46	-3.04195	0.417498	-7.28615	3.19e-13	1.05e-12
Zm00001e022945_T004	271.844	-3.04003	0.400255	-7.59525	3.07e-14	1.05e-13
Zm00001e007352_T001	6830.23	-3.03995	0.0992347	-30.6339	4.33e-206	8.47e-205
Zm00001e002750_T001	269.179	-3.03925	0.352955	-8.61087	7.25e-18	2.81e-17
Zm00001e031897_T002	1509.68	-3.03788	0.145285	-20.9098	4.36e-97	4.84e-96
Zm00001e035941_T001	1542.37	-3.03776	0.533369	-5.69542	1.23e-08	3.35e-08
Zm00001e019611_T004	6665.91	-3.03733	0.0657732	-46.1789	0	0
Zm00001e039824_T002	2254.59	-3.03469	0.113899	-26.6437	2.12e-156	3.38e-155
Zm00001e025932_T001	2171.62	-3.03281	1.19097	-2.54651	0.0108807	0.0186011
Zm00001e002669_T001	443.898	-3.03219	0.214885	-14.1108	3.26e-45	2.15e-44
Zm00001e023598_T004	129.814	-3.03147	1.29916	-2.3334	0.0196271	0.0323259
Zm00001e012968_T002	4231.38	-3.03057	0.40908	-7.40826	1.28e-13	4.28e-13
Zm00001e022698_T001	369.324	-3.02907	0.293263	-10.3289	5.22e-25	2.44e-24
Zm00001e018927_T001	1337.39	-3.02641	0.243804	-12.4133	2.21e-35	1.26e-34
Zm00001e006354_T001	424.346	-3.02344	0.968383	-3.12215	0.00179534	0.00337502
Zm00001e031867_T001	599.29	-3.02288	0.504613	-5.9905	2.09e-09	5.9e-09
Zm00001e005058_T001	549.304	-3.02284	0.154499	-19.5655	3.05e-85	3.09e-84
Zm00001e022717_T001	497.099	-3.0228	1.15326	-2.6211	0.00876474	0.0151833
Zm00001e027088_T003	1776.01	-3.02244	0.0842313	-35.8826	5.71e-282	1.45e-280
Zm00001e040348_T001	110.503	-3.02146	1.01373	-2.98054	0.00287742	0.00528462
Zm00001e011896_T001	337.48	-3.02035	0.307964	-9.80748	1.05e-22	4.64e-22
Zm00001e010478_T001	508.991	-3.01915	0.16735	-18.0409	9.31e-73	8.42e-72
Zm00001e021417_T001	310.108	-3.01907	0.695364	-4.34171	1.41e-05	3.15e-05
Zm00001e002640_T003	2980.8	-3.01883	1.39358	-2.16625	0.0302924	0.0483319
Zm00001e006177_T001	1603.47	-3.01822	0.235121	-12.8369	1.02e-37	6.03e-37
Zm00001e002254_T004	249.09	-3.01677	0.782262	-3.85647	0.000115038	0.000240316
Zm00001e032284_T005	749.203	-3.01676	0.477947	-6.31192	2.76e-10	8.09e-10
Zm00001e008560_T002	263.481	-3.01506	0.665764	-4.52872	5.93e-06	1.35e-05
Zm00001e019071_T001	10710.7	-3.01405	0.580767	-5.18978	2.11e-07	5.29e-07
Zm00001e037284_T003	2189.92	-3.01365	0.178861	-16.8491	1.07e-63	8.86e-63
Zm00001e041974_T001	9260.08	-3.01218	0.0355923	-84.6301	0	0
Zm00001e037920_T001	22.801	-3.01004	0.614199	-4.90076	9.55e-07	2.28e-06
Zm00001e012011_T003	30292.3	-3.0091	0.120781	-24.9137	5.29e-137	7.7e-136
Zm00001e021248_T002	591.262	-3.0087	0.747289	-4.02616	5.67e-05	0.000121187
Zm00001e005191_T001	2619.07	-3.00824	0.0725083	-41.4882	0	0
Zm00001e037933_T001	673.7	-3.00782	0.25077	-11.9943	3.81e-33	2.09e-32
Zm00001e036645_T003	402.598	-3.00541	0.249036	-12.0682	1.56e-33	8.58e-33
Zm00001e009835_T001	574.876	-3.00362	0.253059	-11.8693	1.71e-32	9.27e-32
Zm00001e035246_T001	378.841	-3.00275	0.328865	-9.13064	6.81e-20	2.79e-19
Zm00001e009565_T001	1493.55	-3.00272	0.0905544	-33.1593	4.15e-241	9.24e-240
Zm00001e038499_T003	327.201	-2.99935	1.1503	-2.60744	0.00912229	0.0157635
Zm00001e027794_T001	354.067	-2.99917	0.782079	-3.83487	0.000125633	0.000261618
Zm00001e040866_T001	2867.69	-2.99764	1.11914	-2.67853	0.00739463	0.0129319
Zm00001e005234_T003	2284.59	-2.99663	0.158671	-18.8858	1.49e-79	1.44e-78
Zm00001e035619_T003	495.082	-2.99642	0.184184	-16.2686	1.65e-59	1.31e-58
Zm00001e020964_T001	1039.12	-2.99511	0.126539	-23.6695	7.44e-124	9.96e-123
Zm00001e025940_T006	531.501	-2.99446	0.57044	-5.24938	1.53e-07	3.88e-07
Zm00001e020196_T002	1098.11	-2.99112	0.256025	-11.6829	1.56e-31	8.29e-31
Zm00001e005038_T001	225.047	-2.98879	0.249535	-11.9774	4.66e-33	2.56e-32
Zm00001e023801_T001	465.804	-2.98813	0.251522	-11.8802	1.5e-32	8.14e-32
Zm00001e002466_T003	1367.36	-2.98767	0.20664	-14.4583	2.22e-47	1.52e-46
Zm00001e020065_T001	1349.06	-2.98745	0.100399	-29.7559	1.46e-194	2.71e-193
Zm00001e008656_T002	2325.33	-2.98647	0.121885	-24.5023	1.4e-132	1.98e-131
Zm00001e019533_T001	3278.6	-2.98519	0.0845568	-35.304	5.1e-273	1.26e-271
Zm00001e029550_T008	552.265	-2.98514	0.202717	-14.7257	4.41e-49	3.1e-48
Zm00001e022220_T001	24.7289	-2.98428	0.922992	-3.23327	0.00122384	0.00234081
Zm00001e005425_T001	134.604	-2.98284	0.378853	-7.87336	3.45e-15	1.22e-14
Zm00001e007935_T001	84.9556	-2.97819	0.440897	-6.75484	1.43e-11	4.42e-11
Zm00001e038768_T001	861.375	-2.97812	0.296736	-10.0363	1.06e-23	4.8e-23
Zm00001e024196_T001	839.967	-2.97677	0.121424	-24.5155	1.01e-132	1.43e-131
Zm00001e028135_T001	1193.85	-2.97519	0.135101	-22.0219	1.78e-107	2.12e-106
Zm00001e026828_T002	744.486	-2.97278	0.216237	-13.7478	5.25e-43	3.36e-42
Zm00001e002643_T001	2329.64	-2.97272	0.17793	-16.7072	1.16e-62	9.57e-62
Zm00001e009577_T002	353.36	-2.97163	0.738411	-4.02436	5.71e-05	0.000122081
Zm00001e030822_T002	3276.42	-2.97012	0.101796	-29.1772	3.78e-187	6.9e-186
Zm00001e000532_T002	933.748	-2.96793	0.637666	-4.65436	3.25e-06	7.52e-06
Zm00001e035870_T001	399.787	-2.96436	0.6833	-4.3383	1.44e-05	3.2e-05
Zm00001e037062_T004	1349.91	-2.9618	0.495276	-5.9801	2.23e-09	6.28e-09
Zm00001e014780_T001	471.305	-2.96114	0.167064	-17.7247	2.71e-70	2.4e-69
Zm00001e005263_T003	987.245	-2.96114	0.2149	-13.7791	3.4e-43	2.19e-42
Zm00001e007134_T001	11235.6	-2.96052	0.0822941	-35.9748	2.07e-283	5.31e-282
Zm00001e016564_T005	600.426	-2.95842	0.588128	-5.03024	4.9e-07	1.2e-06
Zm00001e017129_T001	556.746	-2.95764	0.319784	-9.24887	2.27e-20	9.42e-20
Zm00001e023240_T002	35.3813	-2.95728	0.932692	-3.17069	0.00152076	0.00288172
Zm00001e031074_T002	385.886	-2.95658	1.14327	-2.58607	0.00970771	0.0167129
Zm00001e027574_T005	375.365	-2.95551	0.550371	-5.37004	7.87e-08	2.04e-07
Zm00001e027673_T002	4388.31	-2.95481	0.763298	-3.8711	0.000108344	0.000226833
Zm00001e013920_T001	447.004	-2.95404	0.249573	-11.8364	2.53e-32	1.37e-31
Zm00001e039424_T001	215.987	-2.95393	0.405141	-7.29111	3.07e-13	1.01e-12
Zm00001e041967_T001	759.574	-2.95193	0.306144	-9.64229	5.3e-22	2.3e-21
Zm00001e022820_T001	70.3491	-2.95058	0.384923	-7.66537	1.78e-14	6.16e-14
Zm00001e004505_T004	546.133	-2.94945	0.57641	-5.11693	3.11e-07	7.72e-07
Zm00001e007932_T001	566.688	-2.94757	0.419884	-7.01996	2.22e-12	7.09e-12
Zm00001e018733_T001	5007	-2.94471	0.0473437	-62.1986	0	0
Zm00001e036267_T001	508.745	-2.94456	0.520137	-5.66113	1.5e-08	4.07e-08
Zm00001e003472_T001	61.3081	-2.94403	0.956972	-3.0764	0.00209517	0.00391258
Zm00001e011525_T001	306.184	-2.94203	0.287484	-10.2337	1.4e-24	6.5e-24
Zm00001e005610_T004	478.551	-2.94033	1.24106	-2.36921	0.0178263	0.0295532
Zm00001e010288_T001	414.267	-2.93734	0.243094	-12.0832	1.3e-33	7.16e-33
Zm00001e001193_T001	918.163	-2.93443	1.34732	-2.17797	0.0294084	0.0470134
Zm00001e036507_T001	112.885	-2.93159	0.48164	-6.08669	1.15e-09	3.29e-09
Zm00001e032161_T002	566.954	-2.93007	0.31421	-9.32521	1.11e-20	4.64e-20
Zm00001e031995_T002	1573.14	-2.92965	0.109261	-26.8134	2.25e-158	3.62e-157
Zm00001e031018_T001	279.744	-2.9286	0.348081	-8.41358	3.98e-17	1.5e-16
Zm00001e024569_T003	878.234	-2.92701	0.408555	-7.16431	7.82e-13	2.54e-12
Zm00001e038991_T001	51.9857	-2.9262	0.447443	-6.53984	6.16e-11	1.86e-10
Zm00001e019561_T001	350.372	-2.92376	0.233324	-12.5309	5.06e-36	2.91e-35
Zm00001e034560_T002	2933.31	-2.92183	0.702989	-4.15629	3.23e-05	7.04e-05
Zm00001e036348_T001	1110.37	-2.92155	0.76827	-3.80276	0.00014309	0.000296823
Zm00001e034270_T001	2708.58	-2.9207	0.0672523	-43.429	0	0
Zm00001e001925_T003	457.396	-2.91923	0.286074	-10.2045	1.89e-24	8.75e-24
Zm00001e017058_T001	423.042	-2.91912	0.442307	-6.59975	4.12e-11	1.25e-10
Zm00001e020235_T001	2681.26	-2.91846	0.0637631	-45.7704	0	0
Zm00001e033062_T001	299.676	-2.91843	0.241406	-12.0893	1.2e-33	6.64e-33
Zm00001e007989_T001	3119.94	-2.91717	0.10864	-26.8516	8.08e-159	1.3e-157
Zm00001e038277_T001	15342.1	-2.91618	0.0258036	-113.014	0	0
Zm00001e000661_T001	480.98	-2.91503	0.61648	-4.7285	2.26e-06	5.28e-06
Zm00001e026412_T006	906.344	-2.9126	0.205287	-14.1879	1.09e-45	7.25e-45
Zm00001e023690_T002	4971.37	-2.91223	0.47143	-6.17744	6.51e-10	1.88e-09
Zm00001e014282_T001	2855.95	-2.91162	0.176584	-16.4886	4.43e-61	3.58e-60
Zm00001e026096_T002	7923.1	-2.91104	0.0464285	-62.6994	0	0
Zm00001e038637_T001	1082	-2.90935	0.185234	-15.7063	1.37e-55	1.05e-54
Zm00001e015445_T001	5079.07	-2.90922	0.0792749	-36.6979	7.9e-295	2.09e-293
Zm00001e018916_T001	359.588	-2.90849	0.414478	-7.01724	2.26e-12	7.22e-12
Zm00001e014752_T001	115.533	-2.90694	0.375369	-7.74422	9.62e-15	3.35e-14
Zm00001e021619_T001	586.021	-2.90548	0.204809	-14.1863	1.11e-45	7.41e-45
Zm00001e031677_T001	4807.22	-2.90502	0.0700695	-41.4591	0	0
Zm00001e024160_T006	1330.19	-2.90447	0.323734	-8.97177	2.92e-19	1.18e-18
Zm00001e009073_T001	2870.3	-2.90033	0.198087	-14.6417	1.52e-48	1.06e-47
Zm00001e011899_T001	10229.1	-2.89981	0.144288	-20.0974	7.78e-90	8.22e-89
Zm00001e030171_T001	510.279	-2.89573	0.201516	-14.3698	8.01e-47	5.43e-46
Zm00001e031290_T001	485.15	-2.89171	1.30906	-2.209	0.0271745	0.0436929
Zm00001e035933_T001	28756.4	-2.89144	0.0258582	-111.819	0	0
Zm00001e005777_T001	3475.41	-2.89087	0.0731476	-39.521	0	0
Zm00001e033967_T001	299.055	-2.89057	0.423996	-6.81745	9.27e-12	2.88e-11
Zm00001e011023_T001	396.058	-2.88896	0.957692	-3.01658	0.00255641	0.00472658
Zm00001e019865_T001	271.026	-2.88883	0.342654	-8.43075	3.43e-17	1.3e-16
Zm00001e009870_T001	671.216	-2.88868	0.251189	-11.5	1.32e-30	6.89e-30
Zm00001e007466_T001	7956.97	-2.88854	0.0949881	-30.4095	4.12e-203	7.96e-202
Zm00001e039693_T002	1871.21	-2.88776	0.351775	-8.20909	2.23e-16	8.18e-16
Zm00001e004140_T001	580.794	-2.88717	0.472988	-6.10411	1.03e-09	2.96e-09
Zm00001e027694_T002	6923.65	-2.88707	0.0722018	-39.9862	0	0
Zm00001e035263_T001	771.301	-2.88581	0.14846	-19.4382	3.67e-84	3.69e-83
Zm00001e026527_T001	743.785	-2.88566	0.21773	-13.2534	4.31e-40	2.65e-39
Zm00001e002421_T001	18571.3	-2.88494	0.0844968	-34.1426	1.72e-255	3.99e-254
Zm00001e019100_T001	3799.39	-2.88177	0.151315	-19.0449	7.24e-81	7.1e-80
Zm00001e024773_T004	824.924	-2.87859	1.1339	-2.53867	0.0111275	0.0189998
Zm00001e001509_T001	1028.04	-2.87795	0.12839	-22.4157	2.77e-111	3.42e-110
Zm00001e013672_T001	2434.87	-2.87366	0.308604	-9.3118	1.26e-20	5.26e-20
Zm00001e010004_T001	2517.42	-2.87209	0.173605	-16.5438	1.77e-61	1.44e-60
Zm00001e010531_T002	490.227	-2.87128	0.236568	-12.1372	6.71e-34	3.72e-33
Zm00001e031024_T001	14286.3	-2.86795	0.0258224	-111.065	0	0
Zm00001e025910_T001	3047.29	-2.8672	0.0842672	-34.0251	9.48e-254	2.18e-252
Zm00001e034405_T001	963.553	-2.86701	0.526692	-5.44342	5.23e-08	1.37e-07
Zm00001e008901_T001	2571.79	-2.86491	0.0806765	-35.5111	3.31e-276	8.22e-275
Zm00001e035777_T001	3038.46	-2.86445	0.0579654	-49.4166	0	0
Zm00001e000658_T001	804.812	-2.86401	0.182372	-15.7042	1.42e-55	1.08e-54
Zm00001e032912_T001	218.768	-2.86233	0.279809	-10.2296	1.46e-24	6.77e-24
Zm00001e029506_T006	2033.7	-2.86167	0.108536	-26.3661	3.35e-153	5.29e-152
Zm00001e015585_T002	2306.89	-2.8616	1.318	-2.17117	0.0299186	0.0477677
Zm00001e010793_T001	389.239	-2.86152	0.194978	-14.6761	9.17e-49	6.41e-48
Zm00001e005009_T001	1430.26	-2.86056	0.271336	-10.5425	5.5e-26	2.63e-25
Zm00001e013256_T004	326.446	-2.86008	0.26222	-10.9071	1.07e-27	5.27e-27
Zm00001e036442_T003	1719.36	-2.85979	0.135292	-21.1379	3.56e-99	4.03e-98
Zm00001e041747_T006	565.122	-2.85737	0.533897	-5.35192	8.7e-08	2.25e-07
Zm00001e040393_T001	290.314	-2.85661	0.42363	-6.74318	1.55e-11	4.79e-11
Zm00001e021432_T001	18.7179	-2.85601	1.13584	-2.51446	0.0119216	0.020265
Zm00001e039511_T001	2702.5	-2.85304	1.08568	-2.62789	0.0085916	0.0149073
Zm00001e029783_T001	153.041	-2.85293	0.593672	-4.80557	1.54e-06	3.64e-06
Zm00001e022043_T002	519.997	-2.85191	1.2594	-2.2645	0.0235437	0.0382866
Zm00001e011526_T001	672.398	-2.85151	0.167904	-16.983	1.1e-64	9.23e-64
Zm00001e016839_T005	1591.6	-2.85147	0.978527	-2.91404	0.00356783	0.00647376
Zm00001e028221_T001	447.256	-2.85114	0.409115	-6.96903	3.19e-12	1.01e-11
Zm00001e029283_T004	1914.08	-2.85095	1.23842	-2.30208	0.0213307	0.0349277
Zm00001e040384_T001	284.92	-2.84846	0.87848	-3.24248	0.00118494	0.00227044
Zm00001e022127_T002	367.436	-2.84716	0.23252	-12.2448	1.79e-34	1.01e-33
Zm00001e036230_T001	1832.2	-2.84528	0.0998979	-28.4819	1.96e-178	3.46e-177
Zm00001e016602_T001	1645.35	-2.84366	0.0903707	-31.4666	2.49e-217	5.14e-216
Zm00001e000589_T001	115.259	-2.8436	0.359876	-7.9016	2.75e-15	9.75e-15
Zm00001e006873_T001	187.333	-2.84341	0.251725	-11.2957	1.38e-29	7.09e-29
Zm00001e035559_T001	115.045	-2.84224	0.692327	-4.10535	4.04e-05	8.72e-05
Zm00001e007957_T001	511.398	-2.83972	0.196429	-14.4567	2.27e-47	1.55e-46
Zm00001e022782_T005	675.303	-2.83968	0.998646	-2.84353	0.00446165	0.0080036
Zm00001e032639_T001	901.103	-2.83721	0.296767	-9.56039	1.17e-21	5.04e-21
Zm00001e019768_T006	6362.27	-2.83576	0.100757	-28.1444	2.8e-174	4.86e-173
Zm00001e018681_T003	3279.66	-2.83541	0.0931474	-30.44	1.62e-203	3.14e-202
Zm00001e039540_T003	5044.07	-2.83539	0.254034	-11.1615	6.29e-29	3.19e-28
Zm00001e006942_T002	1117.99	-2.8346	0.120019	-23.618	2.52e-123	3.36e-122
Zm00001e017819_T001	186.403	-2.83409	0.449153	-6.30986	2.79e-10	8.2e-10
Zm00001e003744_T001	5734.74	-2.83408	0.172394	-16.4395	9.97e-61	8.04e-60
Zm00001e036698_T006	325.604	-2.83367	0.329584	-8.59771	8.13e-18	3.14e-17
Zm00001e007434_T002	3780.19	-2.83339	0.0809277	-35.0113	1.51e-268	3.68e-267
Zm00001e015304_T001	1881.15	-2.83334	0.175411	-16.1525	1.09e-58	8.62e-58
Zm00001e015987_T001	6092.65	-2.83174	0.055387	-51.1264	0	0
Zm00001e029168_T001	364.42	-2.8312	0.672228	-4.21167	2.53e-05	5.55e-05
Zm00001e006886_T001	2234.58	-2.83084	0.243411	-11.6299	2.9e-31	1.54e-30
Zm00001e027531_T002	4698.85	-2.82696	0.0584205	-48.3899	0	0
Zm00001e023553_T001	228.144	-2.8264	0.310352	-9.10706	8.46e-20	3.47e-19
Zm00001e004443_T002	497.919	-2.82536	1.12263	-2.51674	0.0118446	0.0201457
Zm00001e031832_T002	1630.21	-2.82452	0.779076	-3.62547	0.000288434	0.000583596
Zm00001e004588_T002	2522.68	-2.8238	0.106013	-26.6363	2.58e-156	4.12e-155
Zm00001e014068_T001	6.10434	-2.82247	1.17467	-2.40279	0.0162706	0.0271166
Zm00001e031787_T001	328.932	-2.82111	0.277241	-10.1757	2.55e-24	1.17e-23
Zm00001e027718_T001	202.628	-2.81765	0.271688	-10.3709	3.36e-25	1.58e-24
Zm00001e009893_T001	549.033	-2.81651	0.194391	-14.4889	1.42e-47	9.77e-47
Zm00001e020078_T001	864.083	-2.81646	0.368675	-7.63942	2.18e-14	7.5e-14
Zm00001e025870_T002	609.294	-2.81591	0.252559	-11.1495	7.2e-29	3.65e-28
[truncated: 3,287 more rows]

## Sheet: Sheet2
Differentially expressed transcript analysis between silks
transcript_id	baseMean	log2FoldChange	lfcSE	stat	pvalue	padj
Zm00001e039788_T003	5864.61	-15.715	1.4606	-10.7593	5.36e-27	7.96e-26
Zm00001e038277_T002	4712.63	-15.3995	1.48387	-10.3779	3.12e-25	4.38e-24
Zm00001e021735_T001	3757.83	-15.0729	1.4499	-10.3958	2.59e-25	3.65e-24
Zm00001e003066_T003	3108.38	-14.7991	1.44814	-10.2194	1.62e-24	2.22e-23
Zm00001e005069_T001	2651.34	-14.5697	1.44405	-10.0895	6.15e-24	8.22e-23
Zm00001e036063_T005	2148.19	-14.2661	1.44567	-9.86815	5.72e-23	7.34e-22
Zm00001e006435_T002	2118.42	-14.246	1.44613	-9.8511	6.78e-23	8.67e-22
Zm00001e030691_T001	1913.59	-14.099	3.76809	-3.74168	0.000182795	0.000644022
Zm00001e014353_T002	1818.49	-14.0257	1.44903	-9.67938	3.69e-22	4.58e-21
Zm00001e038723_T002	1740.52	-13.9625	1.45301	-9.60933	7.3e-22	8.99e-21
Zm00001e040025_T001	1670.43	-13.9032	1.44755	-9.6046	7.65e-22	9.4e-21
Zm00001e023680_T001	1572.85	-13.8163	1.44552	-9.55806	1.2e-21	1.47e-20
Zm00001e024625_T002	1288.19	-13.5283	1.45621	-9.29003	1.54e-20	1.79e-19
Zm00001e036853_T005	1283.3	-13.5228	1.80095	-7.50871	5.97e-14	4.88e-13
Zm00001e035179_T001	1222.15	-13.4524	1.44644	-9.30031	1.4e-20	1.63e-19
Zm00001e014316_T001	1207.79	-13.4353	1.44725	-9.28336	1.64e-20	1.91e-19
Zm00001e004677_T001	1080.75	-13.2749	2.84027	-4.6738	2.96e-06	1.28e-05
Zm00001e010507_T008	1062.77	-13.2508	1.47633	-8.97552	2.82e-19	3.1e-18
Zm00001e003668_T004	1054.64	-13.2397	2.25709	-5.8658	4.47e-09	2.63e-08
Zm00001e023944_T001	2758.69	-13.2047	3.83175	-3.44612	0.000568693	0.0018784
Zm00001e015678_T001	1009.36	-13.1764	1.45239	-9.07221	1.17e-19	1.3e-18
Zm00001e027177_T002	942.83	-13.078	1.47246	-8.88175	6.58e-19	7.12e-18
Zm00001e010128_T002	925.019	-13.0505	1.79753	-7.26023	3.86e-13	3.01e-12
Zm00001e029815_T002	883.847	-12.9848	1.44844	-8.96471	3.11e-19	3.42e-18
Zm00001e004394_T004	835.138	-12.9031	1.46434	-8.81152	1.23e-18	1.32e-17
Zm00001e000231_T004	797.473	-12.8363	3.14605	-4.08014	4.5e-05	0.000170959
Zm00001e025482_T002	795.562	-12.833	1.45155	-8.84091	9.49e-19	1.02e-17
Zm00001e005151_T005	778.96	-12.8025	2.06557	-6.19806	5.72e-10	3.63e-09
Zm00001e037634_T005	771	-12.7877	1.45503	-8.78862	1.51e-18	1.6e-17
Zm00001e039335_T006	763.622	-12.7738	2.12569	-6.00928	1.86e-09	1.13e-08
Zm00001e033093_T003	762.049	-12.7709	1.45048	-8.80458	1.31e-18	1.4e-17
Zm00001e024309_T003	754.49	-12.7565	1.4508	-8.79278	1.46e-18	1.55e-17
Zm00001e013823_T001	749.574	-12.7471	1.4581	-8.74231	2.28e-18	2.4e-17
Zm00001e019137_T002	731.349	-12.7116	1.47206	-8.63524	5.86e-18	5.99e-17
Zm00001e016903_T003	674.173	-12.5941	1.45112	-8.67892	4e-18	4.13e-17
Zm00001e031188_T002	672.982	-12.5916	1.46541	-8.59254	8.51e-18	8.65e-17
Zm00001e025116_T001	651.869	-12.5456	1.45127	-8.64457	5.4e-18	5.53e-17
Zm00001e041710_T002	636.676	-12.5116	1.49883	-8.34761	6.97e-17	6.73e-16
Zm00001e027561_T004	632.058	-12.5011	1.5045	-8.30915	9.64e-17	9.23e-16
Zm00001e025027_T004	628.654	-12.4933	1.67771	-7.44664	9.57e-14	7.72e-13
Zm00001e004759_T003	621.555	-12.4769	1.45395	-8.58138	9.37e-18	9.52e-17
Zm00001e000105_T001	619.495	-12.4721	1.45357	-8.58035	9.46e-18	9.6e-17
Zm00001e018198_T001	618.112	-12.4689	1.45531	-8.56784	1.05e-17	1.07e-16
Zm00001e006652_T004	1673.72	-12.4619	1.5688	-7.94356	1.96e-15	1.75e-14
Zm00001e008486_T002	3356.43	-12.444	3.21919	-3.86556	0.000110836	0.000401896
Zm00001e012606_T001	607.413	-12.4437	2.01272	-6.18251	6.31e-10	4e-09
Zm00001e019875_T004	602.964	-12.4331	1.45218	-8.56168	1.11e-17	1.12e-16
Zm00001e026483_T001	602.623	-12.4323	1.45353	-8.55319	1.2e-17	1.21e-16
Zm00001e027165_T003	600.05	-12.4261	1.46466	-8.48395	2.18e-17	2.16e-16
Zm00001e025202_T006	592.509	-12.4078	1.67091	-7.42581	1.12e-13	8.99e-13
Zm00001e035129_T001	585.014	-12.3895	1.45864	-8.49388	2e-17	1.99e-16
Zm00001e023435_T001	540.674	-12.2758	1.45401	-8.44272	3.1e-17	3.05e-16
Zm00001e030749_T003	536.021	-12.2633	1.45633	-8.42067	3.74e-17	3.67e-16
Zm00001e011194_T001	521.934	-12.2249	1.46102	-8.36734	5.89e-17	5.72e-16
Zm00001e020284_T004	515.573	-12.2072	1.4966	-8.15659	3.45e-16	3.2e-15
Zm00001e034708_T005	513.833	-12.2024	1.49519	-8.16108	3.32e-16	3.09e-15
Zm00001e010620_T001	507.479	-12.1843	1.46964	-8.29069	1.13e-16	1.07e-15
Zm00001e039063_T002	497.836	-12.1567	1.46295	-8.30969	9.59e-17	9.2e-16
Zm00001e003252_T005	491.256	-12.1375	1.46398	-8.29072	1.13e-16	1.07e-15
Zm00001e002337_T001	489.973	-12.1337	1.45601	-8.33353	7.85e-17	7.57e-16
Zm00001e007509_T003	484.193	-12.1166	1.46188	-8.28837	1.15e-16	1.09e-15
Zm00001e022817_T002	483.127	-12.1134	1.46079	-8.29239	1.11e-16	1.06e-15
Zm00001e040701_T001	469.774	-12.0729	2.94225	-4.10328	4.07e-05	0.000155361
Zm00001e019895_T004	457.934	-12.0362	1.47953	-8.13514	4.11e-16	3.8e-15
Zm00001e034245_T001	457.93	-12.0361	1.70536	-7.05782	1.69e-12	1.26e-11
Zm00001e019439_T004	443.622	-11.9903	1.46614	-8.17819	2.88e-16	2.69e-15
Zm00001e005035_T001	426.974	-11.9352	1.45735	-8.18966	2.62e-16	2.45e-15
Zm00001e030829_T001	417.405	-11.9025	1.45915	-8.15714	3.43e-16	3.18e-15
Zm00001e040228_T002	399.871	-11.8406	1.47023	-8.05358	8.04e-16	7.35e-15
Zm00001e004859_T002	392.086	-11.8122	1.48222	-7.9693	1.6e-15	1.43e-14
Zm00001e009735_T002	391.048	-11.8084	1.94237	-6.07937	1.21e-09	7.47e-09
Zm00001e012688_T001	382.663	-11.7771	1.45946	-8.06948	7.06e-16	6.47e-15
Zm00001e017017_T002	2072	-11.7705	3.23904	-3.63396	0.000279104	0.00096292
Zm00001e006829_T001	377.735	-11.7584	1.47686	-7.96176	1.7e-15	1.51e-14
Zm00001e040584_T003	373.864	-11.7436	1.46379	-8.02272	1.03e-15	9.36e-15
Zm00001e021338_T002	371.984	-11.7363	1.45989	-8.03916	9.05e-16	8.23e-15
Zm00001e039043_T003	371.714	-11.7352	1.76937	-6.6324	3.3e-11	2.27e-10
Zm00001e029418_T002	363.836	-11.7043	1.46194	-8.00605	1.18e-15	1.07e-14
Zm00001e021570_T004	355.557	-11.6711	2.2346	-5.22288	1.76e-07	9.01e-07
Zm00001e010027_T007	355.141	-11.6695	1.49473	-7.80708	5.85e-15	5.07e-14
Zm00001e010858_T003	350.115	-11.6489	1.4684	-7.93302	2.14e-15	1.89e-14
Zm00001e035997_T001	348.064	-11.6402	3.75255	-3.10194	0.00192257	0.00582819
Zm00001e013641_T002	345.171	-11.6284	1.48474	-7.83195	4.8e-15	4.18e-14
Zm00001e003917_T003	343.036	-11.6194	1.54708	-7.51052	5.89e-14	4.82e-13
Zm00001e032036_T001	341.853	-11.6144	1.56788	-7.40774	1.28e-13	1.03e-12
Zm00001e016719_T001	337.087	-11.5941	1.46533	-7.91231	2.53e-15	2.23e-14
Zm00001e003406_T007	332.052	-11.5724	1.46283	-7.91097	2.55e-15	2.26e-14
Zm00001e005300_T002	328.306	-11.556	2.38395	-4.84742	1.25e-06	5.63e-06
Zm00001e019718_T003	322.724	-11.5313	1.54048	-7.48553	7.13e-14	5.79e-13
Zm00001e025782_T003	321.617	-11.5264	1.63175	-7.06382	1.62e-12	1.21e-11
Zm00001e029209_T002	321.553	-11.5261	1.95264	-5.90281	3.57e-09	2.12e-08
Zm00001e037879_T001	320.773	-11.5226	1.46528	-7.86373	3.73e-15	3.26e-14
Zm00001e010403_T003	319.945	-11.5188	1.47871	-7.78977	6.71e-15	5.79e-14
Zm00001e025490_T001	312.824	-11.4863	1.51375	-7.588	3.25e-14	2.69e-13
Zm00001e018261_T003	312.518	-11.485	1.46558	-7.83647	4.63e-15	4.04e-14
Zm00001e004859_T003	311.659	-11.481	1.49698	-7.66943	1.73e-14	1.45e-13
Zm00001e011511_T005	309.397	-11.4705	1.47716	-7.76522	8.15e-15	7e-14
Zm00001e028065_T002	306.932	-11.4589	1.6026	-7.15021	8.66e-13	6.61e-12
Zm00001e019625_T001	306.336	-11.4561	2.47721	-4.62458	3.75e-06	1.6e-05
Zm00001e005923_T002	303.54	-11.4429	1.68087	-6.8077	9.92e-12	7.07e-11
Zm00001e026951_T001	301.464	-11.433	1.89706	-6.02671	1.67e-09	1.02e-08
Zm00001e011481_T003	3227.68	-11.4162	0.893998	-12.7699	2.42e-37	4.68e-36
Zm00001e006256_T002	297.796	-11.4153	1.4739	-7.74499	9.56e-15	8.18e-14
Zm00001e032888_T004	294.085	-11.3973	1.49402	-7.62859	2.37e-14	1.98e-13
Zm00001e004156_T002	293.63	-11.395	1.47122	-7.7453	9.54e-15	8.17e-14
Zm00001e026865_T001	285.54	-11.3545	3.76502	-3.0158	0.00256306	0.0075958
Zm00001e018038_T001	281.263	-11.3329	1.47268	-7.69543	1.41e-14	1.19e-13
Zm00001e021570_T003	277.417	-11.313	2.80786	-4.02904	5.6e-05	0.00021063
Zm00001e034468_T004	276.443	-11.308	1.48893	-7.59476	3.08e-14	2.56e-13
Zm00001e039154_T001	276.155	-11.3065	1.4667	-7.70881	1.27e-14	1.08e-13
Zm00001e020743_T001	274.383	-11.2972	1.47034	-7.68344	1.55e-14	1.31e-13
Zm00001e038217_T002	272.656	-11.2881	1.47629	-7.64627	2.07e-14	1.73e-13
Zm00001e009782_T001	266.779	-11.2567	1.65522	-6.80072	1.04e-11	7.41e-11
Zm00001e023744_T002	261.642	-11.2286	2.54801	-4.4068	1.05e-05	4.29e-05
Zm00001e006878_T001	260.275	-11.2211	1.47994	-7.58215	3.4e-14	2.81e-13
Zm00001e034708_T004	258.986	-11.2139	2.07697	-5.39914	6.7e-08	3.56e-07
Zm00001e031699_T001	255.696	-11.1955	1.48583	-7.53484	4.89e-14	4.01e-13
Zm00001e021721_T001	253.187	-11.181	3.77518	-2.96172	0.00305925	0.00892429
Zm00001e012485_T001	252.653	-11.1782	1.46899	-7.60944	2.75e-14	2.29e-13
Zm00001e005398_T002	242.53	-11.1192	1.48617	-7.48182	7.33e-14	5.95e-13
Zm00001e027439_T001	236.825	-11.0848	1.5661	-7.07798	1.46e-12	1.1e-11
Zm00001e037499_T002	233.81	-11.0662	3.77305	-2.93296	0.00335749	0.00973042
Zm00001e020714_T001	232.096	-11.0557	1.47209	-7.51021	5.9e-14	4.82e-13
Zm00001e027181_T004	623.732	-11.0443	2.56791	-4.30088	1.7e-05	6.78e-05
Zm00001e038109_T002	228.126	-11.0309	1.48692	-7.41863	1.18e-13	9.48e-13
Zm00001e039380_T002	227.998	-11.03	1.47369	-7.48466	7.17e-14	5.83e-13
Zm00001e029031_T001	222.152	-10.9925	1.62838	-6.75057	1.47e-11	1.04e-10
Zm00001e016829_T005	218.33	-10.9675	1.50241	-7.29994	2.88e-13	2.25e-12
Zm00001e024915_T003	594.59	-10.9479	3.96649	-2.7601	0.0057784	0.0159595
Zm00001e018696_T002	213.916	-10.938	1.49021	-7.33994	2.14e-13	1.69e-12
Zm00001e004130_T005	213.872	-10.9377	2.54225	-4.30237	1.69e-05	6.74e-05
Zm00001e008297_T005	213.801	-10.9373	1.47878	-7.39616	1.4e-13	1.12e-12
Zm00001e003611_T001	1136.82	-10.9294	4.67675	-2.33697	0.0194407	0.0473324
Zm00001e024848_T007	206.852	-10.8896	1.51908	-7.16851	7.58e-13	5.81e-12
Zm00001e016622_T001	1131.62	-10.8722	4.67285	-2.32668	0.0199821	0.0484972
Zm00001e021215_T002	554.505	-10.8687	1.44951	-7.49819	6.47e-14	5.27e-13
Zm00001e023434_T001	203.354	-10.8651	1.50118	-7.23767	4.56e-13	3.53e-12
Zm00001e014086_T002	203.125	-10.8633	3.04257	-3.57043	0.000356395	0.00120934
Zm00001e025778_T001	202.624	-10.8598	1.47621	-7.35658	1.89e-13	1.49e-12
Zm00001e017428_T003	200.796	-10.8467	1.478	-7.33877	2.16e-13	1.7e-12
Zm00001e012950_T003	199.849	-10.84	1.78035	-6.08866	1.14e-09	7.07e-09
Zm00001e027249_T001	196.453	-10.8152	1.5054	-7.18423	6.76e-13	5.19e-12
Zm00001e029290_T002	194.058	-10.7975	1.62755	-6.63425	3.26e-11	2.24e-10
Zm00001e019381_T002	191.975	-10.7819	1.48333	-7.26875	3.63e-13	2.83e-12
Zm00001e002235_T005	190.924	-10.7741	1.52064	-7.08521	1.39e-12	1.05e-11
Zm00001e001095_T001	190.721	-10.7724	2.96048	-3.63874	0.00027398	0.000946091
Zm00001e009548_T004	188.909	-10.7587	1.75537	-6.129	8.84e-10	5.54e-09
Zm00001e030903_T004	188.028	-10.7519	1.83676	-5.85373	4.81e-09	2.82e-08
Zm00001e018046_T009	186.667	-10.7414	1.53466	-6.99922	2.57e-12	1.9e-11
Zm00001e011091_T002	181.419	-10.7003	1.51498	-7.06301	1.63e-12	1.22e-11
Zm00001e003524_T001	4362.3	-10.699	1.93148	-5.53928	3.04e-08	1.67e-07
Zm00001e013077_T003	180.829	-10.6957	1.48591	-7.19805	6.11e-13	4.71e-12
Zm00001e004374_T002	180.537	-10.6934	1.4995	-7.1313	9.94e-13	7.55e-12
Zm00001e037766_T001	179.329	-10.6837	1.49468	-7.1478	8.82e-13	6.73e-12
Zm00001e036063_T001	178.789	-10.6793	1.48696	-7.18196	6.87e-13	5.28e-12
Zm00001e039729_T001	175.005	-10.6483	3.094	-3.4416	0.000578281	0.0019068
Zm00001e013301_T001	951.281	-10.6476	1.02803	-10.3573	3.88e-25	5.42e-24
Zm00001e010273_T001	174.505	-10.6443	1.48124	-7.18609	6.67e-13	5.12e-12
Zm00001e020254_T003	174.185	-10.6417	1.61543	-6.58754	4.47e-11	3.04e-10
Zm00001e003179_T002	174.07	-10.6407	1.49136	-7.13489	9.69e-13	7.36e-12
Zm00001e017239_T002	173.488	-10.6358	2.73115	-3.89426	9.85e-05	0.000359359
Zm00001e028283_T001	172.978	-10.6316	2.22807	-4.77165	1.83e-06	8.05e-06
Zm00001e032079_T006	172.75	-10.6297	1.57743	-6.73861	1.6e-11	1.12e-10
Zm00001e034876_T001	170.739	-10.6129	1.53023	-6.93549	4.05e-12	2.95e-11
Zm00001e010111_T004	165.227	-10.5654	2.17712	-4.85293	1.22e-06	5.5e-06
Zm00001e016596_T004	165.193	-10.5651	2.14518	-4.92504	8.43e-07	3.92e-06
Zm00001e039335_T004	164.741	-10.5612	2.1133	-4.99747	5.81e-07	2.77e-06
Zm00001e001973_T002	164.509	-10.5592	1.49687	-7.05419	1.74e-12	1.3e-11
Zm00001e002803_T002	164.417	-10.5583	2.19868	-4.80212	1.57e-06	6.98e-06
Zm00001e039504_T004	163.247	-10.548	1.51642	-6.9559	3.5e-12	2.57e-11
Zm00001e000405_T004	161.003	-10.5279	3.78109	-2.78437	0.00536324	0.0149163
Zm00001e004210_T003	160.896	-10.5271	1.55391	-6.77459	1.25e-11	8.82e-11
Zm00001e021117_T003	160.355	-10.5223	1.56524	-6.7225	1.79e-11	1.25e-10
Zm00001e006956_T004	160.151	-10.5204	1.93026	-5.45025	5.03e-08	2.72e-07
Zm00001e035081_T001	157.082	-10.4926	1.56033	-6.72459	1.76e-11	1.23e-10
Zm00001e035580_T003	154.646	-10.47	1.63416	-6.407	1.48e-10	9.79e-10
Zm00001e027561_T005	410.49	-10.4351	1.4714	-7.09194	1.32e-12	9.98e-12
Zm00001e020352_T004	150.886	-10.4344	1.8358	-5.68388	1.32e-08	7.46e-08
Zm00001e041452_T002	150.708	-10.4327	2.63671	-3.95673	7.6e-05	0.000281234
Zm00001e009672_T006	147.132	-10.3982	1.52155	-6.83393	8.26e-12	5.93e-11
Zm00001e040759_T008	145.987	-10.3867	3.77903	-2.7485	0.00598681	0.0164701
Zm00001e039405_T005	145.888	-10.3859	1.60239	-6.48152	9.08e-11	6.07e-10
Zm00001e030358_T004	2741.15	-10.3625	3.1092	-3.33285	0.000859623	0.00276232
Zm00001e035628_T001	139.366	-10.32	1.58032	-6.53029	6.56e-11	4.42e-10
Zm00001e036128_T001	138.941	-10.3154	1.53795	-6.70728	1.98e-11	1.38e-10
Zm00001e006219_T002	138.744	-10.3134	1.63201	-6.31944	2.63e-10	1.7e-09
Zm00001e028860_T001	137.83	-10.304	1.53817	-6.69884	2.1e-11	1.46e-10
Zm00001e031425_T001	369.124	-10.3025	4.02555	-2.55928	0.0104889	0.0272984
Zm00001e024321_T007	137.262	-10.2979	1.52923	-6.73407	1.65e-11	1.16e-10
Zm00001e038254_T005	136.713	-10.2921	1.49467	-6.88591	5.74e-12	4.16e-11
Zm00001e028338_T005	136.158	-10.2863	2.14091	-4.80465	1.55e-06	6.89e-06
Zm00001e004236_T004	136.011	-10.2847	1.52541	-6.74223	1.56e-11	1.1e-10
Zm00001e029195_T005	135.013	-10.2742	1.51803	-6.76809	1.3e-11	9.21e-11
Zm00001e034024_T004	131.082	-10.2315	1.48978	-6.86779	6.52e-12	4.7e-11
Zm00001e035254_T001	130.541	-10.2255	1.82174	-5.61302	1.99e-08	1.11e-07
Zm00001e003472_T004	340.563	-10.1666	1.60931	-6.31734	2.66e-10	1.72e-09
Zm00001e041306_T001	124.372	-10.1557	1.58039	-6.42609	1.31e-10	8.66e-10
Zm00001e037664_T003	336.733	-10.147	1.62463	-6.24572	4.22e-10	2.7e-09
Zm00001e040578_T001	123.576	-10.1464	1.51229	-6.70929	1.96e-11	1.37e-10
Zm00001e031210_T004	122.942	-10.139	1.86195	-5.44539	5.17e-08	2.79e-07
Zm00001e016993_T002	1320.32	-10.1229	0.797244	-12.6973	6.12e-37	1.17e-35
Zm00001e000857_T004	332.121	-10.1069	4.04398	-2.49924	0.012446	0.031843
Zm00001e004607_T003	119.95	-10.1034	2.00753	-5.03275	4.83e-07	2.33e-06
Zm00001e030519_T003	119.929	-10.1032	1.53682	-6.57407	4.9e-11	3.32e-10
Zm00001e027304_T005	116.303	-10.059	1.51725	-6.62975	3.36e-11	2.31e-10
Zm00001e035374_T002	115.294	-10.0463	1.59206	-6.31023	2.79e-10	1.8e-09
Zm00001e022819_T001	114.301	-10.0338	2.45718	-4.08348	4.44e-05	0.000168661
Zm00001e026929_T002	113.526	-10.0241	1.49576	-6.70165	2.06e-11	1.44e-10
Zm00001e040268_T002	112.616	-10.0124	1.93713	-5.16868	2.36e-07	1.19e-06
Zm00001e019016_T003	7737.46	-9.99971	2.47047	-4.04769	5.17e-05	0.000195284
Zm00001e012712_T001	111.509	-9.99825	1.65963	-6.0244	1.7e-09	1.04e-08
Zm00001e022940_T001	111.016	-9.99186	1.58222	-6.31508	2.7e-10	1.75e-09
Zm00001e034601_T002	107.951	-9.95147	1.57287	-6.32696	2.5e-10	1.62e-09
Zm00001e015226_T004	105.525	-9.91866	1.68531	-5.88538	3.97e-09	2.35e-08
Zm00001e026170_T001	103.968	-9.89712	1.51594	-6.52871	6.63e-11	4.46e-10
Zm00001e041330_T005	563.924	-9.89203	3.20592	-3.08555	0.00203173	0.00612649
Zm00001e034127_T002	102.368	-9.87473	1.53627	-6.42773	1.3e-10	8.57e-10
Zm00001e016283_T001	100.763	-9.85193	1.56005	-6.31514	2.7e-10	1.75e-09
Zm00001e007620_T005	100.402	-9.84685	1.88106	-5.23473	1.65e-07	8.47e-07
Zm00001e032582_T002	99.8232	-9.83849	2.09548	-4.6951	2.66e-06	1.15e-05
Zm00001e031575_T002	99.4669	-9.83336	1.78553	-5.50724	3.65e-08	1.99e-07
Zm00001e018941_T003	97.0131	-9.79733	1.78024	-5.50339	3.73e-08	2.03e-07
Zm00001e027499_T001	778.492	-9.77949	2.39704	-4.07983	4.51e-05	0.000171163
Zm00001e023380_T002	95.2744	-9.77112	1.61771	-6.0401	1.54e-09	9.46e-09
Zm00001e019789_T003	91.7582	-9.71687	1.61776	-6.00636	1.9e-09	1.15e-08
Zm00001e038614_T004	498.852	-9.71542	1.12803	-8.61275	7.13e-18	7.28e-17
Zm00001e003624_T001	494.146	-9.70142	2.25367	-4.30473	1.67e-05	6.67e-05
Zm00001e000698_T001	90.4703	-9.69647	3.0855	-3.14259	0.00167459	0.00513129
Zm00001e026851_T001	90.4069	-9.69558	1.51302	-6.40809	1.47e-10	9.72e-10
Zm00001e006271_T001	89.8126	-9.68595	1.561	-6.20497	5.47e-10	3.48e-09
Zm00001e038692_T004	88.8324	-9.67024	1.76187	-5.48862	4.05e-08	2.2e-07
Zm00001e019651_T003	88.4075	-9.66334	1.58941	-6.07985	1.2e-09	7.45e-09
Zm00001e019529_T001	87.731	-9.65212	1.96564	-4.91042	9.09e-07	4.19e-06
Zm00001e023493_T001	87.5067	-9.64855	1.52006	-6.3475	2.19e-10	1.43e-09
Zm00001e034304_T002	87.2569	-9.64443	1.69473	-5.69084	1.26e-08	7.18e-08
Zm00001e011724_T001	86.9956	-9.63997	1.61343	-5.97482	2.3e-09	1.39e-08
Zm00001e031996_T001	3109.8	-9.63608	2.85397	-3.37638	0.000734476	0.00238171
Zm00001e028748_T003	230.271	-9.60095	1.54327	-6.22118	4.93e-10	3.15e-09
Zm00001e030420_T001	84.5739	-9.59925	3.00387	-3.19563	0.00139525	0.00433282
Zm00001e002279_T001	83.9905	-9.58939	1.52841	-6.27408	3.52e-10	2.26e-09
Zm00001e032929_T001	1778.02	-9.56246	0.880799	-10.8566	1.86e-27	2.8e-26
Zm00001e036522_T001	82.1498	-9.55729	1.55064	-6.16343	7.12e-10	4.49e-09
Zm00001e031039_T004	82.0478	-9.55562	1.78566	-5.35132	8.73e-08	4.59e-07
Zm00001e027988_T002	81.2372	-9.54121	1.51342	-6.30441	2.89e-10	1.87e-09
Zm00001e026526_T001	80.6772	-9.53118	1.7023	-5.599	2.16e-08	1.2e-07
Zm00001e011660_T002	80.6253	-9.53026	1.89454	-5.0304	4.89e-07	2.35e-06
Zm00001e010284_T002	80.5018	-9.52819	1.67943	-5.67345	1.4e-08	7.92e-08
Zm00001e009575_T001	78.4153	-9.49017	1.5415	-6.15644	7.44e-10	4.69e-09
Zm00001e034383_T004	78.379	-9.48964	1.56274	-6.07243	1.26e-09	7.8e-09
Zm00001e026276_T001	77.8072	-9.47907	1.53587	-6.17178	6.75e-10	4.26e-09
Zm00001e036383_T001	207.403	-9.44649	1.66904	-5.65984	1.52e-08	8.54e-08
Zm00001e019440_T002	417.932	-9.43487	3.9954	-2.36143	0.0182046	0.0446
Zm00001e023838_T003	73.7515	-9.40185	1.656	-5.67744	1.37e-08	7.74e-08
Zm00001e035868_T001	73.6409	-9.39969	1.57087	-5.98376	2.18e-09	1.32e-08
Zm00001e021862_T001	72.5137	-9.37725	3.52432	-2.66073	0.00779721	0.0209135
Zm00001e009192_T001	193.043	-9.34481	1.46811	-6.36521	1.95e-10	1.28e-09
Zm00001e035526_T003	70.8386	-9.34369	1.52603	-6.12287	9.19e-10	5.74e-09
Zm00001e017739_T002	575.829	-9.33642	0.851472	-10.965	5.63e-28	8.58e-27
Zm00001e023054_T001	18379.4	-9.33342	0.151717	-61.5186	0	0
Zm00001e010715_T002	191.517	-9.32217	2.77397	-3.36059	0.000777753	0.00251358
Zm00001e005964_T001	69.7782	-9.3218	1.5685	-5.94314	2.8e-09	1.68e-08
Zm00001e020956_T003	67.3518	-9.27086	1.52357	-6.08496	1.17e-09	7.23e-09
Zm00001e032284_T005	66.7918	-9.25869	1.68372	-5.49893	3.82e-08	2.08e-07
Zm00001e026830_T001	1291.41	-9.25393	2.59405	-3.56736	0.00036059	0.00122232
Zm00001e001521_T002	66.2748	-9.24764	1.54735	-5.97645	2.28e-09	1.38e-08
Zm00001e021538_T004	179.817	-9.2435	1.52535	-6.05992	1.36e-09	8.39e-09
Zm00001e009881_T002	179.734	-9.22807	3.15338	-2.92641	0.003429	0.00991154
Zm00001e026476_T003	62.3239	-9.15881	1.55679	-5.88313	4.03e-09	2.38e-08
Zm00001e025054_T003	61.1783	-9.13216	1.52694	-5.98071	2.22e-09	1.34e-08
Zm00001e029910_T001	654.169	-9.12919	2.61924	-3.48544	0.00049133	0.00163526
Zm00001e034408_T001	60.6701	-9.12001	1.55623	-5.86033	4.62e-09	2.72e-08
Zm00001e000770_T003	60.3685	-9.11292	1.52456	-5.9774	2.27e-09	1.37e-08
Zm00001e016896_T002	60.0425	-9.10517	1.60508	-5.67271	1.41e-08	7.95e-08
Zm00001e015800_T003	1287.85	-9.09973	1.04904	-8.6743	4.16e-18	4.29e-17
Zm00001e019777_T001	59.4971	-9.09183	1.62053	-5.61039	2.02e-08	1.13e-07
Zm00001e021298_T002	58.516	-9.06795	1.52606	-5.94206	2.81e-09	1.69e-08
Zm00001e020640_T003	58.4417	-9.06601	1.91394	-4.73683	2.17e-06	9.47e-06
Zm00001e032358_T005	58.4123	-9.06528	1.85773	-4.87977	1.06e-06	4.85e-06
Zm00001e021421_T002	57.294	-9.03748	1.52659	-5.92003	3.22e-09	1.92e-08
Zm00001e001586_T002	57.245	-9.03631	1.53862	-5.87298	4.28e-09	2.53e-08
Zm00001e025125_T001	56.3863	-9.01453	1.56372	-5.76479	8.18e-09	4.72e-08
Zm00001e010290_T001	150.633	-8.98615	1.48026	-6.07064	1.27e-09	7.88e-09
Zm00001e041492_T002	54.9411	-8.97707	1.56937	-5.72019	1.06e-08	6.09e-08
Zm00001e011712_T003	297.334	-8.96735	2.67259	-3.3553	0.00079279	0.00255895
Zm00001e007573_T001	54.3615	-8.96159	1.66412	-5.38517	7.24e-08	3.84e-07
Zm00001e038237_T001	54.0648	-8.95371	1.56133	-5.73466	9.77e-09	5.61e-08
Zm00001e031502_T002	53.9718	-8.95134	1.53315	-5.83852	5.27e-09	3.09e-08
Zm00001e018918_T002	53.8709	-8.94852	1.57261	-5.69023	1.27e-08	7.2e-08
Zm00001e028952_T001	52.6665	-8.91608	1.58301	-5.63237	1.78e-08	9.95e-08
Zm00001e041420_T001	51.7706	-8.89117	1.54598	-5.75114	8.86e-09	5.11e-08
Zm00001e007383_T004	51.6551	-8.88791	1.63936	-5.42157	5.91e-08	3.17e-07
Zm00001e027153_T004	50.5585	-8.85697	1.5669	-5.65256	1.58e-08	8.89e-08
Zm00001e015078_T003	49.8769	-8.83756	1.76342	-5.01162	5.4e-07	2.59e-06
Zm00001e013582_T004	269.122	-8.82371	1.06244	-8.30513	9.97e-17	9.54e-16
Zm00001e001945_T003	1615.73	-8.79859	2.04283	-4.30706	1.65e-05	6.61e-05
Zm00001e019016_T001	9202.45	-8.77657	2.80653	-3.12719	0.00176486	0.00538859
Zm00001e037880_T001	520.108	-8.77209	0.773141	-11.346	7.76e-30	1.26e-28
Zm00001e010288_T001	388.16	-8.76549	0.876078	-10.0054	1.44e-23	1.9e-22
Zm00001e028706_T003	46.4097	-8.73363	1.72463	-5.06405	4.1e-07	2e-06
Zm00001e003092_T003	45.6685	-8.7104	1.59609	-5.45734	4.83e-08	2.62e-07
Zm00001e010531_T001	45.5628	-8.70692	1.54346	-5.64118	1.69e-08	9.48e-08
Zm00001e019178_T003	45.2212	-8.696	2.05965	-4.22207	2.42e-05	9.48e-05
Zm00001e024539_T002	45.1114	-8.69264	1.54485	-5.62684	1.84e-08	1.03e-07
Zm00001e025627_T001	44.618	-8.67662	1.6324	-5.31526	1.07e-07	5.55e-07
Zm00001e031073_T002	44.4034	-8.66967	3.69191	-2.34829	0.0188599	0.0460637
Zm00001e029532_T002	44.3898	-8.66923	1.60147	-5.41329	6.19e-08	3.31e-07
Zm00001e010408_T001	238.543	-8.66869	2.47798	-3.49828	0.000468262	0.00156345
Zm00001e036522_T002	120.531	-8.6668	1.76572	-4.90837	9.18e-07	4.23e-06
Zm00001e038899_T003	7772.45	-8.66405	0.519585	-16.6749	1.99e-62	6.09e-61
Zm00001e016996_T002	44.005	-8.65688	1.62369	-5.3316	9.74e-08	5.09e-07
Zm00001e025689_T006	43.069	-8.62564	2.55688	-3.37351	0.000742173	0.00240532
Zm00001e002335_T001	3760.98	-8.62073	0.44268	-19.474	1.83e-84	7.34e-83
Zm00001e007343_T003	42.7311	-8.61429	1.59463	-5.40205	6.59e-08	3.51e-07
Zm00001e016596_T003	42.1075	-8.59307	2.06018	-4.17104	3.03e-05	0.000117492
Zm00001e002522_T003	41.7558	-8.58098	3.68508	-2.32857	0.0198819	0.0482842
Zm00001e014981_T002	40.7766	-8.54683	2.91268	-2.93435	0.00334249	0.009693
Zm00001e024700_T001	13863.2	-8.53075	0.421527	-20.2377	4.56e-91	1.97e-89
Zm00001e019755_T004	39.9905	-8.51874	1.55001	-5.49591	3.89e-08	2.12e-07
Zm00001e030229_T004	39.2219	-8.49065	2.1323	-3.98193	6.84e-05	0.000254258
Zm00001e030878_T007	106.07	-8.48026	1.51119	-5.61166	2e-08	1.12e-07
Zm00001e016896_T005	38.2261	-8.45353	1.6653	-5.07628	3.85e-07	1.88e-06
Zm00001e031750_T001	38.18	-8.45203	1.77941	-4.74989	2.04e-06	8.91e-06
Zm00001e031343_T002	37.9959	-8.44506	1.72705	-4.88989	1.01e-06	4.61e-06
Zm00001e035877_T001	513.565	-8.4342	0.692091	-12.1866	3.67e-34	6.61e-33
Zm00001e038970_T001	511.764	-8.42621	0.68541	-12.2937	9.8e-35	1.79e-33
Zm00001e014835_T005	306.213	-8.42557	0.881779	-9.5552	1.23e-21	1.51e-20
Zm00001e032061_T005	37.0148	-8.40726	2.25406	-3.72983	0.000191612	0.00067293
Zm00001e037062_T004	36.8572	-8.40112	1.56784	-5.35841	8.4e-08	4.43e-07
Zm00001e033159_T003	36.7396	-8.39655	1.79187	-4.68591	2.79e-06	1.21e-05
Zm00001e004366_T001	36.5752	-8.39009	1.68999	-4.96458	6.88e-07	3.25e-06
Zm00001e016528_T003	36.0719	-8.36996	1.5564	-5.37776	7.54e-08	3.99e-07
Zm00001e002326_T001	35.8095	-8.35955	1.58976	-5.25836	1.45e-07	7.5e-07
Zm00001e034361_T001	35.6568	-8.35316	2.00411	-4.16801	3.07e-05	0.000119023
Zm00001e023392_T002	34.8793	-8.32137	1.59703	-5.21051	1.88e-07	9.59e-07
Zm00001e017623_T001	34.8205	-8.31906	1.55881	-5.33679	9.46e-08	4.96e-07
Zm00001e034342_T004	32.6439	-8.22578	1.66919	-4.92801	8.31e-07	3.87e-06
Zm00001e039611_T004	32.5509	-8.22183	1.56438	-5.25564	1.48e-07	7.6e-07
Zm00001e018368_T002	2059.72	-8.20807	1.72073	-4.77011	1.84e-06	8.1e-06
Zm00001e005073_T001	710.816	-8.2023	1.31438	-6.24044	4.36e-10	2.79e-09
Zm00001e031662_T001	32.0456	-8.19936	1.72387	-4.75638	1.97e-06	8.65e-06
Zm00001e028443_T003	32.0309	-8.1987	1.76635	-4.64161	3.46e-06	1.48e-05
Zm00001e028748_T001	1114.64	-8.16815	0.551898	-14.8001	1.46e-49	3.58e-48
Zm00001e002342_T002	30.7032	-8.1375	1.56678	-5.19377	2.06e-07	1.04e-06
Zm00001e037382_T001	679.172	-8.13626	1.32596	-6.13614	8.45e-10	5.3e-09
Zm00001e026474_T002	30.5171	-8.12882	2.05614	-3.95343	7.7e-05	0.00028489
Zm00001e025165_T001	30.4203	-8.124	3.00595	-2.70264	0.00687911	0.0186758
Zm00001e006913_T003	30.3604	-8.12126	3.25882	-2.49209	0.0126994	0.0324338
Zm00001e039147_T001	29.9894	-8.10369	1.73479	-4.67129	2.99e-06	1.29e-05
Zm00001e000677_T005	732.745	-8.09882	0.612998	-13.2118	7.5e-40	1.54e-38
Zm00001e019381_T004	29.7592	-8.09243	3.06325	-2.64178	0.00824717	0.0220088
Zm00001e041308_T003	2376.39	-8.08396	2.51012	-3.22055	0.00127945	0.00400282
Zm00001e025548_T005	29.491	-8.07931	1.57904	-5.11661	3.11e-07	1.54e-06
Zm00001e032212_T002	29.4176	-8.07591	1.62501	-4.96976	6.7e-07	3.17e-06
Zm00001e035845_T001	29.307	-8.07023	1.60888	-5.01607	5.27e-07	2.53e-06
Zm00001e037612_T003	28.6156	-8.03597	2.36457	-3.39849	0.000677588	0.0022084
Zm00001e020920_T001	455.885	-8.02033	2.14907	-3.732	0.000189963	0.000667542
Zm00001e000047_T004	152.135	-7.99818	1.19313	-6.70351	2.03e-11	1.42e-10
Zm00001e002652_T001	27.1577	-7.9606	1.62397	-4.90194	9.49e-07	4.37e-06
Zm00001e035274_T002	363.297	-7.94178	1.30592	-6.08137	1.19e-09	7.38e-09
Zm00001e005943_T002	1945.59	-7.90404	0.806186	-9.80424	1.08e-22	1.36e-21
Zm00001e040824_T003	25.5823	-7.87414	1.60098	-4.91833	8.73e-07	4.05e-06
Zm00001e010205_T003	25.2484	-7.85513	1.83829	-4.27306	1.93e-05	7.64e-05
Zm00001e010440_T001	24.7333	-7.82555	1.58184	-4.94713	7.53e-07	3.54e-06
Zm00001e010987_T002	24.7117	-7.82437	2.52807	-3.09499	0.00196818	0.00594883
Zm00001e018256_T001	24.6354	-7.81999	1.80092	-4.34222	1.41e-05	5.69e-05
Zm00001e022717_T005	132.541	-7.81808	2.48653	-3.14417	0.00166556	0.00510634
Zm00001e002998_T001	265.624	-7.80511	0.820125	-9.51698	1.78e-21	2.16e-20
Zm00001e003763_T001	24.2056	-7.79427	1.80701	-4.31336	1.61e-05	6.43e-05
Zm00001e008031_T001	131.489	-7.78679	1.42769	-5.45413	4.92e-08	2.66e-07
Zm00001e040741_T001	130.331	-7.77378	2.61112	-2.97718	0.0029091	0.00852505
Zm00001e039788_T002	21341.3	-7.76371	0.113994	-68.1062	0	0
Zm00001e037877_T001	3466.47	-7.76179	0.818309	-9.48516	2.42e-21	2.92e-20
Zm00001e021619_T001	258.493	-7.75228	1.02844	-7.53788	4.78e-14	3.92e-13
Zm00001e015614_T003	384.385	-7.74928	1.01658	-7.62291	2.48e-14	2.07e-13
Zm00001e004948_T001	63.5341	-7.74011	1.81253	-4.27034	1.95e-05	7.73e-05
Zm00001e011679_T003	315.445	-7.73806	1.43058	-5.40905	6.34e-08	3.38e-07
Zm00001e029550_T006	22.9934	-7.72015	1.94924	-3.96059	7.48e-05	0.000277107
Zm00001e010478_T001	22.7408	-7.7042	1.74173	-4.4233	9.72e-06	3.99e-05
Zm00001e030904_T001	626.046	-7.69256	1.49642	-5.14064	2.74e-07	1.37e-06
Zm00001e021918_T001	22.4931	-7.68845	1.61967	-4.74692	2.07e-06	9.03e-06
Zm00001e006891_T003	22.4294	-7.68463	1.62767	-4.72124	2.34e-06	1.02e-05
Zm00001e037873_T001	496.937	-7.68295	1.40703	-5.4604	4.75e-08	2.57e-07
Zm00001e001973_T001	22.1445	-7.66587	1.84923	-4.14544	3.39e-05	0.000130567
Zm00001e001481_T001	300.02	-7.66568	0.989775	-7.74487	9.57e-15	8.19e-14
Zm00001e018547_T003	238.526	-7.65581	1.06834	-7.16611	7.72e-13	5.91e-12
Zm00001e028393_T002	119.724	-7.65099	1.22484	-6.24654	4.2e-10	2.69e-09
Zm00001e002342_T001	4260.78	-7.65087	0.743685	-10.2878	8e-25	1.1e-23
Zm00001e011003_T001	21.6392	-7.63275	1.59045	-4.79911	1.59e-06	7.07e-06
Zm00001e040106_T001	1177.51	-7.62697	0.381177	-20.009	4.6e-89	1.94e-87
Zm00001e020384_T001	21.0184	-7.59077	1.5925	-4.76658	1.87e-06	8.24e-06
Zm00001e027422_T001	20.8422	-7.5787	2.4454	-3.09917	0.00194065	0.00587717
Zm00001e004111_T001	20.8442	-7.5786	1.62909	-4.65205	3.29e-06	1.41e-05
Zm00001e027005_T004	19.9805	-7.51776	1.59971	-4.69944	2.61e-06	1.13e-05
Zm00001e039531_T001	19.9707	-7.5171	1.61224	-4.66253	3.12e-06	1.34e-05
Zm00001e004824_T001	19.8454	-7.50771	1.74509	-4.30218	1.69e-05	6.74e-05
Zm00001e036348_T001	19.6369	-7.49247	1.74119	-4.30307	1.68e-05	6.72e-05
Zm00001e017504_T001	19.3745	-7.47324	1.5979	-4.6769	2.91e-06	1.26e-05
Zm00001e007781_T001	209.925	-7.47261	1.16613	-6.40805	1.47e-10	9.72e-10
Zm00001e018929_T003	266.876	-7.46988	1.14987	-6.49626	8.23e-11	5.51e-10
Zm00001e028898_T005	2277.61	-7.4495	1.25628	-5.92981	3.03e-09	1.81e-08
Zm00001e036698_T006	18.8516	-7.43359	1.96922	-3.77489	0.000160077	0.000569102
Zm00001e004873_T002	18.6998	-7.42233	1.73253	-4.28409	1.83e-05	7.28e-05
Zm00001e016783_T001	503.224	-7.42231	1.50508	-4.93149	8.16e-07	3.81e-06
Zm00001e021478_T002	303.648	-7.399	2.20839	-3.3504	0.000806946	0.00260173
Zm00001e010292_T001	400.484	-7.36952	1.46062	-5.04548	4.52e-07	2.19e-06
Zm00001e025697_T004	17.4554	-7.32259	2.40936	-3.03922	0.0023719	0.00707282
Zm00001e006266_T001	15809.8	-7.31935	0.210305	-34.8035	2.15e-265	2.94e-263
Zm00001e010925_T001	466.262	-7.31174	1.53269	-4.77053	1.84e-06	8.09e-06
Zm00001e023150_T001	17.284	-7.30871	1.6468	-4.43813	9.07e-06	3.74e-05
Zm00001e035652_T002	17.0901	-7.29238	1.61894	-4.50441	6.66e-06	2.77e-05
Zm00001e035292_T002	72703.8	-7.24256	0.0479738	-150.969	0	0
Zm00001e034488_T001	16.5085	-7.24215	1.6385	-4.41999	9.87e-06	4.05e-05
Zm00001e031217_T001	16.4693	-7.23902	1.6275	-4.44794	8.67e-06	3.58e-05
Zm00001e003680_T002	132.272	-7.19974	2.34706	-3.06756	0.00215814	0.00647722
Zm00001e035647_T002	16.0228	-7.19946	1.76845	-4.07105	4.68e-05	0.00017742
Zm00001e000257_T001	173.226	-7.19263	2.43325	-2.95598	0.00311678	0.00908295
Zm00001e018789_T003	15.8309	-7.18167	2.96634	-2.42106	0.0154754	0.0386894
Zm00001e025423_T003	127.999	-7.16601	1.04687	-6.84517	7.64e-12	5.5e-11
Zm00001e023399_T005	170.059	-7.16461	1.05538	-6.78862	1.13e-11	8.04e-11
Zm00001e039902_T001	502.803	-7.15755	1.60327	-4.46433	8.03e-06	3.32e-05
Zm00001e013327_T003	15.2473	-7.12769	1.61469	-4.41429	1.01e-05	4.15e-05
Zm00001e026212_T002	168.009	-7.12754	1.00897	-7.06416	1.62e-12	1.21e-11
Zm00001e027550_T003	660.759	-7.11344	0.423104	-16.8125	1.98e-63	6.12e-62
Zm00001e031043_T001	163.66	-7.08638	2.55217	-2.77661	0.00549283	0.0152309
Zm00001e011868_T003	322.86	-7.07854	1.19046	-5.94608	2.75e-09	1.65e-08
Zm00001e034944_T001	713.026	-7.05175	0.371381	-18.9879	2.15e-80	8.29e-79
Zm00001e037970_T002	322.537	-7.05068	2.91676	-2.4173	0.0156361	0.0390445
Zm00001e027181_T003	4699.05	-7.04809	0.237547	-29.6703	1.86e-193	1.7e-191
Zm00001e035920_T001	196.776	-7.04505	1.18268	-5.95683	2.57e-09	1.55e-08
Zm00001e001298_T002	13.9666	-7.00134	1.79058	-3.91009	9.23e-05	0.000337939
Zm00001e011002_T001	13.9666	-7.00134	1.79058	-3.91009	9.23e-05	0.000337939
Zm00001e015226_T003	13.8707	-6.99088	1.91318	-3.65406	0.000258122	0.000893601
Zm00001e031864_T005	13.6131	-6.96398	1.63549	-4.25804	2.06e-05	8.15e-05
Zm00001e041336_T004	13.2891	-6.92911	2.30503	-3.00608	0.00264636	0.00781858
Zm00001e015162_T001	13.2352	-6.92321	1.80369	-3.83835	0.000123862	0.000445911
Zm00001e038693_T001	13.007	-6.89817	1.68198	-4.10123	4.11e-05	0.000156693
Zm00001e019433_T001	994.778	-6.89301	0.30498	-22.6015	4.19e-113	2.2e-111
Zm00001e004773_T001	1023.39	-6.88328	0.291644	-23.6016	3.71e-123	2.15e-121
Zm00001e030266_T001	476	-6.85471	1.74162	-3.93582	8.29e-05	0.000305539
Zm00001e031814_T002	102.345	-6.8401	1.01784	-6.72018	1.82e-11	1.27e-10
Zm00001e025360_T001	69.0447	-6.82977	2.82668	-2.41618	0.0156842	0.0391352
Zm00001e028823_T001	12.3324	-6.82182	1.74151	-3.91718	8.96e-05	0.000329096
Zm00001e033755_T001	534.418	-6.80712	0.464086	-14.6678	1.04e-48	2.5e-47
Zm00001e014990_T001	394.418	-6.80472	1.65515	-4.11125	3.94e-05	0.000150501
Zm00001e018118_T002	12.1875	-6.80424	1.72066	-3.95443	7.67e-05	0.000283839
Zm00001e030655_T003	826.304	-6.78692	1.26823	-5.35148	8.72e-08	4.59e-07
Zm00001e020676_T001	10427.8	-6.78225	0.252271	-26.8848	3.3e-159	2.43e-157
Zm00001e039418_T001	11.8585	-6.76479	2.65868	-2.54442	0.010946	0.0283762
Zm00001e008793_T001	13356.7	-6.75328	0.0773501	-87.3079	0	0
Zm00001e032822_T002	1043.9	-6.74197	1.89589	-3.55609	0.00037641	0.00127277
Zm00001e039861_T001	129.223	-6.74161	1.19884	-5.62343	1.87e-08	1.05e-07
Zm00001e014966_T001	13593.5	-6.72199	0.23492	-28.614	4.51e-180	3.74e-178
Zm00001e029166_T001	126.431	-6.69981	2.31991	-2.88796	0.00387746	0.0110885
Zm00001e031039_T001	122.296	-6.66243	1.14371	-5.82526	5.7e-09	3.33e-08
Zm00001e027181_T002	790.331	-6.63807	1.86875	-3.55215	0.0003821	0.0012905
Zm00001e009956_T001	10.7863	-6.62802	2.17317	-3.04992	0.00228899	0.0068415
Zm00001e004788_T001	10.7765	-6.62669	2.05504	-3.22461	0.00126144	0.00394967
Zm00001e015730_T001	10.7472	-6.62276	1.77104	-3.73948	0.000184403	0.000649288
Zm00001e020996_T001	10.708	-6.61792	1.6541	-4.00091	6.31e-05	0.000236063
Zm00001e020300_T003	5689.32	-6.59235	1.03826	-6.34943	2.16e-10	1.41e-09
Zm00001e010449_T002	450.961	-6.58195	1.78472	-3.68794	0.000226074	0.000788467
Zm00001e020392_T002	1025.05	-6.55823	1.92323	-3.41	0.000649623	0.00212265
Zm00001e035713_T005	3049.34	-6.55428	1.61311	-4.06313	4.84e-05	0.00018328
Zm00001e007181_T002	10.2125	-6.54965	2.5771	-2.54148	0.0110384	0.028593
Zm00001e029515_T001	10.1362	-6.53828	1.85274	-3.52898	0.000417167	0.00140054
Zm00001e021861_T002	355.558	-6.53744	1.71561	-3.81057	0.000138645	0.000496655
Zm00001e028139_T001	10.0823	-6.53117	1.68913	-3.86658	0.000110374	0.00040041
Zm00001e012570_T001	330.063	-6.52024	2.10881	-3.0919	0.00198882	0.00600886
Zm00001e037598_T001	652.546	-6.50146	0.378092	-17.1954	2.87e-66	9.26e-65
Zm00001e010122_T005	187.004	-6.49955	1.50616	-4.31531	1.59e-05	6.38e-05
Zm00001e015432_T004	80.9734	-6.49831	1.61569	-4.02201	5.77e-05	0.000216719
Zm00001e007528_T001	9.85416	-6.49824	1.8625	-3.489	0.000484836	0.00161481
Zm00001e000938_T002	9.83457	-6.49534	2.0931	-3.10321	0.00191432	0.00580503
Zm00001e003806_T001	9.83457	-6.49534	2.0931	-3.10321	0.00191432	0.00580503
Zm00001e037404_T001	9.83457	-6.49534	2.0931	-3.10321	0.00191432	0.00580503
Zm00001e025788_T008	318.734	-6.49508	1.91857	-3.38537	0.000710827	0.00231119
Zm00001e028366_T001	9.68967	-6.47356	1.65673	-3.90744	9.33e-05	0.000341459
Zm00001e016418_T002	1523.56	-6.47321	0.484619	-13.3573	1.07e-40	2.24e-39
Zm00001e032121_T002	105.984	-6.45059	1.31899	-4.89055	1.01e-06	4.6e-06
Zm00001e012532_T001	209.786	-6.44566	1.25053	-5.15437	2.54e-07	1.27e-06
Zm00001e003771_T001	9.42725	-6.43433	2.06368	-3.11789	0.00182153	0.00554623
Zm00001e036594_T001	3195.15	-6.4139	0.182448	-35.1547	9.85e-271	1.38e-268
Zm00001e002000_T002	9.28725	-6.41219	1.69227	-3.78912	0.000151184	0.000539895
Zm00001e035243_T001	9.28235	-6.4115	1.67256	-3.83335	0.000126407	0.000454579
Zm00001e010913_T004	25.169	-6.393	1.6013	-3.99238	6.54e-05	0.00024405
Zm00001e032283_T001	298.1	-6.37984	1.59315	-4.00455	6.21e-05	0.000232611
Zm00001e010913_T001	198.11	-6.37246	1.3785	-4.62276	3.79e-06	1.62e-05
Zm00001e001295_T001	905.741	-6.29425	1.59911	-3.93611	8.28e-05	0.000305224
Zm00001e013722_T002	311.069	-6.29129	1.90288	-3.30619	0.000945754	0.00301851
Zm00001e021499_T002	8.48239	-6.28127	1.88099	-3.33934	0.000839786	0.00270083
Zm00001e005493_T001	8.4677	-6.27883	1.74052	-3.60745	0.000309227	0.00105834
Zm00001e011459_T002	1479.46	-6.2579	1.95805	-3.19598	0.00139356	0.00432815
Zm00001e024192_T001	8.29342	-6.24877	2.13448	-2.92754	0.00341653	0.00988538
Zm00001e031192_T001	8.24445	-6.24057	1.67192	-3.73257	0.000189533	0.000666134
Zm00001e019875_T005	352.863	-6.22395	1.81659	-3.42617	0.000612148	0.00201187
Zm00001e005629_T001	88.6324	-6.21729	1.15297	-5.39242	6.95e-08	3.69e-07
Zm00001e010054_T001	1184.02	-6.21462	1.51376	-4.10542	4.04e-05	0.000154053
Zm00001e013924_T001	181.018	-6.21168	1.72249	-3.60622	0.000310686	0.00106283
Zm00001e016117_T001	8.06037	-6.20765	1.79732	-3.45383	0.000552676	0.00182837
Zm00001e015268_T003	1586.74	-6.16495	2.05346	-3.00222	0.00268018	0.00790637
Zm00001e000358_T004	7.79795	-6.16067	1.9272	-3.19669	0.00139014	0.0043181
Zm00001e025549_T002	298.18	-6.1431	1.63575	-3.75553	0.000172977	0.000612139
Zm00001e038562_T003	578.504	-6.13885	1.56412	-3.92478	8.68e-05	0.000319485
Zm00001e000289_T001	7.67753	-6.13744	2.24959	-2.72825	0.00636713	0.0174127
Zm00001e005386_T001	168.57	-6.13688	1.5973	-3.84202	0.000122024	0.000439705
Zm00001e003814_T004	171.265	-6.13102	1.65489	-3.70479	0.000211568	0.000739863
Zm00001e000157_T002	319.817	-6.1224	1.8569	-3.29711	0.000976855	0.00311091
Zm00001e030959_T004	3582.88	-6.10692	0.260824	-23.4139	3.08e-121	1.78e-119
Zm00001e024202_T001	7687.42	-6.10269	0.214259	-28.4828	1.91e-178	1.58e-176
Zm00001e037123_T001	81.9585	-6.10248	1.13643	-5.36988	7.88e-08	4.16e-07
Zm00001e005940_T001	7.46897	-6.0977	2.23234	-2.73153	0.0063041	0.0172628
Zm00001e014321_T001	565.635	-6.09663	1.94055	-3.1417	0.00167973	0.00514498
Zm00001e036375_T001	493.355	-6.0952	0.355554	-17.1428	7.11e-66	2.28e-64
Zm00001e000230_T001	583.937	-6.08892	1.98953	-3.06048	0.00220985	0.00661826
Zm00001e040181_T001	594.963	-6.08722	1.87617	-3.24449	0.00117661	0.00369912
Zm00001e006891_T007	762.946	-6.07926	2.27073	-2.67723	0.00742333	0.0200005
Zm00001e020784_T001	342.938	-6.07083	0.461039	-13.1677	1.35e-39	2.74e-38
Zm00001e008755_T002	218.503	-6.06969	1.72064	-3.52758	0.000419377	0.00140776
Zm00001e023164_T001	7140.14	-6.06948	2.45094	-2.47639	0.013272	0.0337358
Zm00001e002332_T001	1743.16	-6.05772	0.175624	-34.4926	1.04e-260	1.39e-258
Zm00001e031561_T001	7.26041	-6.05683	2.21414	-2.73552	0.00622812	0.0170689
Zm00001e020727_T005	893.85	-6.05009	2.06539	-2.92927	0.0033976	0.00983553
Zm00001e005263_T003	7.20165	-6.04579	1.72468	-3.50545	0.000455828	0.0015248
Zm00001e016347_T001	441.415	-6.02131	1.91226	-3.14879	0.0016395	0.00503244
Zm00001e008381_T001	157.584	-6.00912	1.65259	-3.6362	0.000276695	0.000955178
Zm00001e019897_T001	376.114	-5.97602	0.725373	-8.23855	1.74e-16	1.64e-15
Zm00001e019256_T001	6.82371	-5.9673	1.8567	-3.21393	0.00130934	0.00408856
Zm00001e016857_T002	522.936	-5.95994	1.44004	-4.13873	3.49e-05	0.000134376
Zm00001e022698_T001	6.74535	-5.95141	2.47644	-2.40321	0.0162518	0.0403464
Zm00001e041975_T001	164.071	-5.94298	1.66303	-3.57359	0.000352124	0.00119591
Zm00001e017669_T002	74.5696	-5.94099	1.95838	-3.03363	0.00241629	0.00719684
Zm00001e041985_T003	167.014	-5.92497	2.21236	-2.67812	0.00740363	0.0199541
Zm00001e036897_T001	6.61515	-5.92252	1.83698	-3.22405	0.0012639	0.00395629
Zm00001e028850_T001	6.59556	-5.91864	1.69897	-3.48366	0.000494605	0.00164546
Zm00001e030084_T001	18.1632	-5.91803	2.0748	-2.85234	0.00433991	0.0123089
Zm00001e016078_T002	253.427	-5.9158	1.65406	-3.57653	0.000348184	0.00118473
Zm00001e002668_T001	6.57597	-5.9148	1.81615	-3.25677	0.00112686	0.00355578
Zm00001e034612_T001	644.456	-5.89613	0.358277	-16.4569	7.49e-61	2.24e-59
Zm00001e032015_T001	71.8761	-5.89598	0.832747	-7.08016	1.44e-12	1.08e-11
Zm00001e034613_T001	643.006	-5.89282	0.358122	-16.4548	7.75e-61	2.31e-59
Zm00001e002522_T001	1175.56	-5.89189	0.79802	-7.38314	1.55e-13	1.23e-12
Zm00001e028102_T001	122.914	-5.88621	1.55947	-3.77448	0.00016034	0.000569861
Zm00001e034947_T001	1298.58	-5.88325	0.971036	-6.05873	1.37e-09	8.44e-09
Zm00001e009308_T003	105.207	-5.8825	1.46792	-4.00736	6.14e-05	0.000229938
Zm00001e007560_T001	3661.28	-5.8546	0.121687	-48.1121	0	0
Zm00001e025868_T001	1372.69	-5.83747	0.416336	-14.0211	1.16e-44	2.62e-43
Zm00001e028735_T004	327.482	-5.82947	2.10144	-2.77404	0.00553655	0.0153466
Zm00001e017869_T001	66.7601	-5.80325	1.21347	-4.78238	1.73e-06	7.65e-06
Zm00001e011918_T002	136.47	-5.79788	1.6944	-3.4218	0.000622083	0.00204132
Zm00001e028748_T002	1934.57	-5.7958	0.340961	-16.9984	8.43e-65	2.66e-63
Zm00001e016997_T001	17186.4	-5.79239	0.050705	-114.237	0	0
Zm00001e008150_T001	5.96498	-5.77405	1.76543	-3.27063	0.00107308	0.00339722
Zm00001e016680_T003	5.9405	-5.76822	2.16534	-2.66389	0.00772433	0.0207341
Zm00001e017882_T001	33.3139	-5.76688	2.36386	-2.4396	0.0147036	0.0369437
Zm00001e004620_T001	1361.91	-5.75756	2.11199	-2.72613	0.00640815	0.0175187
Zm00001e002300_T001	5.78091	-5.72812	1.76505	-3.2453	0.00117327	0.00369061
Zm00001e014803_T001	128.219	-5.72781	0.71811	-7.97623	1.51e-15	1.35e-14
Zm00001e022597_T001	63.9839	-5.71121	1.34327	-4.25173	2.12e-05	8.37e-05
Zm00001e039486_T001	4275.7	-5.68366	0.182905	-31.0744	5.34e-212	5.58e-210
Zm00001e022817_T001	232.257	-5.68046	0.877422	-6.47404	9.54e-11	6.37e-10
Zm00001e007784_T001	5.57235	-5.67516	1.752	-3.23925	0.00119845	0.00376471
Zm00001e005642_T002	561.976	-5.67282	1.83762	-3.08705	0.00202152	0.00609888
Zm00001e024389_T001	5.55766	-5.67191	1.74185	-3.25626	0.00112892	0.00356129
Zm00001e010291_T001	225.919	-5.64101	0.565693	-9.97185	2.02e-23	2.65e-22
Zm00001e018713_T002	704.088	-5.6345	2.08193	-2.70639	0.00680192	0.0184967
Zm00001e016492_T001	2042.5	-5.61569	0.204958	-27.3993	2.8e-165	2.13e-163
Zm00001e024451_T001	5.31972	-5.60899	2.34057	-2.39642	0.0165561	0.0410006
Zm00001e010289_T001	352.733	-5.60095	0.65505	-8.55041	1.23e-17	1.24e-16
Zm00001e003478_T001	43.2184	-5.58437	1.24724	-4.47739	7.56e-06	3.14e-05
Zm00001e022047_T001	218.614	-5.57761	1.97781	-2.82009	0.00480101	0.0134956
Zm00001e037731_T001	5.18951	-5.57226	2.34152	-2.37976	0.0173239	0.0427051
Zm00001e024543_T003	663.477	-5.55542	0.658308	-8.43893	3.2e-17	3.15e-16
Zm00001e007475_T001	3705.1	-5.55359	0.213905	-25.9629	1.3e-148	8.93e-147
Zm00001e000793_T001	222.035	-5.54438	1.89123	-2.93162	0.00337196	0.00976865
Zm00001e011664_T002	84.6321	-5.54196	1.52472	-3.63475	0.000278251	0.000960408
Zm00001e034208_T001	110.275	-5.53209	1.75041	-3.16045	0.00157527	0.0048482
Zm00001e027034_T002	274.359	-5.52785	1.95223	-2.83156	0.00463213	0.013075
Zm00001e000545_T002	4.96626	-5.50877	1.95519	-2.81751	0.00483972	0.0135945
Zm00001e039501_T001	4.94667	-5.5036	1.73897	-3.16487	0.00155152	0.00478209
Zm00001e011396_T001	2685.78	-5.49615	1.33429	-4.11915	3.8e-05	0.000145737
Zm00001e028296_T001	605.027	-5.49441	0.596605	-9.20946	3.28e-20	3.76e-19
Zm00001e041280_T001	151.947	-5.48573	1.81389	-3.02429	0.00249217	0.00740471
Zm00001e035053_T001	8160.66	-5.48445	0.114132	-48.0535	0	0
Zm00001e028353_T002	197.767	-5.46876	1.8888	-2.89537	0.00378716	0.0108612
Zm00001e041907_T003	1701.35	-5.45133	1.55655	-3.50219	0.000461456	0.00154228
Zm00001e016458_T001	324.973	-5.42893	2.09391	-2.59272	0.00952194	0.0250584
Zm00001e023829_T003	522.322	-5.42526	1.52396	-3.55997	0.0003709	0.00125488
Zm00001e007486_T001	119.132	-5.42367	1.7593	-3.08285	0.00205026	0.00617914
Zm00001e016679_T002	4.54424	-5.38075	1.82362	-2.95058	0.00317178	0.00922808
Zm00001e033498_T001	4.54424	-5.38075	1.82362	-2.95058	0.00317178	0.00922808
Zm00001e039424_T001	12.6492	-5.37958	1.59278	-3.37748	0.000731545	0.00237287
Zm00001e038905_T001	1706.25	-5.3763	1.14866	-4.6805	2.86e-06	1.24e-05
Zm00001e030847_T001	186.98	-5.35405	2.03669	-2.6288	0.00856865	0.0227742
Zm00001e031485_T002	220.689	-5.33903	0.688497	-7.75463	8.86e-15	7.59e-14
Zm00001e008750_T001	544.393	-5.32025	0.421575	-12.6199	1.64e-36	3.09e-35
Zm00001e019137_T001	1996.23	-5.31967	0.28978	-18.3576	2.87e-75	1.05e-73
Zm00001e012377_T001	4.33568	-5.31303	1.80456	-2.94423	0.00323761	0.0093983
Zm00001e000154_T001	4.32099	-5.3089	1.79292	-2.96103	0.00306612	0.00894095
Zm00001e041592_T002	4.32099	-5.3089	1.79292	-2.96103	0.00306612	0.00894095
Zm00001e020280_T001	141.5	-5.30317	1.82845	-2.90037	0.00372728	0.0107001
Zm00001e041486_T001	4.3014	-5.30258	2.20876	-2.4007	0.0163638	0.0405763
Zm00001e028545_T001	774.035	-5.29753	0.892448	-5.93595	2.92e-09	1.75e-08
Zm00001e010924_T001	627.147	-5.29121	0.541388	-9.77343	1.46e-22	1.84e-21
Zm00001e038761_T002	698.082	-5.28569	2.13702	-2.47339	0.0133837	0.033986
Zm00001e003743_T001	3478.11	-5.26779	0.111428	-47.2755	0	0
Zm00001e030361_T002	803.028	-5.26666	0.490195	-10.744	6.32e-27	9.34e-26
Zm00001e036784_T001	277.983	-5.25056	0.377931	-13.8929	6.99e-44	1.55e-42
Zm00001e018542_T001	4.11243	-5.23765	1.83497	-2.85435	0.00431253	0.0122372
Zm00001e000102_T002	201.763	-5.2293	1.95759	-2.67129	0.00755606	0.0203202
Zm00001e015317_T006	101.247	-5.22783	2.19061	-2.38647	0.0170108	0.041996
Zm00001e020964_T001	273.958	-5.22436	0.51963	-10.054	8.82e-24	1.17e-22
Zm00001e014344_T001	11.3881	-5.22321	1.70958	-3.05527	0.00224861	0.00672603
Zm00001e020881_T001	41371.5	-5.22262	0.035841	-145.716	0	0
Zm00001e022068_T004	148.29	-5.22215	1.73112	-3.01663	0.00255602	0.0075759
Zm00001e020882_T001	17184.4	-5.21445	0.500923	-10.4097	2.24e-25	3.17e-24
Zm00001e020079_T001	622.121	-5.20558	0.835506	-6.23045	4.65e-10	2.97e-09
Zm00001e001943_T001	630.314	-5.19848	0.589661	-8.81604	1.19e-18	1.27e-17
Zm00001e021570_T002	1171.68	-5.19781	0.673166	-7.72144	1.15e-14	9.78e-14
Zm00001e011492_T001	435.363	-5.19636	0.28844	-18.0154	1.48e-72	5.21e-71
Zm00001e006666_T001	1228.84	-5.18022	2.06258	-2.51153	0.012021	0.0308683
Zm00001e000394_T001	3.92836	-5.17049	1.91329	-2.70241	0.0068839	0.0186866
Zm00001e015547_T001	562.561	-5.16776	0.921065	-5.61063	2.02e-08	1.13e-07
Zm00001e011536_T001	234.028	-5.15219	2.07862	-2.47866	0.0131878	0.0335587
Zm00001e033399_T001	310.35	-5.14922	0.87459	-5.88758	3.92e-09	2.32e-08
Zm00001e013026_T001	339.333	-5.1391	1.03706	-4.95543	7.22e-07	3.4e-06
Zm00001e021321_T001	210.554	-5.13653	1.98619	-2.58612	0.00970633	0.025474
Zm00001e040624_T001	211.55	-5.1291	0.829533	-6.18312	6.28e-10	3.98e-09
Zm00001e014642_T003	1235.77	-5.12437	1.3526	-3.78854	0.000151538	0.000541076
Zm00001e008663_T001	1304.04	-5.09242	0.275195	-18.5048	1.89e-76	6.98e-75
Zm00001e009935_T001	3.71	-5.08856	1.78493	-2.85084	0.00436035	0.0123638
Zm00001e027673_T001	3.71	-5.08856	1.78493	-2.85084	0.00436035	0.0123638
Zm00001e013034_T002	886.132	-5.08275	1.12465	-4.51941	6.2e-06	2.59e-05
Zm00001e025635_T003	212.313	-5.07286	1.44873	-3.50159	0.000462491	0.00154507
Zm00001e035219_T003	177.163	-5.07165	1.46774	-3.45542	0.000549429	0.00181894
Zm00001e001016_T002	20.2408	-5.06446	1.67082	-3.03111	0.00243654	0.00725341
Zm00001e034978_T001	51.7039	-5.06253	1.53136	-3.3059	0.000946706	0.00302072
Zm00001e000103_T002	235.16	-5.06125	0.539362	-9.38377	6.37e-21	7.56e-20
Zm00001e029127_T002	49.806	-5.04728	1.52293	-3.31419	0.000919083	0.00293949
Zm00001e012299_T003	5309.01	-5.02314	0.878826	-5.71574	1.09e-08	6.24e-08
Zm00001e039727_T004	187.116	-5.01717	1.95073	-2.57195	0.0101128	0.0264418
Zm00001e028723_T001	1864.92	-5.01699	0.255896	-19.6056	1.39e-85	5.61e-84
Zm00001e003412_T001	39.6089	-5.00116	1.41436	-3.53599	0.000406252	0.00136648
Zm00001e034948_T001	576.377	-4.99278	0.994647	-5.01965	5.18e-07	2.48e-06
Zm00001e035411_T001	351.742	-4.99258	0.484638	-10.3017	6.92e-25	9.6e-24
Zm00001e034367_T002	1858.02	-4.98156	1.38091	-3.60744	0.000309236	0.00105834
Zm00001e019201_T001	531.669	-4.9456	0.592129	-8.35224	6.7e-17	6.48e-16
Zm00001e015168_T001	47.7453	-4.94192	1.79156	-2.75844	0.00580786	0.0160256
Zm00001e037325_T002	257.065	-4.93353	2.09115	-2.35924	0.0183123	0.0448422
Zm00001e023226_T001	45.9148	-4.92582	1.47465	-3.34032	0.000836816	0.0026923
Zm00001e033922_T001	36.0912	-4.89728	1.43973	-3.40153	0.000670107	0.00218587
Zm00001e010287_T001	181.418	-4.88428	0.495361	-9.86003	6.2e-23	7.94e-22
Zm00001e041920_T001	45.3042	-4.86534	1.57118	-3.09663	0.00195737	0.0059208
Zm00001e031965_T001	268.701	-4.86131	0.565509	-8.59634	8.23e-18	8.37e-17
Zm00001e037935_T001	209.739	-4.8598	2.05511	-2.36474	0.0180427	0.0442411
Zm00001e029547_T001	35.9136	-4.85462	1.45826	-3.32905	0.000871422	0.0027979
Zm00001e019556_T001	43.608	-4.84955	1.54191	-3.14516	0.00165994	0.00509046
Zm00001e007678_T001	247.101	-4.84132	1.00045	-4.83914	1.3e-06	5.86e-06
Zm00001e004086_T001	1229.26	-4.84099	0.185727	-26.065	9.09e-150	6.36e-148
Zm00001e021576_T005	398.37	-4.82357	0.634225	-7.60545	2.84e-14	2.36e-13
Zm00001e032309_T001	286.414	-4.82181	0.324212	-14.8724	4.98e-50	1.23e-48
Zm00001e026547_T001	3065.14	-4.8059	0.228385	-21.043	2.65e-98	1.23e-96
Zm00001e015367_T001	2799.07	-4.80278	0.761221	-6.30932	2.8e-10	1.81e-09
Zm00001e000593_T001	21285.8	-4.78932	0.0544719	-87.9227	0	0
Zm00001e010586_T003	1332.07	-4.78358	1.3817	-3.4621	0.000535979	0.00177721
Zm00001e007815_T001	42.6546	-4.7755	1.55618	-3.06873	0.00214973	0.00645367
Zm00001e039453_T001	91481.2	-4.77532	0.0234309	-203.804	0	0
Zm00001e003340_T001	67.2773	-4.77498	0.801417	-5.95818	2.55e-09	1.54e-08
Zm00001e039042_T003	659.831	-4.75892	0.825328	-5.76609	8.11e-09	4.69e-08
Zm00001e034204_T001	634.831	-4.75247	0.646264	-7.35376	1.93e-13	1.52e-12
Zm00001e029812_T001	172.227	-4.72617	0.771186	-6.12845	8.87e-10	5.55e-09
Zm00001e014046_T002	24.1162	-4.71926	1.26343	-3.73528	0.000187504	0.000659403
Zm00001e035093_T001	161.791	-4.71495	0.439488	-10.7283	7.5e-27	1.1e-25
Zm00001e006842_T001	112.793	-4.70268	1.94326	-2.41999	0.0155209	0.0387821
Zm00001e032290_T002	834.35	-4.70256	1.70968	-2.75055	0.00594949	0.0163753
Zm00001e008405_T002	891.665	-4.69809	1.86185	-2.52334	0.0116245	0.0299602
Zm00001e031349_T001	1297.91	-4.68974	0.249218	-18.8178	5.4e-79	2.06e-77
Zm00001e024244_T002	1037.66	-4.68768	0.872473	-5.37287	7.75e-08	4.1e-07
Zm00001e003063_T001	344.584	-4.67893	1.31978	-3.54524	0.00039225	0.00132169
Zm00001e014700_T004	62.9229	-4.67447	1.70589	-2.7402	0.00614014	0.0168478
Zm00001e000415_T001	427.773	-4.67432	0.865049	-5.40353	6.53e-08	3.48e-07
Zm00001e023494_T001	196.021	-4.66944	0.484907	-9.62956	6e-22	7.4e-21
Zm00001e013302_T002	157.614	-4.66427	1.38618	-3.36484	0.00076588	0.00247832
Zm00001e035195_T001	186.411	-4.65565	0.518099	-8.98602	2.56e-19	2.82e-18
Zm00001e041563_T001	1127.28	-4.64102	0.275744	-16.8309	1.45e-63	4.5e-62
Zm00001e035897_T001	661.893	-4.6234	0.928781	-4.97792	6.43e-07	3.04e-06
Zm00001e031236_T001	2.677	-4.61803	1.85108	-2.49478	0.0126036	0.032214
Zm00001e035715_T001	29.9303	-4.61777	1.46591	-3.15011	0.00163208	0.00501167
Zm00001e024380_T001	2.6721	-4.61583	1.92545	-2.39728	0.0165174	0.040918
Zm00001e038387_T002	1043.77	-4.61535	0.192214	-24.0116	2.11e-127	1.28e-125
Zm00001e007405_T001	506.31	-4.60541	1.77128	-2.60005	0.00932113	0.0245944
Zm00001e010738_T001	4015.06	-4.58716	0.0995838	-46.0633	0	0
Zm00001e006952_T001	355.342	-4.58552	0.298665	-15.3534	3.36e-53	8.78e-52
Zm00001e019257_T001	456.28	-4.57421	0.253144	-18.0696	5.53e-73	1.96e-71
Zm00001e026021_T001	79.4708	-4.5731	1.89445	-2.41394	0.015781	0.0393469
Zm00001e025489_T003	754.038	-4.57209	0.331613	-13.7874	3.03e-43	6.67e-42
Zm00001e031911_T001	264.758	-4.57208	0.40836	-11.1962	4.26e-29	6.71e-28
Zm00001e023599_T001	159.688	-4.55651	0.509963	-8.93498	4.07e-19	4.45e-18
Zm00001e008239_T001	209.815	-4.5465	0.479162	-9.48843	2.35e-21	2.83e-20
Zm00001e027957_T003	1096.62	-4.53929	0.946438	-4.79618	1.62e-06	7.17e-06
Zm00001e026895_T001	258.211	-4.52975	0.507418	-8.92706	4.37e-19	4.77e-18
Zm00001e002898_T002	33913.4	-4.52711	0.715946	-6.32326	2.56e-10	1.66e-09
Zm00001e020826_T001	1124.93	-4.52423	0.22815	-19.8301	1.64e-87	6.82e-86
Zm00001e027181_T001	327.26	-4.52142	0.77196	-5.85706	4.71e-09	2.77e-08
Zm00001e001240_T001	583.778	-4.51749	0.451371	-10.0084	1.4e-23	1.85e-22
Zm00001e007115_T001	306.275	-4.51025	1.03534	-4.35631	1.32e-05	5.35e-05
Zm00001e001362_T001	5318.12	-4.50757	0.0734778	-61.346	0	0
Zm00001e019535_T001	244.953	-4.49366	0.473344	-9.49344	2.24e-21	2.7e-20
Zm00001e027339_T001	54.4519	-4.48205	1.8147	-2.46986	0.0135165	0.0342743
Zm00001e001782_T001	705.895	-4.45535	0.81532	-5.46455	4.64e-08	2.52e-07
Zm00001e026365_T001	34.4297	-4.45355	1.5793	-2.81995	0.00480313	0.0135
Zm00001e015743_T002	746.787	-4.43508	1.44695	-3.06512	0.00217582	0.00652773
Zm00001e024060_T006	1860.66	-4.43251	1.01422	-4.37036	1.24e-05	5.03e-05
Zm00001e010858_T001	173.589	-4.42716	0.422141	-10.4874	9.87e-26	1.41e-24
Zm00001e014225_T001	60.0623	-4.40182	1.83434	-2.39967	0.0164099	0.0406779
Zm00001e038523_T001	234.048	-4.38961	0.437988	-10.0222	1.22e-23	1.61e-22
Zm00001e024407_T001	66.158	-4.38819	1.88806	-2.32417	0.0201162	0.0487712
Zm00001e001464_T001	220.367	-4.384	0.343306	-12.77	2.41e-37	4.68e-36
Zm00001e031799_T001	214.009	-4.38377	0.375308	-11.6805	1.6e-31	2.72e-30
Zm00001e008687_T002	4831.99	-4.38283	0.0682775	-64.1914	0	0
Zm00001e030903_T003	209.958	-4.36522	0.979348	-4.45727	8.3e-06	3.43e-05
Zm00001e037269_T002	238.859	-4.3577	1.08836	-4.0039	6.23e-05	0.000233216
Zm00001e019951_T001	1381.17	-4.35727	0.313533	-13.8973	6.58e-44	1.46e-42
Zm00001e036698_T003	31.0964	-4.34337	1.78619	-2.43164	0.0150306	0.0376896
Zm00001e012956_T001	69.1093	-4.34302	1.85407	-2.34243	0.0191586	0.0467144
Zm00001e041918_T001	148.685	-4.33097	0.94351	-4.59027	4.43e-06	1.88e-05
Zm00001e019246_T001	1305.09	-4.33053	0.253042	-17.1139	1.17e-65	3.74e-64
Zm00001e016110_T001	131.043	-4.32738	0.429346	-10.079	6.84e-24	9.12e-23
Zm00001e009945_T001	207.79	-4.32724	0.750238	-5.76783	8.03e-09	4.64e-08
Zm00001e030610_T002	1727.42	-4.32556	0.489314	-8.84004	9.57e-19	1.03e-17
Zm00001e014419_T001	48.5877	-4.30973	1.77952	-2.42185	0.0154418	0.0386178
Zm00001e019113_T003	733.427	-4.30954	0.827633	-5.20707	1.92e-07	9.75e-07
Zm00001e037601_T001	16711.8	-4.29568	0.0387734	-110.79	0	0
Zm00001e036492_T001	952.213	-4.29343	0.199072	-21.5673	3.65e-103	1.77e-101
Zm00001e017152_T001	246.131	-4.28891	0.915054	-4.68706	2.77e-06	1.2e-05
Zm00001e028753_T001	240.817	-4.28443	1.77815	-2.40949	0.015975	0.0397448
Zm00001e018468_T001	43.0523	-4.27927	1.79734	-2.38089	0.0172708	0.0425879
Zm00001e002977_T001	380.497	-4.26505	0.672868	-6.33862	2.32e-10	1.51e-09
Zm00001e004977_T001	618.594	-4.26482	0.324322	-13.15	1.7e-39	3.44e-38
Zm00001e015432_T001	95.1075	-4.26185	1.47455	-2.89027	0.0038491	0.0110134
Zm00001e024060_T003	1494.92	-4.24915	0.538172	-7.89552	2.89e-15	2.55e-14
Zm00001e033234_T002	954.524	-4.24751	0.168818	-25.1603	1.09e-139	7.06e-138
Zm00001e004650_T002	1480.71	-4.24449	1.39429	-3.0442	0.002333	0.00696582
Zm00001e030878_T006	364.613	-4.24406	1.54146	-2.75327	0.00590027	0.0162527
Zm00001e002255_T001	23.2976	-4.24043	1.55386	-2.72897	0.00635324	0.0173871
Zm00001e013288_T001	23.6869	-4.22824	1.44514	-2.92582	0.00343545	0.00992893
Zm00001e026777_T001	339.74	-4.22761	1.80129	-2.347	0.0189254	0.0462043
Zm00001e025905_T001	149.808	-4.22736	1.28935	-3.27869	0.00104292	0.00330716
Zm00001e034631_T001	759.921	-4.20969	0.352666	-11.9368	7.61e-33	1.33e-31
Zm00001e025434_T001	416.916	-4.20782	0.385829	-10.9059	1.08e-27	1.64e-26
Zm00001e010022_T001	295.994	-4.20493	0.973322	-4.32018	1.56e-05	6.25e-05
Zm00001e000868_T002	871.199	-4.19831	0.193851	-21.6574	5.17e-104	2.54e-102
Zm00001e037428_T001	407.627	-4.19385	1.53703	-2.72855	0.0063614	0.0174012
Zm00001e036546_T001	85.3424	-4.18324	0.550299	-7.60176	2.92e-14	2.43e-13
Zm00001e027545_T001	1677.15	-4.18322	0.142517	-29.3524	2.22e-189	1.98e-187
Zm00001e018496_T002	407.793	-4.17947	1.32383	-3.1571	0.00159346	0.00490024
Zm00001e041924_T002	2602.95	-4.17736	1.05466	-3.96085	7.47e-05	0.000276853
Zm00001e038016_T001	44.9997	-4.1685	0.656719	-6.34746	2.19e-10	1.43e-09
Zm00001e032505_T001	614.606	-4.16037	1.75801	-2.36652	0.017956	0.0440799
Zm00001e034106_T001	587.166	-4.15927	0.222549	-18.6893	6.05e-78	2.27e-76
Zm00001e008146_T001	6220.11	-4.15804	0.204314	-20.3512	4.53e-92	1.98e-90
Zm00001e016486_T004	4843.19	-4.14878	0.190153	-21.8181	1.56e-105	7.76e-104
Zm00001e038281_T002	43.6312	-4.14628	1.79178	-2.31406	0.0206643	0.0499847
Zm00001e006916_T001	1351.85	-4.14545	0.143939	-28.8	2.14e-182	1.82e-180
Zm00001e036063_T004	863.612	-4.14312	0.170722	-24.2683	4.24e-130	2.61e-128
Zm00001e026499_T001	184.484	-4.13846	1.1363	-3.64205	0.000270478	0.000934695
Zm00001e032665_T001	314.362	-4.13284	0.427878	-9.65893	4.51e-22	5.58e-21
Zm00001e028133_T001	204.339	-4.1264	1.67688	-2.46076	0.0138642	0.0350366
Zm00001e027386_T002	918.718	-4.10473	0.388032	-10.5783	3.76e-26	5.45e-25
Zm00001e032126_T002	289.142	-4.1013	1.66414	-2.46452	0.0137196	0.0347169
Zm00001e008903_T005	653.539	-4.08964	0.341136	-11.9883	4.09e-33	7.22e-32
Zm00001e021460_T002	97.4126	-4.08506	1.66047	-2.46019	0.0138865	0.0350853
Zm00001e016561_T001	5585.75	-4.0838	0.070622	-57.8261	0	0
Zm00001e019177_T002	199.549	-4.08258	1.18619	-3.44176	0.00057795	0.00190598
Zm00001e005384_T002	2911.17	-4.07769	0.0997625	-40.874	0	0
Zm00001e042330_T001	68.4243	-4.07202	1.16047	-3.50894	0.000449895	0.0015056
Zm00001e015224_T005	95.702	-4.07002	1.68434	-2.41639	0.0156752	0.0391212
Zm00001e040664_T001	155.493	-4.06947	1.61486	-2.52002	0.0117349	0.0302142
Zm00001e015791_T001	857.141	-4.0693	1.51475	-2.68644	0.00722173	0.0195188
Zm00001e002159_T001	357.679	-4.06832	0.280436	-14.5072	1.09e-47	2.6e-46
Zm00001e008145_T001	5541.43	-4.05568	0.382315	-10.6082	2.73e-26	3.98e-25
Zm00001e016618_T003	576.854	-4.04923	0.40823	-9.919	3.44e-23	4.46e-22
Zm00001e014087_T001	17195	-4.03651	0.363211	-11.1134	1.08e-28	1.68e-27
Zm00001e019177_T005	1077.7	-4.03201	0.524275	-7.69064	1.46e-14	1.24e-13
Zm00001e025258_T001	660.717	-4.02842	1.45538	-2.76795	0.00564096	0.0156079
Zm00001e014131_T002	3491.2	-4.02726	0.143981	-27.9708	3.69e-172	2.99e-170
Zm00001e003799_T001	1805.13	-4.01693	0.177059	-22.6869	6.04e-114	3.19e-112
Zm00001e002877_T008	306.508	-4.01612	1.55267	-2.5866	0.0096929	0.0254458
Zm00001e041689_T001	1260.21	-4.00515	0.169607	-23.6143	2.75e-123	1.6e-121
Zm00001e032877_T001	2497.05	-3.99649	1.06692	-3.74582	0.000179802	0.000634154
Zm00001e027406_T002	1559.3	-3.99589	1.05449	-3.78942	0.000151	0.000539322
Zm00001e035092_T002	8404.35	-3.99165	0.251843	-15.8498	1.41e-56	3.95e-55
Zm00001e015384_T001	5893.97	-3.985	0.0818203	-48.7044	0	0
Zm00001e027914_T001	927.601	-3.9768	0.146356	-27.172	1.39e-162	1.04e-160
Zm00001e038901_T001	99.6219	-3.97176	0.77165	-5.1471	2.65e-07	1.32e-06
Zm00001e031386_T002	14.9318	-3.96803	1.29942	-3.05368	0.00226053	0.0067608
Zm00001e001692_T001	293.117	-3.96446	0.674825	-5.87479	4.23e-09	2.5e-08
Zm00001e015411_T005	678.984	-3.96019	1.3857	-2.8579	0.00426451	0.0121158
Zm00001e007240_T001	667.197	-3.95903	0.183221	-21.608	1.51e-103	7.38e-102
Zm00001e005896_T001	657.278	-3.95695	0.21832	-18.1245	2.04e-73	7.32e-72
Zm00001e029906_T001	10011.6	-3.95677	0.109513	-36.1305	7.54e-286	1.15e-283
Zm00001e011211_T002	117.44	-3.95518	0.417473	-9.47409	2.69e-21	3.23e-20
Zm00001e032212_T001	116.263	-3.94484	0.505847	-7.79849	6.27e-15	5.42e-14
Zm00001e038780_T001	228.155	-3.94482	0.318094	-12.4014	2.57e-35	4.73e-34
Zm00001e038021_T001	77.7356	-3.94422	0.490475	-8.04162	8.87e-16	8.08e-15
Zm00001e022459_T002	58.0791	-3.9384	0.919429	-4.28353	1.84e-05	7.3e-05
Zm00001e033883_T001	29.1445	-3.9364	1.54938	-2.54062	0.0110655	0.0286601
Zm00001e008527_T001	87.3158	-3.9334	0.695757	-5.65341	1.57e-08	8.85e-08
Zm00001e019351_T001	1857.37	-3.93083	0.165253	-23.7868	4.58e-125	2.72e-123
Zm00001e008664_T001	1643.18	-3.92998	0.600645	-6.54293	6.03e-11	4.07e-10
Zm00001e005009_T001	363.857	-3.92251	0.374253	-10.4809	1.06e-25	1.51e-24
Zm00001e010174_T001	203.602	-3.91506	0.664364	-5.89295	3.79e-09	2.25e-08
Zm00001e006611_T003	412.384	-3.90509	0.260759	-14.9759	1.06e-50	2.64e-49
Zm00001e035875_T001	316.544	-3.90468	1.01781	-3.83634	0.000124879	0.000449223
Zm00001e016824_T003	283.02	-3.90173	1.32271	-2.9498	0.00317979	0.00924673
Zm00001e002128_T001	3466.28	-3.89445	0.0795669	-48.9456	0	0
Zm00001e024163_T002	504.486	-3.88298	0.768687	-5.05144	4.38e-07	2.12e-06
Zm00001e003179_T003	179.688	-3.87326	0.753195	-5.14244	2.71e-07	1.35e-06
Zm00001e000065_T008	229.839	-3.87019	1.06752	-3.6254	0.000288513	0.000992268
Zm00001e015317_T001	608.953	-3.86809	1.5398	-2.51208	0.0120023	0.0308273
Zm00001e006486_T001	593.848	-3.85328	0.449224	-8.57765	9.68e-18	9.83e-17
Zm00001e035060_T001	36.2276	-3.85082	1.12597	-3.41999	0.000626226	0.00205317
Zm00001e038931_T002	3521.82	-3.84546	0.196286	-19.5911	1.84e-85	7.43e-84
Zm00001e010509_T003	965.379	-3.83671	0.99615	-3.85154	0.00011738	0.000423697
Zm00001e020115_T001	290.892	-3.82786	0.589501	-6.4934	8.39e-11	5.62e-10
Zm00001e010667_T002	194.573	-3.82062	0.815707	-4.68381	2.82e-06	1.22e-05
Zm00001e027574_T005	18.1195	-3.81735	1.47181	-2.59364	0.00949654	0.0249985
Zm00001e028283_T006	162.703	-3.817	1.40789	-2.71116	0.00670492	0.0182544
Zm00001e031677_T001	894.209	-3.81502	0.166603	-22.8988	4.77e-116	2.62e-114
Zm00001e004179_T001	120.325	-3.80352	1.59333	-2.38715	0.0169795	0.0419367
Zm00001e019541_T001	300.237	-3.7935	0.338031	-11.2224	3.17e-29	5.02e-28
Zm00001e005634_T001	4777.96	-3.79227	0.0876207	-43.2806	0	0
Zm00001e029798_T003	678.284	-3.78967	0.371058	-10.2131	1.73e-24	2.36e-23
Zm00001e001885_T003	65.0382	-3.78779	1.44918	-2.61375	0.00895536	0.0237051
Zm00001e010509_T002	11344.8	-3.7763	0.52111	-7.24665	4.27e-13	3.32e-12
Zm00001e013997_T001	882.024	-3.77235	0.140105	-26.9252	1.11e-159	8.22e-158
Zm00001e020571_T001	270.959	-3.76888	0.694046	-5.43031	5.63e-08	3.02e-07
Zm00001e015301_T003	21.8888	-3.76137	1.61472	-2.32942	0.0198369	0.0482005
Zm00001e015530_T001	249.838	-3.761	0.30813	-12.2059	2.89e-34	5.23e-33
Zm00001e011682_T001	194.374	-3.7594	1.34729	-2.79033	0.00526543	0.0146673
Zm00001e008659_T002	1580.78	-3.7554	0.225394	-16.6615	2.5e-62	7.59e-61
Zm00001e041247_T001	38.4145	-3.75391	0.886555	-4.23427	2.29e-05	9.02e-05
Zm00001e027048_T003	279.167	-3.75158	1.47971	-2.53534	0.0112337	0.0290567
Zm00001e041421_T001	1030.43	-3.74881	0.662458	-5.65893	1.52e-08	8.58e-08
Zm00001e006087_T001	2112.99	-3.74777	1.43399	-2.61352	0.00896151	0.0237187
Zm00001e033473_T005	68.8644	-3.74713	1.46523	-2.55736	0.0105471	0.027425
Zm00001e008324_T001	1762.11	-3.74196	0.67969	-5.50539	3.68e-08	2.01e-07
Zm00001e041496_T004	1275.99	-3.73802	1.00631	-3.71457	0.00020355	0.000712902
Zm00001e035240_T002	186.702	-3.73409	0.336759	-11.0883	1.43e-28	2.22e-27
Zm00001e031921_T001	638.079	-3.73076	0.233917	-15.9491	2.89e-57	8.21e-56
Zm00001e037353_T001	1314.62	-3.72367	0.125698	-29.6239	7.37e-193	6.72e-191
Zm00001e014626_T001	408.907	-3.70894	0.211552	-17.532	8.17e-69	2.73e-67
Zm00001e020012_T004	759.845	-3.70515	0.239743	-15.4547	7.02e-54	1.86e-52
Zm00001e024290_T001	35288.8	-3.70052	0.0490607	-75.4274	0	0
Zm00001e016354_T001	965.509	-3.68076	0.833494	-4.41606	1.01e-05	4.12e-05
Zm00001e004988_T001	212.878	-3.6807	0.318278	-11.5644	6.24e-31	1.04e-29
Zm00001e030473_T001	2703.98	-3.68015	0.127041	-28.9683	1.65e-184	1.42e-182
Zm00001e010381_T005	1668.67	-3.67631	0.425852	-8.63283	5.98e-18	6.12e-17
Zm00001e018118_T001	196.379	-3.67594	0.357686	-10.277	8.95e-25	1.23e-23
Zm00001e009468_T004	493.837	-3.67416	0.31141	-11.7985	3.97e-32	6.86e-31
Zm00001e035124_T001	320.956	-3.67234	0.801314	-4.5829	4.59e-06	1.95e-05
Zm00001e002304_T004	760.963	-3.66925	0.764674	-4.79844	1.6e-06	7.09e-06
Zm00001e023325_T002	650.288	-3.66874	0.271584	-13.5087	1.39e-41	2.95e-40
Zm00001e014118_T001	476.131	-3.66835	0.239989	-15.2855	9.55e-53	2.48e-51
Zm00001e006004_T001	931.133	-3.66352	1.01513	-3.6089	0.0003075	0.00105333
Zm00001e005857_T001	729.658	-3.65745	0.218614	-16.7302	7.9e-63	2.42e-61
Zm00001e018051_T001	778.285	-3.65193	0.912301	-4.00299	6.25e-05	0.000234078
Zm00001e031411_T001	1345.32	-3.64471	0.275632	-13.2231	6.46e-40	1.32e-38
Zm00001e002354_T001	478.175	-3.63658	0.208207	-17.4661	2.59e-68	8.66e-67
Zm00001e025617_T002	24537.5	-3.62735	0.0295065	-122.934	0	0
Zm00001e027031_T001	1459.26	-3.62585	0.390324	-9.28935	1.55e-20	1.81e-19
Zm00001e019177_T003	1477.84	-3.62481	0.269475	-13.4514	3.02e-41	6.38e-40
Zm00001e008792_T001	1222.46	-3.62173	0.121175	-29.8883	2.79e-196	2.61e-194
Zm00001e021290_T001	305.363	-3.61038	0.288456	-12.5162	6.09e-36	1.14e-34
Zm00001e021887_T001	186.964	-3.60907	0.492373	-7.32996	2.3e-13	1.81e-12
Zm00001e004418_T001	66.0474	-3.60487	0.634126	-5.68479	1.31e-08	7.43e-08
Zm00001e008545_T001	345.461	-3.6045	0.555633	-6.4872	8.74e-11	5.85e-10
Zm00001e020785_T001	466.384	-3.60258	0.292323	-12.324	6.73e-35	1.23e-33
Zm00001e011024_T001	139.289	-3.59338	0.409059	-8.78451	1.57e-18	1.66e-17
Zm00001e029163_T005	943.111	-3.58623	0.525743	-6.82127	9.02e-12	6.46e-11
Zm00001e001516_T002	2342.81	-3.58295	0.995134	-3.60047	0.000317645	0.00108599
Zm00001e021526_T001	1280.2	-3.5822	0.271493	-13.1945	9.44e-40	1.93e-38
Zm00001e010786_T001	241.833	-3.57999	1.37111	-2.61101	0.00902759	0.0238799
Zm00001e010787_T001	241.833	-3.57999	1.37111	-2.61101	0.00902759	0.0238799
Zm00001e010138_T003	167.152	-3.57553	1.26683	-2.82243	0.0047661	0.0134106
Zm00001e035488_T001	963.167	-3.5694	1.13362	-3.14868	0.0016401	0.00503362
Zm00001e019177_T004	187.441	-3.55346	1.07564	-3.3036	0.000954531	0.00304401
Zm00001e032854_T002	81.3035	-3.52111	0.580874	-6.06175	1.35e-09	8.3e-09
Zm00001e002232_T003	4232.28	-3.5071	0.252021	-13.9159	5.07e-44	1.13e-42
Zm00001e027228_T004	104.829	-3.50161	1.51201	-2.31586	0.0205659	0.0497697
Zm00001e040163_T001	76.8396	-3.50028	0.552604	-6.33415	2.39e-10	1.55e-09
Zm00001e012286_T001	450.87	-3.49465	0.228008	-15.3269	5.06e-53	1.32e-51
Zm00001e002082_T001	361.442	-3.49058	0.612227	-5.70145	1.19e-08	6.77e-08
Zm00001e013637_T003	14542.7	-3.48786	0.0343118	-101.652	0	0
Zm00001e024060_T002	1375.84	-3.48418	0.733864	-4.74771	2.06e-06	9e-06
Zm00001e028917_T001	72.6421	-3.47783	0.921024	-3.77605	0.000159336	0.000566906
Zm00001e010581_T001	3161.56	-3.47045	0.369392	-9.39503	5.72e-21	6.8e-20
Zm00001e032278_T001	288.781	-3.4672	0.372685	-9.30329	1.36e-20	1.59e-19
Zm00001e014517_T001	979.03	-3.4656	0.155324	-22.3121	2.82e-110	1.46e-108
Zm00001e038315_T001	451.665	-3.4612	0.214889	-16.1069	2.28e-58	6.56e-57
Zm00001e019430_T002	211.016	-3.46043	0.521561	-6.63476	3.25e-11	2.23e-10
Zm00001e011642_T001	418.515	-3.45734	0.233661	-14.7964	1.55e-49	3.77e-48
Zm00001e019103_T001	683.827	-3.45312	0.726696	-4.7518	2.02e-06	8.83e-06
Zm00001e008778_T001	906.589	-3.45182	0.519182	-6.64857	2.96e-11	2.04e-10
Zm00001e008810_T001	282.012	-3.44694	0.264471	-13.0333	7.91e-39	1.58e-37
Zm00001e038747_T001	572.854	-3.44477	0.27105	-12.709	5.27e-37	1.01e-35
Zm00001e016173_T001	280.96	-3.43786	0.298002	-11.5363	8.65e-31	1.43e-29
Zm00001e010446_T001	2186.42	-3.4358	0.735425	-4.67185	2.98e-06	1.29e-05
Zm00001e020500_T004	105.485	-3.43562	1.34051	-2.56292	0.0103796	0.0270505
Zm00001e000183_T001	207.565	-3.43538	0.508526	-6.75557	1.42e-11	1e-10
Zm00001e031404_T001	95.5789	-3.43471	1.18147	-2.90715	0.00364736	0.0104876
Zm00001e021314_T002	87.5639	-3.43442	0.543948	-6.31387	2.72e-10	1.76e-09
Zm00001e031105_T001	136.218	-3.43423	0.46737	-7.34797	2.01e-13	1.59e-12
Zm00001e035274_T001	303.823	-3.42648	0.721405	-4.74973	2.04e-06	8.92e-06
Zm00001e008279_T003	176.474	-3.42539	1.21041	-2.82993	0.00465578	0.0131354
Zm00001e035997_T002	3142.8	-3.42336	0.314054	-10.9005	1.15e-27	1.74e-26
Zm00001e028657_T001	943.42	-3.4204	0.133674	-25.5876	2.09e-144	1.41e-142
Zm00001e009468_T005	608.182	-3.4193	0.332681	-10.278	8.85e-25	1.22e-23
Zm00001e004789_T001	261.071	-3.41607	0.56768	-6.0176	1.77e-09	1.08e-08
Zm00001e024870_T008	61.3017	-3.41538	1.43108	-2.38658	0.0170059	0.0419885
Zm00001e025967_T004	673.063	-3.41434	1.24562	-2.74108	0.00612376	0.0168129
Zm00001e021697_T002	2112.96	-3.41272	0.353979	-9.64103	5.36e-22	6.63e-21
Zm00001e007580_T001	17264.6	-3.41248	0.0423669	-80.5458	0	0
Zm00001e005542_T004	129.446	-3.40798	1.33199	-2.55856	0.0105105	0.0273393
Zm00001e035522_T001	616.214	-3.39857	0.231945	-14.6525	1.3e-48	3.13e-47
Zm00001e005054_T002	557.447	-3.39164	0.729848	-4.64705	3.37e-06	1.45e-05
Zm00001e006649_T002	2289.17	-3.39057	0.187395	-18.0932	3.61e-73	1.28e-71
Zm00001e039811_T001	2867.88	-3.37537	0.277341	-12.1705	4.46e-34	8.03e-33
Zm00001e033156_T001	502.39	-3.36142	0.267069	-12.5864	2.51e-36	4.72e-35
Zm00001e023124_T001	300.409	-3.35955	0.278119	-12.0796	1.35e-33	2.42e-32
Zm00001e021861_T005	210.85	-3.3503	0.731881	-4.57765	4.7e-06	1.99e-05
Zm00001e023942_T004	511.635	-3.34471	0.438512	-7.62741	2.4e-14	2e-13
Zm00001e001998_T001	685.086	-3.34383	0.312707	-10.6931	1.1e-26	1.61e-25
Zm00001e017419_T001	428.425	-3.34093	0.238819	-13.9894	1.81e-44	4.06e-43
Zm00001e040022_T001	6823.95	-3.33922	0.0576372	-57.9351	0	0
Zm00001e032542_T001	32.848	-3.33397	0.616171	-5.41078	6.27e-08	3.36e-07
Zm00001e014967_T001	8110.58	-3.32988	0.0819333	-40.6413	0	0
Zm00001e014964_T001	595.318	-3.32975	1.14316	-2.91276	0.00358249	0.0103229
Zm00001e033797_T001	15888.8	-3.32668	0.0810007	-41.0698	0	0
Zm00001e017976_T001	182.737	-3.32105	0.333337	-9.96302	2.21e-23	2.89e-22
Zm00001e004995_T001	280.317	-3.31832	1.07462	-3.0879	0.00201578	0.00608395
Zm00001e008031_T008	717.052	-3.31264	0.328036	-10.0984	5.62e-24	7.51e-23
Zm00001e005234_T001	107.003	-3.30773	0.519551	-6.36652	1.93e-10	1.27e-09
Zm00001e000936_T001	109.162	-3.30231	0.538043	-6.13764	8.38e-10	5.26e-09
Zm00001e035918_T001	194.744	-3.29591	0.662013	-4.97862	6.4e-07	3.04e-06
Zm00001e013526_T002	155.633	-3.29526	0.801527	-4.11123	3.94e-05	0.000150501
Zm00001e022114_T002	217.393	-3.29187	0.30195	-10.902	1.13e-27	1.71e-26
Zm00001e037947_T004	679.564	-3.27936	1.23214	-2.66152	0.00777877	0.0208705
Zm00001e034984_T001	3946.61	-3.27763	1.18372	-2.76893	0.00562411	0.0155678
Zm00001e023326_T001	378.476	-3.27583	0.394761	-8.29826	1.06e-16	1.01e-15
Zm00001e035401_T001	277.575	-3.27335	0.374561	-8.73917	2.35e-18	2.46e-17
Zm00001e010496_T001	1177.91	-3.27186	0.228364	-14.3274	1.48e-46	3.45e-45
Zm00001e002602_T001	108.62	-3.26139	0.969802	-3.36295	0.000771155	0.002494
Zm00001e005598_T001	113.019	-3.26042	0.578216	-5.63875	1.71e-08	9.6e-08
Zm00001e037263_T001	839.876	-3.26033	0.285809	-11.4074	3.84e-30	6.24e-29
Zm00001e015414_T003	50.0971	-3.2577	0.509852	-6.38949	1.66e-10	1.1e-09
Zm00001e000271_T001	21673.1	-3.2516	0.159845	-20.3422	5.44e-92	2.38e-90
Zm00001e005558_T002	328.465	-3.24958	1.09087	-2.97889	0.00289299	0.00848536
Zm00001e001893_T001	180.111	-3.24838	1.2195	-2.66369	0.00772891	0.0207415
Zm00001e019016_T002	277.068	-3.24337	1.20914	-2.68238	0.00731011	0.0197375
Zm00001e029437_T001	74.8739	-3.24237	0.708203	-4.5783	4.69e-06	1.99e-05
Zm00001e037308_T002	433.24	-3.23939	0.20469	-15.8258	2.07e-56	5.75e-55
Zm00001e029824_T001	1107.54	-3.23518	0.131401	-24.6207	7.58e-134	4.78e-132
Zm00001e011708_T001	946.405	-3.23195	0.330397	-9.78201	1.35e-22	1.7e-21
Zm00001e032505_T002	4402.03	-3.23098	0.247114	-13.0748	4.58e-39	9.17e-38
Zm00001e030822_T001	45.7025	-3.22972	1.28107	-2.52111	0.0116985	0.0301306
Zm00001e014388_T002	432.578	-3.22561	0.327499	-9.8492	6.91e-23	8.83e-22
Zm00001e033407_T001	36.7011	-3.22484	0.631529	-5.1064	3.28e-07	1.62e-06
Zm00001e003767_T002	2219.73	-3.22207	0.150266	-21.4424	5.37e-102	2.56e-100
Zm00001e008821_T001	578.304	-3.21567	0.535038	-6.01016	1.85e-09	1.13e-08
Zm00001e010893_T002	15275.7	-3.21373	0.113262	-28.3744	4.19e-177	3.43e-175
Zm00001e011431_T001	606.079	-3.21366	0.154749	-20.767	8.61e-96	3.91e-94
Zm00001e009581_T004	201.413	-3.21306	0.884521	-3.63254	0.000280642	0.000967649
Zm00001e017033_T001	128.348	-3.20791	0.675585	-4.74835	2.05e-06	8.97e-06
Zm00001e006373_T001	60.835	-3.20089	1.10183	-2.90507	0.00367176	0.0105525
Zm00001e020346_T002	397.264	-3.19366	1.26424	-2.52615	0.0115319	0.0297421
Zm00001e002525_T002	8047.02	-3.19145	0.108471	-29.4221	2.87e-190	2.58e-188
Zm00001e020240_T001	156.032	-3.18794	0.420825	-7.57545	3.58e-14	2.96e-13
Zm00001e005219_T001	215.666	-3.18679	0.30686	-10.3852	2.9e-25	4.08e-24
Zm00001e040174_T003	712.55	-3.18311	0.278956	-11.4108	3.69e-30	6e-29
Zm00001e010359_T001	6931.12	-3.1794	0.0425487	-74.7237	0	0
Zm00001e035865_T001	424.971	-3.17592	1.15081	-2.75972	0.00578501	0.015972
Zm00001e019057_T001	5887.1	-3.15898	0.0483656	-65.3147	0	0
Zm00001e001485_T001	393.198	-3.14262	0.589947	-5.32695	9.99e-08	5.22e-07
Zm00001e037664_T001	55083.9	-3.14052	0.0292505	-107.366	0	0
Zm00001e040759_T010	150.693	-3.14051	1.30332	-2.40963	0.0159688	0.0397336
Zm00001e033656_T003	860.383	-3.13987	0.794759	-3.95072	7.79e-05	0.000288052
Zm00001e042186_T001	159.194	-3.13402	0.344149	-9.10656	8.5e-20	9.58e-19
Zm00001e017044_T001	2816.06	-3.12631	0.0809646	-38.6133	0	0
Zm00001e034658_T003	809.542	-3.12452	0.136697	-22.8573	1.24e-115	6.72e-114
Zm00001e039586_T001	159.196	-3.11888	0.831121	-3.75262	0.000174993	0.000618419
Zm00001e022041_T001	17.2606	-3.11814	0.816207	-3.82028	0.000133301	0.000478179
Zm00001e020294_T001	1347.16	-3.10869	0.294788	-10.5455	5.33e-26	7.68e-25
Zm00001e013251_T001	3616.07	-3.10819	1.27274	-2.44212	0.0146013	0.0367107
Zm00001e037976_T001	983.731	-3.10787	0.288166	-10.785	4.05e-27	6.03e-26
Zm00001e007265_T004	249.438	-3.10779	0.529128	-5.87342	4.27e-09	2.52e-08
Zm00001e034347_T005	535.871	-3.10282	0.437166	-7.09757	1.27e-12	9.59e-12
Zm00001e035305_T002	1846.38	-3.09804	0.104868	-29.5423	8.24e-192	7.47e-190
Zm00001e021936_T001	194.088	-3.09791	0.668882	-4.63147	3.63e-06	1.55e-05
Zm00001e027940_T001	28.5466	-3.09776	0.9131	-3.39258	0.000692376	0.0022531
Zm00001e028144_T002	184.333	-3.09597	0.56543	-5.47543	4.36e-08	2.37e-07
Zm00001e030993_T001	36.8991	-3.09359	0.711981	-4.34504	1.39e-05	5.62e-05
Zm00001e001009_T003	92.1345	-3.09323	1.04044	-2.973	0.00294908	0.00863343
Zm00001e037238_T002	104.031	-3.09217	0.603354	-5.12497	2.98e-07	1.48e-06
Zm00001e023555_T001	2148.12	-3.08732	0.572398	-5.39366	6.9e-08	3.67e-07
Zm00001e002893_T001	4945.59	-3.08615	0.0594194	-51.9384	0	0
Zm00001e030151_T001	64401.6	-3.08295	0.0226051	-136.383	0	0
Zm00001e007975_T002	611.476	-3.07705	1.25799	-2.44601	0.0144446	0.0363721
Zm00001e008279_T001	412.103	-3.06147	1.05361	-2.90569	0.00366445	0.0105341
Zm00001e034152_T002	1695.36	-3.05858	0.170082	-17.983	2.65e-72	9.33e-71
Zm00001e015375_T001	617.269	-3.05705	0.232713	-13.1366	2.03e-39	4.1e-38
Zm00001e041842_T003	123.165	-3.05503	1.29046	-2.36739	0.0179142	0.043982
Zm00001e024272_T005	760.888	-3.05355	0.132416	-23.0603	1.16e-117	6.46e-116
Zm00001e031919_T001	1606.88	-3.05185	1.30478	-2.33898	0.0193363	0.047113
Zm00001e005551_T004	472.428	-3.05141	1.1976	-2.54793	0.0108364	0.0281297
Zm00001e026407_T001	66.2694	-3.04803	0.720157	-4.23245	2.31e-05	9.09e-05
Zm00001e001781_T001	713.088	-3.04794	0.212269	-14.3589	9.37e-47	2.19e-45
Zm00001e017020_T001	190.321	-3.04641	0.50873	-5.98827	2.12e-09	1.29e-08
Zm00001e002522_T004	368.729	-3.04276	0.981986	-3.09858	0.00194453	0.0058866
Zm00001e007434_T001	241.782	-3.03955	0.613135	-4.95739	7.14e-07	3.36e-06
Zm00001e040295_T001	951.245	-3.03896	0.15092	-20.1362	3.56e-90	1.52e-88
Zm00001e039963_T001	4740.33	-3.0374	0.133197	-22.8039	4.2e-115	2.24e-113
Zm00001e001479_T001	311.723	-3.03394	0.44242	-6.85759	7e-12	5.05e-11
Zm00001e039316_T001	11850.7	-3.02896	0.0399749	-75.7715	0	0
Zm00001e008170_T001	124.771	-3.0264	0.401719	-7.53361	4.94e-14	4.05e-13
Zm00001e034743_T001	54.2667	-3.02219	0.970303	-3.11469	0.00184141	0.00560158
Zm00001e018733_T001	173.321	-3.02193	0.361045	-8.36997	5.76e-17	5.6e-16
Zm00001e031983_T002	180.993	-3.01232	0.534684	-5.63383	1.76e-08	9.87e-08
Zm00001e011111_T003	66.6753	-2.99141	0.702655	-4.2573	2.07e-05	8.17e-05
Zm00001e004908_T001	2986.21	-2.98749	0.887061	-3.36786	0.000757553	0.00245276
Zm00001e026820_T001	498.801	-2.98618	0.324858	-9.19225	3.85e-20	4.4e-19
Zm00001e002256_T001	437.916	-2.98054	0.226317	-13.1698	1.31e-39	2.66e-38
Zm00001e030693_T003	2545.56	-2.97397	0.530678	-5.6041	2.09e-08	1.17e-07
Zm00001e015202_T003	214.684	-2.97204	0.331497	-8.96552	3.09e-19	3.4e-18
Zm00001e036545_T001	547.61	-2.97122	0.253551	-11.7184	1.03e-31	1.75e-30
Zm00001e027151_T001	72.4337	-2.97006	1.07745	-2.75656	0.0058412	0.0161022
Zm00001e024060_T001	865.98	-2.96685	0.686082	-4.32433	1.53e-05	6.14e-05
Zm00001e026026_T001	227.768	-2.955	0.345959	-8.54145	1.33e-17	1.33e-16
Zm00001e012938_T003	443.554	-2.95344	0.945784	-3.12274	0.00179176	0.00546494
Zm00001e039192_T001	342.764	-2.94821	0.294687	-10.0046	1.46e-23	1.91e-22
Zm00001e016560_T001	460.523	-2.94638	0.400276	-7.36086	1.83e-13	1.45e-12
Zm00001e010358_T001	366.047	-2.94524	0.575899	-5.11415	3.15e-07	1.56e-06
Zm00001e008324_T003	2294.34	-2.94278	1.08161	-2.72074	0.0065136	0.0177775
Zm00001e015717_T002	488.161	-2.94029	0.877836	-3.34948	0.000809636	0.00260932
Zm00001e017264_T001	101.496	-2.93532	0.892201	-3.28998	0.00100194	0.0031864
Zm00001e028917_T003	2620.25	-2.93274	0.0822806	-35.6432	3.01e-278	4.45e-276
Zm00001e010537_T001	10391.2	-2.93158	0.0508706	-57.6281	0	0
Zm00001e002539_T003	938.066	-2.92956	0.914977	-3.20178	0.0013658	0.00425049
Zm00001e013089_T001	2457.11	-2.92815	0.068019	-43.0489	0	0
Zm00001e008020_T001	501.641	-2.92342	0.184399	-15.8538	1.32e-56	3.71e-55
Zm00001e039562_T001	223.024	-2.92144	0.730433	-3.9996	6.34e-05	0.000237218
Zm00001e016960_T001	365.35	-2.91914	0.213054	-13.7014	9.96e-43	2.16e-41
Zm00001e035120_T001	2553.23	-2.91412	0.845586	-3.44628	0.000568371	0.00187761
Zm00001e005884_T001	207.34	-2.91264	0.539155	-5.40222	6.58e-08	3.51e-07
Zm00001e030398_T004	390.816	-2.91212	0.629316	-4.62743	3.7e-06	1.58e-05
Zm00001e012164_T001	258.11	-2.90933	0.578951	-5.02517	5.03e-07	2.42e-06
Zm00001e005191_T001	138.444	-2.90843	0.341076	-8.52722	1.5e-17	1.5e-16
Zm00001e012403_T002	2651.11	-2.90688	0.287577	-10.1082	5.08e-24	6.82e-23
Zm00001e037008_T001	142.595	-2.90483	0.566377	-5.12878	2.92e-07	1.45e-06
Zm00001e021273_T001	4898.95	-2.90184	0.343151	-8.45647	2.76e-17	2.72e-16
Zm00001e041039_T004	1118.17	-2.89679	0.692822	-4.18114	2.9e-05	0.00011254
Zm00001e001509_T001	110.513	-2.89539	0.531884	-5.44364	5.22e-08	2.82e-07
Zm00001e038289_T001	2343.7	-2.89286	0.206222	-14.0279	1.05e-44	2.38e-43
Zm00001e006675_T001	67.4832	-2.8904	0.542	-5.33285	9.67e-08	5.06e-07
Zm00001e002525_T001	15401.7	-2.88788	0.0629985	-45.8405	0	0
Zm00001e032681_T001	178.696	-2.88716	0.367487	-7.85652	3.95e-15	3.45e-14
Zm00001e019416_T001	152.426	-2.87612	0.581933	-4.94235	7.72e-07	3.62e-06
Zm00001e014642_T001	4748.7	-2.86578	0.638654	-4.48722	7.22e-06	3e-05
Zm00001e026934_T003	1597.05	-2.86493	0.116991	-24.4884	1.96e-132	1.22e-130
Zm00001e023768_T004	365.971	-2.86438	0.965321	-2.96728	0.00300449	0.00877787
Zm00001e036136_T001	8368.69	-2.86427	0.0390485	-73.3515	0	0
Zm00001e010563_T001	218.078	-2.86294	0.275331	-10.3982	2.53e-25	3.57e-24
Zm00001e005190_T001	590.472	-2.8627	0.322317	-8.88162	6.59e-19	7.12e-18
Zm00001e007708_T001	440.038	-2.85696	0.507281	-5.63191	1.78e-08	9.98e-08
Zm00001e016839_T001	428.264	-2.85564	0.47718	-5.98441	2.17e-09	1.31e-08
Zm00001e038885_T004	460.924	-2.85487	0.989168	-2.88613	0.00390013	0.0111478
Zm00001e013135_T002	313.426	-2.84967	0.296492	-9.61129	7.16e-22	8.83e-21
Zm00001e024529_T001	342.625	-2.84837	0.58143	-4.8989	9.64e-07	4.43e-06
Zm00001e038726_T002	98.3532	-2.84779	1.13393	-2.51143	0.0120243	0.0308733
Zm00001e025726_T004	3437.69	-2.84604	0.785787	-3.6219	0.000292447	0.00100475
Zm00001e000532_T001	94.4265	-2.84494	0.410531	-6.9299	4.21e-12	3.07e-11
Zm00001e024729_T003	542.158	-2.84199	0.404358	-7.02841	2.09e-12	1.55e-11
Zm00001e031922_T001	323.96	-2.83531	0.314511	-9.01499	1.97e-19	2.18e-18
Zm00001e032712_T001	763.361	-2.83231	0.279601	-10.1298	4.07e-24	5.47e-23
Zm00001e029342_T001	630.941	-2.82984	0.211225	-13.3973	6.27e-41	1.32e-39
Zm00001e035107_T001	126.291	-2.82445	0.548973	-5.14497	2.68e-07	1.34e-06
Zm00001e022714_T001	310.949	-2.81752	0.415288	-6.78449	1.16e-11	8.26e-11
Zm00001e022184_T001	369.467	-2.80793	0.630983	-4.45008	8.58e-06	3.54e-05
Zm00001e032786_T002	179.448	-2.80737	0.87224	-3.21857	0.00128831	0.00402945
Zm00001e015720_T002	12761.4	-2.80694	0.265334	-10.5789	3.73e-26	5.42e-25
Zm00001e039774_T002	211.635	-2.80008	0.503485	-5.5614	2.68e-08	1.48e-07
Zm00001e012950_T004	2448.42	-2.79734	0.884878	-3.16127	0.00157082	0.00483706
Zm00001e033688_T003	600.431	-2.79388	0.748332	-3.73347	0.000188858	0.000663963
Zm00001e001210_T002	1756.79	-2.78386	0.280103	-9.93868	2.83e-23	3.68e-22
Zm00001e006742_T003	2391.84	-2.78009	0.150724	-18.4449	5.73e-76	2.11e-74
Zm00001e006746_T001	51.3982	-2.77978	0.557366	-4.98734	6.12e-07	2.91e-06
Zm00001e018788_T001	484.11	-2.77337	0.324261	-8.5529	1.2e-17	1.21e-16
Zm00001e002639_T001	121.352	-2.77084	0.850951	-3.25617	0.00112927	0.00356191
Zm00001e023457_T001	565.215	-2.76469	1.03559	-2.66967	0.00759252	0.0204087
Zm00001e024978_T001	2326.94	-2.76287	0.747958	-3.69388	0.000220855	0.000770706
Zm00001e038823_T001	175.298	-2.76285	0.298035	-9.27021	1.86e-20	2.15e-19
Zm00001e038041_T001	91.6606	-2.76111	0.659924	-4.18398	2.86e-05	0.000111273
Zm00001e027620_T001	1367.41	-2.75941	0.101674	-27.1398	3.34e-162	2.49e-160
Zm00001e014911_T001	39.2595	-2.75526	0.710356	-3.87871	0.000105013	0.000381923
Zm00001e027957_T005	2746.25	-2.74705	0.561169	-4.89523	9.82e-07	4.5e-06
Zm00001e012240_T003	638.386	-2.73769	0.346772	-7.89479	2.91e-15	2.56e-14
Zm00001e008667_T001	6510.25	-2.73743	0.0517698	-52.877	0	0
Zm00001e027944_T001	585.119	-2.733	0.300756	-9.08709	1.02e-19	1.14e-18
Zm00001e024099_T001	621.285	-2.73221	0.938792	-2.91035	0.00361026	0.0103964
Zm00001e006798_T002	568.372	-2.72988	0.198394	-13.7599	4.44e-43	9.75e-42
Zm00001e031751_T001	36.2089	-2.72981	0.811679	-3.36316	0.000770554	0.0024924
Zm00001e001078_T001	563.496	-2.72687	0.471378	-5.7849	7.26e-09	4.2e-08
Zm00001e028735_T001	408.223	-2.72515	1.15061	-2.36844	0.0178631	0.0438986
Zm00001e024094_T001	1232.43	-2.72345	0.101059	-26.9491	5.84e-160	4.33e-158
Zm00001e003472_T003	1025.34	-2.71605	0.476675	-5.69792	1.21e-08	6.9e-08
Zm00001e011099_T001	36.1371	-2.71545	0.811583	-3.34587	0.000820259	0.00264208
Zm00001e020235_T001	342.688	-2.70922	0.7611	-3.55961	0.000371404	0.0012564
Zm00001e028272_T001	8660.92	-2.70437	0.0705631	-38.3256	0	0
Zm00001e038499_T003	212.474	-2.7005	0.906603	-2.9787	0.00289471	0.00848935
Zm00001e041786_T001	1076.95	-2.69931	0.136517	-19.7727	5.12e-87	2.12e-85
Zm00001e025185_T001	596.784	-2.69681	0.30884	-8.73203	2.5e-18	2.62e-17
Zm00001e041927_T001	290.133	-2.69469	0.279803	-9.63067	5.93e-22	7.33e-21
Zm00001e037178_T001	2778.07	-2.69375	0.444076	-6.06597	1.31e-09	8.09e-09
Zm00001e016487_T002	40384.5	-2.69184	0.0413862	-65.0419	0	0
Zm00001e013382_T001	22.1057	-2.69159	0.669503	-4.02029	5.81e-05	0.000218242
Zm00001e001484_T003	509.32	-2.69041	1.14165	-2.3566	0.0184429	0.0451361
Zm00001e034390_T001	989.711	-2.6874	0.51946	-5.17345	2.3e-07	1.16e-06
Zm00001e027630_T001	4452.16	-2.6775	0.522437	-5.12502	2.98e-07	1.48e-06
Zm00001e031678_T001	684.412	-2.67655	0.687974	-3.89048	0.000100046	0.000364833
Zm00001e017141_T001	580.059	-2.67533	0.166208	-16.0962	2.71e-58	7.79e-57
Zm00001e023915_T001	1388.91	-2.67449	0.179563	-14.8945	3.58e-50	8.85e-49
Zm00001e008656_T002	252.652	-2.67419	1.03356	-2.58736	0.00967151	0.0254028
Zm00001e007449_T001	37.3873	-2.67377	0.737131	-3.62726	0.000286444	0.000985885
Zm00001e010790_T008	492.498	-2.67251	1.09223	-2.44685	0.0144112	0.0363118
Zm00001e023761_T001	1726.42	-2.6669	0.116811	-22.8308	2.27e-115	1.22e-113
Zm00001e039579_T001	247.524	-2.66638	0.535031	-4.98359	6.24e-07	2.96e-06
Zm00001e035710_T001	74.0179	-2.66361	1.00264	-2.65661	0.00789311	0.0211355
Zm00001e032793_T001	106.94	-2.66071	0.58454	-4.5518	5.32e-06	2.24e-05
Zm00001e008171_T001	232.357	-2.66064	0.258409	-10.2962	7.33e-25	1.02e-23
Zm00001e028314_T001	673.107	-2.66059	1.05043	-2.53286	0.0113136	0.0292306
Zm00001e010547_T001	1844.27	-2.65837	0.122386	-21.7212	1.29e-104	6.37e-103
Zm00001e011141_T001	53.8715	-2.65632	0.955588	-2.77977	0.00543971	0.015109
Zm00001e035222_T003	302.872	-2.65538	1.02199	-2.59824	0.0093702	0.0247069
Zm00001e034264_T001	187.032	-2.65405	0.585741	-4.53109	5.87e-06	2.46e-05
Zm00001e025617_T001	95.0997	-2.65358	0.351671	-7.54563	4.5e-14	3.7e-13
Zm00001e027029_T001	572.879	-2.65278	0.516002	-5.14102	2.73e-07	1.36e-06
Zm00001e001946_T001	95.1095	-2.65129	0.381144	-6.95615	3.5e-12	2.56e-11
Zm00001e034691_T002	256.822	-2.64844	0.329978	-8.0261	1.01e-15	9.11e-15
Zm00001e024109_T001	79.0112	-2.64203	0.596647	-4.42814	9.51e-06	3.9e-05
Zm00001e037509_T003	1326.48	-2.64186	0.538066	-4.90993	9.11e-07	4.2e-06
Zm00001e029125_T004	460.193	-2.63988	0.269021	-9.81291	9.91e-23	1.26e-21
Zm00001e013238_T002	457.623	-2.6397	0.278884	-9.46523	2.93e-21	3.51e-20
Zm00001e000437_T001	38.3315	-2.63038	0.536354	-4.90419	9.38e-07	4.32e-06
Zm00001e039003_T005	5352.92	-2.62305	0.856327	-3.06314	0.00219028	0.00656772
Zm00001e020977_T002	170.216	-2.62235	0.406651	-6.44865	1.13e-10	7.51e-10
Zm00001e038693_T003	112.222	-2.62196	0.380425	-6.89218	5.49e-12	3.98e-11
Zm00001e031253_T001	290.15	-2.62087	0.25691	-10.2015	1.95e-24	2.66e-23
Zm00001e033145_T002	948.732	-2.61452	0.293648	-8.90359	5.41e-19	5.87e-18
Zm00001e010434_T001	1369.15	-2.61065	0.256386	-10.1825	2.37e-24	3.22e-23
Zm00001e038489_T002	2044.18	-2.60882	0.287003	-9.08987	9.92e-20	1.11e-18
Zm00001e013410_T001	2088.32	-2.60854	0.157355	-16.5774	1.02e-61	3.06e-60
Zm00001e029029_T001	42.1487	-2.60751	0.612694	-4.25581	2.08e-05	8.22e-05
Zm00001e008958_T001	116.24	-2.6041	0.701593	-3.71169	0.000205879	0.000720732
Zm00001e035898_T001	282.043	-2.59889	0.319262	-8.14031	3.94e-16	3.65e-15
Zm00001e006496_T003	605.749	-2.59799	0.363138	-7.15427	8.41e-13	6.43e-12
Zm00001e031215_T001	60.221	-2.59535	0.615249	-4.21837	2.46e-05	9.63e-05
Zm00001e000564_T001	27.1588	-2.59315	0.616616	-4.20546	2.61e-05	0.000101692
Zm00001e002471_T001	283.43	-2.58764	1.08071	-2.39439	0.016648	0.0411973
Zm00001e017221_T001	1255.84	-2.58692	0.342027	-7.5635	3.92e-14	3.24e-13
Zm00001e004070_T001	43.412	-2.58411	0.627744	-4.11651	3.85e-05	0.000147318
Zm00001e024403_T001	74.6427	-2.58169	0.429718	-6.00787	1.88e-09	1.14e-08
Zm00001e037308_T003	977.043	-2.5816	0.357013	-7.23112	4.79e-13	3.7e-12
Zm00001e036608_T001	1428.73	-2.58123	0.107661	-23.9756	5e-127	3.03e-125
Zm00001e021392_T003	1307.32	-2.57883	0.333027	-7.74359	9.67e-15	8.27e-14
Zm00001e025202_T004	179.69	-2.57628	0.633867	-4.06439	4.82e-05	0.000182323
Zm00001e037667_T001	41.3997	-2.57541	0.94975	-2.71167	0.00669447	0.0182281
Zm00001e010998_T001	242.194	-2.57533	1.05311	-2.44546	0.0144669	0.0364203
Zm00001e039011_T003	48.7827	-2.56922	1.03261	-2.48808	0.0128434	0.0327615
Zm00001e003179_T001	1118.12	-2.56901	0.269598	-9.52904	1.59e-21	1.93e-20
Zm00001e007288_T003	392.616	-2.56813	0.215391	-11.9231	8.97e-33	1.57e-31
Zm00001e005234_T006	2614.53	-2.56787	0.175028	-14.6712	9.86e-49	2.38e-47
Zm00001e035553_T001	736.894	-2.56645	0.248968	-10.3083	6.46e-25	8.97e-24
Zm00001e029128_T001	269.817	-2.56168	0.228568	-11.2075	3.75e-29	5.91e-28
Zm00001e035340_T001	198.7	-2.5598	0.332581	-7.69679	1.4e-14	1.18e-13
Zm00001e010446_T005	6554.72	-2.55636	0.964836	-2.64953	0.00806039	0.0215535
Zm00001e004754_T001	169.53	-2.5556	0.501545	-5.09545	3.48e-07	1.71e-06
Zm00001e034555_T002	7784.29	-2.55136	0.536165	-4.75852	1.95e-06	8.56e-06
Zm00001e020103_T001	3116.07	-2.55098	0.0861867	-29.5983	1.57e-192	1.43e-190
Zm00001e018096_T001	122.357	-2.5505	0.515904	-4.94375	7.66e-07	3.59e-06
Zm00001e012449_T001	2455.35	-2.54483	0.649912	-3.91566	9.02e-05	0.000331079
Zm00001e026183_T001	11428.4	-2.54206	0.0963357	-26.3875	1.91e-153	1.36e-151
Zm00001e005226_T001	87.3771	-2.54155	0.707664	-3.59146	0.00032883	0.00112191
Zm00001e017025_T001	668.15	-2.53422	0.462297	-5.4818	4.21e-08	2.29e-07
Zm00001e015532_T001	225.907	-2.53402	0.956767	-2.64852	0.00808452	0.021613
Zm00001e040081_T001	24.1813	-2.53024	0.681599	-3.71221	0.000205459	0.000719479
Zm00001e000157_T003	108.122	-2.5298	0.417092	-6.06531	1.32e-09	8.12e-09
Zm00001e040498_T001	42.1055	-2.52959	0.519785	-4.86661	1.14e-06	5.16e-06
Zm00001e002243_T005	3106.91	-2.52586	0.148307	-17.0313	4.82e-65	1.53e-63
Zm00001e007290_T003	279.693	-2.52155	0.255968	-9.85102	6.79e-23	8.67e-22
Zm00001e038313_T002	1924.65	-2.52152	0.412215	-6.11699	9.54e-10	5.95e-09
Zm00001e015147_T001	374.865	-2.52149	0.253046	-9.96453	2.18e-23	2.85e-22
Zm00001e027510_T001	515.931	-2.51887	0.790352	-3.18702	0.00143746	0.0044591
Zm00001e004090_T001	956.637	-2.51854	0.133531	-18.861	2.39e-79	9.12e-78
Zm00001e033368_T001	1473.28	-2.51562	0.839137	-2.99787	0.00271873	0.00800476
Zm00001e020801_T003	1363.43	-2.51471	0.724185	-3.47246	0.000515704	0.00171219
Zm00001e039780_T009	493.311	-2.5095	1.00597	-2.49462	0.0126092	0.0322247
Zm00001e032810_T002	153.38	-2.50853	0.535859	-4.68132	2.85e-06	1.23e-05
Zm00001e036873_T001	689.688	-2.50683	0.226338	-11.0756	1.65e-28	2.55e-27
Zm00001e005151_T003	3009.12	-2.50497	0.351166	-7.13329	9.8e-13	7.44e-12
Zm00001e035249_T001	1369.94	-2.50457	0.271787	-9.21517	3.11e-20	3.57e-19
Zm00001e026652_T001	815.215	-2.50444	0.412865	-6.066	1.31e-09	8.09e-09
Zm00001e003125_T001	23.7887	-2.50221	0.688444	-3.63459	0.000278422	0.000960852
Zm00001e037852_T001	41.3819	-2.50094	0.568582	-4.39857	1.09e-05	4.44e-05
Zm00001e042209_T001	116.37	-2.49927	0.318214	-7.85405	4.03e-15	3.52e-14
Zm00001e041292_T002	230.358	-2.4979	0.310442	-8.04625	8.54e-16	7.79e-15
Zm00001e033674_T001	520.954	-2.49726	0.698376	-3.57581	0.000349151	0.00118735
Zm00001e028202_T001	55.1518	-2.49432	0.481972	-5.17525	2.28e-07	1.15e-06
Zm00001e008106_T001	572.089	-2.47695	0.178548	-13.8727	9.27e-44	2.05e-42
Zm00001e040378_T001	319.009	-2.4747	0.536511	-4.61258	3.98e-06	1.69e-05
Zm00001e018574_T001	198.027	-2.47239	0.328545	-7.52525	5.26e-14	4.31e-13
Zm00001e022011_T001	315.597	-2.46826	0.781179	-3.15966	0.00157953	0.00486
Zm00001e002232_T002	1058.3	-2.4673	0.645006	-3.82523	0.000130648	0.000469097
Zm00001e005523_T004	638.405	-2.46611	0.444482	-5.54829	2.88e-08	1.59e-07
Zm00001e015452_T001	31.1512	-2.46559	0.819349	-3.00921	0.00261929	0.00774454
Zm00001e023821_T001	204.378	-2.46357	0.383204	-6.42886	1.29e-10	8.52e-10
Zm00001e013618_T001	176.141	-2.44794	0.269469	-9.08431	1.04e-19	1.17e-18
Zm00001e027781_T003	4252.52	-2.44736	0.284173	-8.61221	7.17e-18	7.31e-17
Zm00001e038048_T003	692.297	-2.44671	0.862993	-2.83515	0.00458043	0.0129417
Zm00001e022820_T001	165.11	-2.44269	0.59519	-4.10405	4.06e-05	0.000154918
Zm00001e005964_T006	7105.86	-2.44076	0.0430377	-56.7121	0	0
Zm00001e008162_T001	155.998	-2.43967	0.337974	-7.21854	5.26e-13	4.06e-12
Zm00001e033958_T001	265.539	-2.4393	0.451491	-5.40276	6.56e-08	3.5e-07
Zm00001e019738_T001	548.129	-2.43871	0.178561	-13.6575	1.82e-42	3.93e-41
Zm00001e013341_T001	394.756	-2.43727	0.64654	-3.76972	0.000163434	0.000580232
Zm00001e022068_T003	838.708	-2.43508	1.01518	-2.39867	0.0164548	0.0407847
Zm00001e024272_T001	502.732	-2.4335	0.152724	-15.934	3.68e-57	1.04e-55
Zm00001e006525_T003	1274.86	-2.43178	0.219793	-11.0639	1.88e-28	2.9e-27
Zm00001e015990_T001	171.271	-2.4301	0.574679	-4.22862	2.35e-05	9.22e-05
Zm00001e022012_T002	455.209	-2.42562	0.620411	-3.9097	9.24e-05	0.000338441
Zm00001e038645_T001	2729.79	-2.42219	0.0815524	-29.701	7.44e-194	6.88e-192
Zm00001e040896_T001	45.169	-2.41982	0.533555	-4.53527	5.75e-06	2.41e-05
Zm00001e003391_T002	717.772	-2.41111	0.19885	-12.1252	7.76e-34	1.39e-32
Zm00001e036460_T002	201.872	-2.41041	0.871241	-2.76664	0.00566365	0.0156632
Zm00001e019422_T001	3016.97	-2.40713	0.165757	-14.522	8.79e-48	2.09e-46
Zm00001e039709_T004	1808.72	-2.40631	0.106719	-22.5482	1.4e-112	7.31e-111
Zm00001e003679_T001	12751	-2.40449	0.0733313	-32.7894	8.33e-236	9.67e-234
Zm00001e033313_T004	553.006	-2.40191	0.981961	-2.44603	0.0144437	0.0363721
Zm00001e024865_T001	309.538	-2.40152	0.272494	-8.81313	1.22e-18	1.3e-17
Zm00001e032631_T002	10474.4	-2.40112	0.703147	-3.41482	0.000638239	0.00208929
Zm00001e001856_T002	536.74	-2.40096	0.204872	-11.7193	1.02e-31	1.73e-30
Zm00001e039486_T003	3264.42	-2.39654	0.161882	-14.8042	1.38e-49	3.37e-48
Zm00001e005720_T001	151.876	-2.39213	0.360809	-6.62992	3.36e-11	2.3e-10
Zm00001e017033_T002	62.8855	-2.38743	0.425616	-5.60934	2.03e-08	1.13e-07
Zm00001e006526_T001	551.633	-2.38724	0.261409	-9.13219	6.71e-20	7.58e-19
Zm00001e014087_T002	9519.69	-2.38489	0.692271	-3.44502	0.000571016	0.00188554
Zm00001e041907_T002	7498.68	-2.38301	0.596057	-3.99796	6.39e-05	0.00023864
Zm00001e036310_T001	438.781	-2.3823	0.299689	-7.94924	1.88e-15	1.67e-14
Zm00001e027512_T002	114.764	-2.3815	0.879014	-2.70929	0.00674279	0.0183515
Zm00001e013982_T001	101.224	-2.3756	0.59572	-3.98779	6.67e-05	0.000248459
Zm00001e003129_T001	790.174	-2.36568	0.270004	-8.76165	1.92e-18	2.03e-17
Zm00001e006913_T005	23.7778	-2.36556	0.858688	-2.75485	0.00587183	0.0161808
Zm00001e006891_T006	301.513	-2.36258	0.937038	-2.52132	0.0116914	0.0301191
Zm00001e014727_T003	482.583	-2.36128	0.507744	-4.65054	3.31e-06	1.42e-05
Zm00001e025924_T001	194.44	-2.35978	0.388373	-6.07607	1.23e-09	7.62e-09
Zm00001e024356_T001	239.024	-2.35958	0.444104	-5.31312	1.08e-07	5.62e-07
Zm00001e034251_T001	266.119	-2.35479	0.248754	-9.46635	2.9e-21	3.48e-20
Zm00001e015384_T002	256.635	-2.35242	0.572971	-4.10565	4.03e-05	0.000153931
Zm00001e041321_T001	1598.15	-2.35074	0.829953	-2.83238	0.00462033	0.0130433
Zm00001e028635_T001	155.615	-2.34669	0.903839	-2.59636	0.0094218	0.0248288
Zm00001e026990_T001	43.1324	-2.34046	0.499276	-4.68771	2.76e-06	1.2e-05
Zm00001e041950_T001	629.252	-2.3331	0.169997	-13.7244	7.26e-43	1.58e-41
Zm00001e001610_T001	1175.72	-2.32841	0.377981	-6.16014	7.27e-10	4.58e-09
Zm00001e000088_T001	100.382	-2.32803	0.51709	-4.50217	6.73e-06	2.8e-05
Zm00001e023346_T001	42.9189	-2.32582	0.655524	-3.54804	0.000388112	0.0013087
Zm00001e027944_T002	971.96	-2.3252	0.478206	-4.86233	1.16e-06	5.26e-06
Zm00001e018189_T001	5719.02	-2.32441	0.100599	-23.1057	4.06e-118	2.27e-116
Zm00001e027764_T001	611.458	-2.31989	0.711456	-3.26077	0.00111111	0.00350797
Zm00001e014973_T002	168.436	-2.31761	0.828423	-2.79761	0.00514819	0.0143753
Zm00001e015300_T001	275.44	-2.31599	0.375491	-6.16789	6.92e-10	4.37e-09
Zm00001e036245_T001	396.327	-2.31588	0.737015	-3.14224	0.0016766	0.00513608
Zm00001e013548_T001	70.9389	-2.31573	0.498389	-4.64643	3.38e-06	1.45e-05
Zm00001e015914_T001	269.04	-2.31289	0.522065	-4.43027	9.41e-06	3.87e-05
Zm00001e010427_T002	1648.83	-2.31271	0.911302	-2.5378	0.011155	0.028879
Zm00001e028749_T001	419.506	-2.31041	0.789484	-2.92648	0.00342821	0.00991057
Zm00001e022156_T003	763.186	-2.3101	0.348767	-6.62361	3.51e-11	2.4e-10
Zm00001e001205_T002	278.366	-2.30874	0.454698	-5.07752	3.82e-07	1.87e-06
Zm00001e016850_T001	148.143	-2.30664	0.279147	-8.26317	1.42e-16	1.34e-15
Zm00001e033032_T001	502.683	-2.303	0.755119	-3.04985	0.00228957	0.00684235
Zm00001e034628_T001	71.0058	-2.30044	0.956454	-2.40517	0.0161647	0.0401649
Zm00001e041126_T001	719.432	-2.29973	0.893519	-2.57379	0.0100593	0.0263255
Zm00001e014752_T001	1184.98	-2.29771	0.190427	-12.0661	1.6e-33	2.85e-32
Zm00001e015663_T001	2047.49	-2.29265	0.757793	-3.02543	0.00248282	0.00737977
Zm00001e039357_T001	253.658	-2.29195	0.274386	-8.35302	6.65e-17	6.44e-16
Zm00001e027815_T001	238.222	-2.2918	0.474303	-4.83193	1.35e-06	6.07e-06
Zm00001e000313_T001	538.876	-2.28717	0.292612	-7.81638	5.44e-15	4.72e-14
Zm00001e015987_T001	121.668	-2.28657	0.465758	-4.90935	9.14e-07	4.22e-06
Zm00001e027866_T004	2050.74	-2.28342	0.373109	-6.11998	9.36e-10	5.84e-09
Zm00001e034347_T003	474.334	-2.28216	0.491103	-4.647	3.37e-06	1.45e-05
Zm00001e035444_T002	5553.79	-2.28148	0.151939	-15.0158	5.79e-51	1.45e-49
Zm00001e006315_T001	881.595	-2.28001	0.222269	-10.2579	1.09e-24	1.5e-23
Zm00001e019790_T001	386.844	-2.2796	0.909507	-2.50641	0.0121963	0.0312664
Zm00001e020650_T001	509.585	-2.27774	0.165896	-13.7299	6.72e-43	1.47e-41
Zm00001e034469_T001	1540.96	-2.27742	0.113181	-20.122	4.74e-90	2.02e-88
Zm00001e039442_T005	465.217	-2.2764	0.50216	-4.53321	5.81e-06	2.44e-05
Zm00001e034299_T001	585.985	-2.27565	0.77079	-2.95236	0.0031535	0.00918417
Zm00001e017362_T001	7917.59	-2.27541	0.387533	-5.87151	4.32e-09	2.55e-08
Zm00001e007937_T001	82.9657	-2.27425	0.456	-4.98738	6.12e-07	2.91e-06
Zm00001e030772_T001	29.5257	-2.27067	0.851383	-2.66704	0.00765225	0.0205573
Zm00001e038145_T002	510.388	-2.26393	0.686816	-3.29627	0.000979795	0.00311984
Zm00001e037706_T002	9279.59	-2.26268	0.143019	-15.8209	2.23e-56	6.2e-55
Zm00001e031018_T001	534.73	-2.26229	0.162341	-13.9354	3.86e-44	8.63e-43
Zm00001e027157_T001	241.224	-2.26195	0.819954	-2.75863	0.00580448	0.0160182
Zm00001e001173_T001	1442.95	-2.25878	0.302149	-7.47571	7.68e-14	6.23e-13
Zm00001e008390_T001	142.696	-2.25528	0.653129	-3.45303	0.000554319	0.00183355
Zm00001e015101_T001	323.298	-2.25474	0.183003	-12.3208	7e-35	1.28e-33
Zm00001e038249_T001	2091.08	-2.25091	0.209407	-10.749	5.99e-27	8.87e-26
Zm00001e009010_T001	40.9068	-2.24826	0.463804	-4.84743	1.25e-06	5.63e-06
Zm00001e002020_T001	624.119	-2.24787	0.935227	-2.40356	0.0162364	0.0403169
Zm00001e029096_T002	478.866	-2.24577	0.291374	-7.70752	1.28e-14	1.09e-13
Zm00001e010016_T001	507.14	-2.24018	0.30429	-7.362	1.81e-13	1.44e-12
Zm00001e037033_T006	429.228	-2.2388	0.378838	-5.90965	3.43e-09	2.04e-08
Zm00001e033822_T001	1693.92	-2.23419	0.239081	-9.34489	9.2e-21	1.08e-19
Zm00001e013532_T001	114.794	-2.23128	0.307351	-7.25972	3.88e-13	3.02e-12
Zm00001e012829_T001	357.426	-2.22209	0.184647	-12.0343	2.35e-33	4.16e-32
Zm00001e020232_T005	3680.91	-2.22112	0.0521032	-42.6293	0	0
Zm00001e035925_T004	485.22	-2.22094	0.340319	-6.52605	6.75e-11	4.54e-10
Zm00001e036569_T001	6522.98	-2.22063	0.111579	-19.9019	3.92e-88	1.64e-86
Zm00001e030307_T002	1306.07	-2.21442	0.643452	-3.44147	0.000578555	0.00190743
Zm00001e011037_T001	477.54	-2.21419	0.386259	-5.7324	9.9e-09	5.68e-08
Zm00001e011957_T001	33.1157	-2.21403	0.954521	-2.31952	0.0203668	0.0493426
Zm00001e024509_T001	48.3743	-2.21368	0.474112	-4.6691	3.03e-06	1.3e-05
Zm00001e004941_T001	7302.31	-2.21212	0.0366474	-60.3624	0	0
Zm00001e005663_T002	708.701	-2.20981	0.812682	-2.71916	0.0065448	0.0178479
Zm00001e032582_T003	447.194	-2.20781	0.732623	-3.01357	0.00258194	0.00764586
Zm00001e007845_T001	547.768	-2.20722	0.151418	-14.577	3.93e-48	9.43e-47
Zm00001e015139_T001	186.286	-2.20716	0.25303	-8.72293	2.71e-18	2.83e-17
Zm00001e023462_T001	986.166	-2.20367	0.225	-9.79411	1.19e-22	1.51e-21
Zm00001e027968_T001	48.0433	-2.20264	0.573971	-3.83754	0.000124272	0.000447231
Zm00001e029113_T001	971.856	-2.20109	0.172868	-12.7327	3.89e-37	7.47e-36
Zm00001e001800_T002	98.4178	-2.19982	0.926637	-2.37398	0.0175974	0.0433101
Zm00001e019830_T002	205.468	-2.19846	0.695352	-3.16165	0.00156878	0.00483142
Zm00001e023821_T002	1354.2	-2.19403	0.116891	-18.7699	1.33e-78	5.06e-77
Zm00001e011774_T003	1229.44	-2.19294	0.155885	-14.0677	6e-45	1.36e-43
Zm00001e014655_T005	896.694	-2.19288	0.584218	-3.75353	0.000174362	0.000616576
Zm00001e027189_T004	67.9236	-2.19272	0.513804	-4.26763	1.98e-05	7.82e-05
Zm00001e004940_T001	6950.52	-2.19004	0.0844662	-25.928	3.22e-148	2.21e-146
Zm00001e018317_T001	382.531	-2.18996	0.28836	-7.59453	3.09e-14	2.57e-13
Zm00001e013828_T003	543.611	-2.18698	0.359521	-6.08305	1.18e-09	7.31e-09
Zm00001e041554_T001	14.7909	-2.1869	0.775695	-2.81927	0.00481326	0.0135268
Zm00001e020961_T001	25704.6	-2.18681	0.0340483	-64.2267	0	0
Zm00001e034280_T001	155.946	-2.18064	0.281788	-7.73859	1.01e-14	8.59e-14
Zm00001e009547_T001	3746.6	-2.18033	0.0942789	-23.1264	2.51e-118	1.41e-116
Zm00001e023104_T002	1072.75	-2.1785	0.578705	-3.76444	0.000166923	0.000591892
Zm00001e004371_T001	8410.62	-2.1755	0.0783029	-27.7831	6.94e-170	5.54e-168
Zm00001e037853_T001	16.3199	-2.1726	0.779499	-2.78718	0.00531697	0.0148001
Zm00001e032768_T001	150.095	-2.17004	0.352778	-6.15128	7.69e-10	4.84e-09
Zm00001e021959_T002	579.952	-2.16943	0.832542	-2.60579	0.00916614	0.0242242
Zm00001e026635_T003	1252.27	-2.16777	0.359675	-6.02703	1.67e-09	1.02e-08
Zm00001e001539_T002	942.597	-2.16677	0.155313	-13.951	3.1e-44	6.95e-43
Zm00001e014179_T002	74.7782	-2.16608	0.379129	-5.71331	1.11e-08	6.33e-08
Zm00001e003699_T002	1166.77	-2.16323	0.550375	-3.93047	8.48e-05	0.000312266
Zm00001e032028_T003	1320.65	-2.16228	0.0861396	-25.1021	4.72e-139	3.05e-137
Zm00001e015737_T001	3782.67	-2.16197	0.0968523	-22.3224	2.24e-110	1.16e-108
Zm00001e032244_T002	916.841	-2.16108	0.489412	-4.41567	1.01e-05	4.13e-05
Zm00001e007706_T001	53.4819	-2.16016	0.412084	-5.24204	1.59e-07	8.16e-07
Zm00001e023053_T001	359.177	-2.15812	0.395897	-5.45121	5e-08	2.7e-07
Zm00001e024598_T001	24.3025	-2.15709	0.736212	-2.92999	0.00338974	0.00981525
Zm00001e037642_T001	144.631	-2.15287	0.615171	-3.49963	0.000465912	0.00155605
Zm00001e013574_T001	84.8165	-2.15138	0.722418	-2.97803	0.00290108	0.00850693
Zm00001e022326_T002	83.7911	-2.15107	0.344668	-6.24099	4.35e-10	2.78e-09
Zm00001e007646_T003	237.962	-2.14951	0.713315	-3.0134	0.00258335	0.00764904
Zm00001e035867_T002	766.82	-2.14629	0.142716	-15.0388	4.09e-51	1.03e-49
Zm00001e024012_T006	157.755	-2.14403	0.692031	-3.09817	0.00194721	0.00589395
Zm00001e027152_T001	6870.26	-2.14381	0.0781351	-27.4372	9.89e-166	7.59e-164
Zm00001e004491_T003	897.496	-2.14316	0.766444	-2.79623	0.00517019	0.0144228
Zm00001e037391_T002	496.729	-2.14269	0.247384	-8.6614	4.66e-18	4.79e-17
Zm00001e019198_T002	498.816	-2.14207	0.408738	-5.2407	1.6e-07	8.21e-07
Zm00001e006510_T001	871.42	-2.14093	0.155228	-13.7922	2.84e-43	6.25e-42
Zm00001e025202_T005	329.443	-2.13802	0.316773	-6.74936	1.49e-11	1.04e-10
Zm00001e004221_T001	1001.71	-2.13761	0.237858	-8.98691	2.54e-19	2.8e-18
Zm00001e030179_T001	198.875	-2.13674	0.337888	-6.3238	2.55e-10	1.66e-09
Zm00001e013341_T002	268.276	-2.13601	0.621397	-3.43744	0.000587245	0.00193305
Zm00001e026375_T001	1584.62	-2.13033	0.345343	-6.16873	6.88e-10	4.34e-09
Zm00001e038255_T001	2055.62	-2.12865	0.0896295	-23.7494	1.11e-124	6.58e-123
Zm00001e027337_T001	6284.51	-2.12499	0.108737	-19.5426	4.77e-85	1.92e-83
Zm00001e035235_T001	2051.46	-2.12498	0.0969699	-21.9138	1.92e-106	9.58e-105
Zm00001e030170_T002	405.67	-2.12325	0.748188	-2.83786	0.00454168	0.0128433
Zm00001e037126_T006	2913.27	-2.11976	0.0833505	-25.4318	1.12e-142	7.47e-141
Zm00001e029032_T001	146.481	-2.119	0.533569	-3.97136	7.15e-05	0.000265416
Zm00001e030835_T001	3934.42	-2.11678	0.0637458	-33.2066	8.64e-242	1.03e-239
Zm00001e018351_T001	451.603	-2.11623	0.470196	-4.50074	6.77e-06	2.82e-05
Zm00001e010342_T006	232.257	-2.11303	0.513268	-4.11681	3.84e-05	0.000147153
Zm00001e000328_T001	673.809	-2.11212	0.259529	-8.13829	4.01e-16	3.71e-15
Zm00001e010643_T001	2546.44	-2.10884	0.0646042	-32.6424	1.03e-233	1.17e-231
Zm00001e001215_T003	294.07	-2.10883	0.48705	-4.32981	1.49e-05	6e-05
Zm00001e003972_T002	367.446	-2.10416	0.180153	-11.6799	1.62e-31	2.73e-30
Zm00001e003132_T002	880.927	-2.10325	0.213801	-9.8374	7.77e-23	9.9e-22
Zm00001e000872_T002	1308.69	-2.10132	0.619369	-3.39268	0.000692128	0.00225261
Zm00001e027153_T005	281.952	-2.10122	0.299702	-7.01103	2.37e-12	1.75e-11
Zm00001e032672_T001	425.682	-2.09827	0.164898	-12.7247	4.31e-37	8.27e-36
Zm00001e030125_T002	854.628	-2.09613	0.268419	-7.80917	5.76e-15	4.99e-14
Zm00001e023896_T001	1211.7	-2.09507	0.266387	-7.86475	3.7e-15	3.24e-14
Zm00001e029431_T001	101.328	-2.08742	0.497658	-4.19449	2.73e-05	0.000106437
Zm00001e028923_T003	2911.53	-2.08529	0.0759086	-27.471	3.9e-166	3.01e-164
Zm00001e035663_T002	8493.12	-2.08415	0.0313784	-66.4197	0	0
Zm00001e038022_T001	303.427	-2.0786	0.478787	-4.34139	1.42e-05	5.71e-05
Zm00001e005118_T002	403.985	-2.07629	0.432353	-4.8023	1.57e-06	6.97e-06
Zm00001e033071_T001	1151.08	-2.07548	0.645698	-3.21432	0.00130752	0.00408345
Zm00001e041065_T002	1150.19	-2.07446	0.125154	-16.5753	1.05e-61	3.17e-60
Zm00001e038023_T001	302.409	-2.07261	0.481418	-4.30522	1.67e-05	6.66e-05
Zm00001e026211_T002	3254.72	-2.07245	0.116308	-17.8186	5.07e-71	1.75e-69
Zm00001e030978_T001	263.314	-2.06808	0.555134	-3.72537	0.000195026	0.000684605
Zm00001e035704_T001	327.138	-2.06394	0.435777	-4.73623	2.18e-06	9.49e-06
Zm00001e013742_T001	5888.37	-2.06009	0.0796421	-25.8668	1.57e-147	1.07e-145
Zm00001e024416_T002	83.4895	-2.05881	0.878257	-2.3442	0.0190678	0.0465126
Zm00001e003220_T002	22.9271	-2.05755	0.730856	-2.81526	0.00487383	0.0136754
Zm00001e018886_T001	383.044	-2.05716	0.264451	-7.77899	7.31e-15	6.3e-14
Zm00001e041896_T001	260.255	-2.05266	0.365481	-5.61633	1.95e-08	1.09e-07
Zm00001e027693_T005	3523.99	-2.05195	0.809693	-2.53423	0.0112694	0.0291293
Zm00001e004374_T001	191.67	-2.05191	0.416904	-4.92178	8.58e-07	3.98e-06
Zm00001e016824_T001	457.992	-2.04981	0.387722	-5.28679	1.24e-07	6.45e-07
Zm00001e041705_T003	1531.44	-2.04938	0.640691	-3.1987	0.00138047	0.00429153
Zm00001e036820_T001	881.446	-2.04802	0.167379	-12.2358	2e-34	3.63e-33
Zm00001e003699_T001	428.659	-2.04471	0.751628	-2.72037	0.00652082	0.0177888
Zm00001e023616_T004	902.862	-2.04382	0.628967	-3.24949	0.00115614	0.00364001
Zm00001e025074_T001	318.882	-2.04139	0.389938	-5.23517	1.65e-07	8.45e-07
Zm00001e028995_T005	154.352	-2.04045	0.439776	-4.63975	3.49e-06	1.49e-05
Zm00001e002619_T001	416.821	-2.03974	0.254602	-8.01148	1.13e-15	1.02e-14
Zm00001e019501_T001	1452.2	-2.03443	0.0958499	-21.2251	5.6e-100	2.63e-98
Zm00001e026023_T002	2764.37	-2.03339	0.125384	-16.2173	3.81e-59	1.11e-57
Zm00001e039504_T003	777.734	-2.03266	0.380231	-5.34585	9e-08	4.72e-07
Zm00001e023963_T001	54.3605	-2.03158	0.42919	-4.73352	2.21e-06	9.61e-06
Zm00001e028743_T001	12476.5	-2.02685	0.084873	-23.881	4.83e-126	2.91e-124
Zm00001e010044_T001	689.474	-2.02266	0.213973	-9.45284	3.3e-21	3.94e-20
Zm00001e014301_T001	24.0018	-2.02135	0.853748	-2.36762	0.0179029	0.0439682
Zm00001e041659_T003	635.378	-2.01974	0.551507	-3.66221	0.000250044	0.000867195
Zm00001e026527_T001	58.7847	-2.0194	0.681583	-2.96282	0.00304839	0.00889487
Zm00001e020342_T001	59.8444	-2.01731	0.393704	-5.12392	2.99e-07	1.48e-06
Zm00001e035047_T001	404.116	-2.0132	0.852248	-2.36222	0.0181657	0.0445236
Zm00001e037549_T001	107.414	-2.01215	0.324081	-6.20881	5.34e-10	3.4e-09
Zm00001e006883_T001	705.389	-2.01206	0.357874	-5.62225	1.88e-08	1.05e-07
Zm00001e015584_T003	2335.03	-2.00998	0.100713	-19.9574	1.29e-88	5.43e-87
Zm00001e031681_T001	95.2363	-2.00364	0.490078	-4.08842	4.34e-05	0.000165329
Zm00001e028629_T006	2312.67	-2.00286	0.142907	-14.0152	1.26e-44	2.84e-43
Zm00001e022822_T001	1578.13	2.00099	0.0916869	21.8242	1.37e-105	6.81e-104
Zm00001e005497_T001	3543.22	2.00272	0.134329	14.9091	2.88e-50	7.12e-49
Zm00001e019965_T001	42274.8	2.00404	0.153878	13.0235	8.99e-39	1.79e-37
Zm00001e017527_T002	970.932	2.00481	0.388625	5.15872	2.49e-07	1.25e-06
Zm00001e010559_T001	574.654	2.00681	0.754353	2.6603	0.00780714	0.0209369
Zm00001e022950_T003	4087.72	2.00711	0.320865	6.25529	3.97e-10	2.55e-09
Zm00001e010133_T001	890.527	2.00746	0.267989	7.49082	6.84e-14	5.57e-13
Zm00001e033973_T001	41.2684	2.0098	0.745128	2.69726	0.00699127	0.0189447
Zm00001e019210_T001	886.661	2.01042	0.127246	15.7994	3.14e-56	8.68e-55
Zm00001e033549_T006	579.329	2.01059	0.294407	6.8293	8.53e-12	6.12e-11
Zm00001e016554_T001	535.322	2.0111	0.257159	7.82043	5.26e-15	4.57e-14
Zm00001e036725_T001	1568.42	2.01312	0.724044	2.78038	0.00542953	0.0150844
Zm00001e020479_T001	357.512	2.01452	0.363044	5.54896	2.87e-08	1.58e-07
Zm00001e009482_T002	465.28	2.01643	0.462887	4.3562	1.32e-05	5.35e-05
Zm00001e028507_T003	305.272	2.01685	0.702754	2.86992	0.00410571	0.0116891
Zm00001e031527_T001	493.911	2.01886	0.817103	2.47075	0.013483	0.0342043
Zm00001e040911_T002	160.911	2.02084	0.496766	4.06799	4.74e-05	0.000179677
Zm00001e022333_T002	309.343	2.02116	0.674308	2.99739	0.00272305	0.00801645
Zm00001e032387_T002	203.114	2.02192	0.757592	2.66887	0.00761059	0.0204549
Zm00001e028659_T006	219.55	2.02222	0.577225	3.50335	0.000459452	0.00153603
Zm00001e032044_T001	419.652	2.02454	0.431044	4.69683	2.64e-06	1.15e-05
Zm00001e005678_T012	2921.35	2.02648	0.273197	7.41765	1.19e-13	9.54e-13
Zm00001e025937_T001	1644.18	2.02975	0.1461	13.8928	7e-44	1.55e-42
Zm00001e007544_T001	897.07	2.03116	0.212863	9.5421	1.4e-21	1.71e-20
Zm00001e013029_T001	1439.7	2.03496	0.128282	15.8632	1.14e-56	3.2e-55
Zm00001e020489_T003	310.803	2.03502	0.77638	2.62117	0.00876296	0.0232518
Zm00001e014766_T001	897.94	2.0351	0.162429	12.5292	5.17e-36	9.68e-35
Zm00001e004382_T001	221.677	2.03634	0.244056	8.34372	7.2e-17	6.95e-16
Zm00001e028814_T002	264.9	2.03666	0.599841	3.39533	0.000685454	0.00223246
Zm00001e006040_T001	24550.1	2.03669	0.0351747	57.9021	0	0
Zm00001e011786_T001	1289.02	2.03704	0.12912	15.7763	4.53e-56	1.24e-54
Zm00001e031370_T001	1038.92	2.03943	0.162094	12.5818	2.66e-36	4.99e-35
Zm00001e029761_T001	220.787	2.03948	0.34071	5.98596	2.15e-09	1.3e-08
Zm00001e016455_T001	7157.54	2.04069	0.0991696	20.5778	4.34e-94	1.93e-92
Zm00001e002308_T003	1173.98	2.04187	0.323669	6.30852	2.82e-10	1.82e-09
Zm00001e026055_T001	212.174	2.04339	0.341514	5.98332	2.19e-09	1.32e-08
Zm00001e002825_T002	378.777	2.04662	0.355785	5.75241	8.8e-09	5.07e-08
Zm00001e010122_T004	292.897	2.04747	0.198367	10.3216	5.63e-25	7.82e-24
Zm00001e005251_T001	750.298	2.04787	0.528175	3.87725	0.000105642	0.00038415
Zm00001e026827_T001	1153.9	2.05008	0.164984	12.4259	1.89e-35	3.5e-34
Zm00001e015304_T001	618.69	2.05132	0.207503	9.88575	4.8e-23	6.17e-22
Zm00001e024027_T001	33.7709	2.05207	0.828013	2.4783	0.0132008	0.0335881
Zm00001e004657_T005	293.097	2.05258	0.258256	7.94785	1.9e-15	1.69e-14
Zm00001e026599_T001	516.06	2.05854	0.328013	6.27577	3.48e-10	2.24e-09
Zm00001e039639_T001	2742.73	2.05894	0.132548	15.5335	2.06e-54	5.49e-53
Zm00001e037126_T005	666.787	2.05965	0.349119	5.89956	3.64e-09	2.16e-08
Zm00001e003244_T001	1805.8	2.06082	0.183776	11.2138	3.49e-29	5.51e-28
Zm00001e007019_T001	3978.57	2.0697	0.0444478	46.5647	0	0
Zm00001e039662_T004	143.477	2.07079	0.347581	5.95771	2.56e-09	1.54e-08
Zm00001e017551_T001	26.9407	2.07448	0.805367	2.57581	0.0100004	0.0261804
Zm00001e017547_T001	35755.3	2.07688	0.0165118	125.782	0	0
Zm00001e024891_T001	258.018	2.08203	0.482804	4.31236	1.62e-05	6.46e-05
Zm00001e038931_T001	371.989	2.08234	0.374934	5.5539	2.79e-08	1.54e-07
Zm00001e039536_T001	365.092	2.08383	0.204427	10.1935	2.12e-24	2.88e-23
Zm00001e012950_T002	1240.49	2.08419	0.456631	4.56427	5.01e-06	2.12e-05
Zm00001e023686_T001	151.246	2.08445	0.246042	8.47192	2.41e-17	2.39e-16
Zm00001e026559_T001	427.704	2.08789	0.516828	4.03981	5.35e-05	0.00020177
Zm00001e031847_T001	3290.73	2.08803	0.0795487	26.2485	7.44e-152	5.27e-150
Zm00001e022821_T002	19781.6	2.08813	0.35427	5.89416	3.77e-09	2.23e-08
Zm00001e015346_T001	150.37	2.09012	0.771645	2.70865	0.00675566	0.0183839
Zm00001e019939_T003	1919.29	2.09126	0.110671	18.8962	1.23e-79	4.7e-78
Zm00001e021629_T001	137.061	2.09451	0.442712	4.73109	2.23e-06	9.73e-06
Zm00001e017178_T002	265.528	2.09694	0.295384	7.09903	1.26e-12	9.5e-12
Zm00001e031957_T001	108.891	2.09706	0.667075	3.14366	0.00166849	0.00511396
Zm00001e036261_T001	381.183	2.10005	0.174385	12.0426	2.12e-33	3.77e-32
Zm00001e027233_T001	936.888	2.10045	0.760307	2.76263	0.00573372	0.0158475
Zm00001e000927_T003	1572.96	2.10309	0.540798	3.88886	0.000100714	0.000367213
Zm00001e040369_T001	438.695	2.10355	0.315433	6.66876	2.58e-11	1.79e-10
Zm00001e040499_T001	127.564	2.10425	0.382077	5.50741	3.64e-08	1.99e-07
Zm00001e039567_T001	13.0665	2.10505	0.889637	2.36619	0.017972	0.0441064
Zm00001e022390_T001	335.012	2.10561	0.677145	3.10954	0.00187376	0.00569476
Zm00001e005669_T001	547.247	2.10616	0.420927	5.00362	5.63e-07	2.69e-06
Zm00001e035397_T001	13.1775	2.10859	0.780694	2.70092	0.00691488	0.0187619
Zm00001e012550_T001	4606.62	2.10938	0.0511031	41.277	0	0
Zm00001e033374_T001	447.254	2.1096	0.28861	7.30954	2.68e-13	2.1e-12
Zm00001e042382_T001	28.4266	2.11076	0.617083	3.42054	0.000624961	0.00204989
Zm00001e023862_T001	435.101	2.11177	0.284597	7.42019	1.17e-13	9.37e-13
Zm00001e014777_T001	266.913	2.11583	0.480191	4.40622	1.05e-05	4.3e-05
Zm00001e038005_T002	222.07	2.118	0.818705	2.58701	0.0096813	0.0254228
Zm00001e021837_T004	16.4816	2.11853	0.81574	2.59707	0.00940225	0.0247801
Zm00001e005428_T001	829.681	2.11966	0.269756	7.85768	3.91e-15	3.42e-14
Zm00001e013092_T001	683.987	2.12007	0.372746	5.6877	1.29e-08	7.3e-08
Zm00001e028900_T002	245.623	2.12193	0.50323	4.21661	2.48e-05	9.7e-05
Zm00001e020133_T002	216.818	2.12397	0.415059	5.11727	3.1e-07	1.53e-06
Zm00001e011269_T001	75.0492	2.12425	0.356966	5.95085	2.67e-09	1.6e-08
Zm00001e018270_T001	359.886	2.12835	0.210031	10.1335	3.92e-24	5.27e-23
Zm00001e004408_T001	647.638	2.13106	0.120287	17.7164	3.13e-70	1.07e-68
Zm00001e031039_T002	261.38	2.13107	0.327077	6.51548	7.25e-11	4.86e-10
Zm00001e017302_T001	178.352	2.13673	0.76597	2.78958	0.0052777	0.0146993
Zm00001e010352_T003	3228.67	2.13969	0.213556	10.0193	1.25e-23	1.65e-22
Zm00001e034074_T002	436.848	2.14063	0.432124	4.95373	7.28e-07	3.42e-06
Zm00001e005074_T002	1928.4	2.14208	0.124443	17.2134	2.11e-66	6.8e-65
Zm00001e040884_T003	391.635	2.1459	0.788512	2.72145	0.00649965	0.0177436
Zm00001e020946_T004	182.598	2.14694	0.308767	6.95327	3.57e-12	2.61e-11
Zm00001e023490_T001	81.1111	2.15161	0.791293	2.71911	0.00654584	0.0178487
Zm00001e019495_T002	503.762	2.15491	0.361691	5.95789	2.56e-09	1.54e-08
Zm00001e002071_T001	5971.81	2.1569	0.0854405	25.2444	1.3e-140	8.46e-139
Zm00001e010106_T002	117.628	2.15856	0.661339	3.26392	0.0010988	0.00347293
Zm00001e034436_T002	356.676	2.16278	0.244439	8.84796	8.91e-19	9.59e-18
Zm00001e003724_T001	2006.07	2.1641	0.0796833	27.1588	1.99e-162	1.49e-160
Zm00001e023460_T002	364.576	2.16484	0.630194	3.43519	0.000592131	0.00194774
Zm00001e040461_T002	320.68	2.16849	0.589588	3.67798	0.000235088	0.000818149
Zm00001e006348_T005	410.195	2.17109	0.257263	8.43917	3.2e-17	3.14e-16
Zm00001e012873_T001	1405.17	2.17211	0.131859	16.4729	5.74e-61	1.72e-59
Zm00001e005783_T002	2236.48	2.17471	0.0638517	34.0588	3.01e-254	3.88e-252
Zm00001e026226_T003	1253.11	2.17501	0.399191	5.44854	5.08e-08	2.74e-07
Zm00001e038962_T001	1690.12	2.17706	0.217094	10.0282	1.15e-23	1.52e-22
Zm00001e028689_T002	7377.48	2.17769	0.0858075	25.3788	4.32e-142	2.85e-140
Zm00001e012284_T001	1358.04	2.17775	0.152344	14.295	2.35e-46	5.48e-45
Zm00001e021441_T001	766.031	2.17809	0.807753	2.69648	0.00700757	0.0189799
Zm00001e027566_T001	1523.99	2.17952	0.176189	12.3703	3.78e-35	6.96e-34
Zm00001e015772_T001	2713.79	2.17962	0.0594243	36.679	1.58e-294	2.5e-292
Zm00001e006292_T001	113.7	2.18085	0.630078	3.46124	0.000537692	0.00178238
Zm00001e024898_T001	19.4712	2.18252	0.808689	2.69884	0.00695826	0.0188685
Zm00001e030361_T003	835.552	2.18395	0.308613	7.07666	1.48e-12	1.11e-11
Zm00001e022090_T001	208.591	2.19086	0.819544	2.67327	0.00751168	0.0202102
Zm00001e007409_T004	418.397	2.19113	0.6222	3.52159	0.000428968	0.00143849
Zm00001e028315_T002	656.094	2.19156	0.874654	2.50563	0.0122234	0.0313254
Zm00001e037973_T002	613.015	2.19441	0.801398	2.73823	0.00617703	0.016939
Zm00001e024482_T001	273.57	2.19904	0.328904	6.68595	2.29e-11	1.59e-10
Zm00001e021171_T001	95.8574	2.2052	0.359528	6.13358	8.59e-10	5.39e-09
Zm00001e000130_T001	376.42	2.20579	0.641979	3.43591	0.00059056	0.00194313
Zm00001e038909_T002	474.678	2.21509	0.375614	5.89725	3.7e-09	2.19e-08
Zm00001e010857_T001	705.803	2.21707	0.231508	9.57664	1e-21	1.23e-20
Zm00001e029673_T002	307.095	2.22166	0.200138	11.1006	1.25e-28	1.94e-27
Zm00001e038801_T001	1135.74	2.22626	0.128162	17.3707	1.38e-67	4.51e-66
Zm00001e009700_T001	1305.96	2.22744	0.170351	13.0755	4.54e-39	9.09e-38
Zm00001e032327_T003	633.124	2.22757	0.276193	8.06527	7.31e-16	6.69e-15
Zm00001e036035_T001	805.304	2.22822	0.182652	12.1993	3.14e-34	5.67e-33
Zm00001e007377_T002	1942.11	2.22833	0.153605	14.5069	1.1e-47	2.61e-46
Zm00001e004739_T001	2803.98	2.22987	0.0769514	28.9777	1.26e-184	1.08e-182
Zm00001e028126_T001	478.869	2.23056	0.167464	13.3196	1.78e-40	3.69e-39
Zm00001e029802_T001	310.754	2.2318	0.542341	4.11513	3.87e-05	0.00014818
Zm00001e014639_T002	846.965	2.23524	0.741458	3.01466	0.00257267	0.00762134
Zm00001e005228_T002	540.642	2.23581	0.790726	2.82754	0.00469067	0.0132257
Zm00001e027942_T001	469.852	2.24053	0.379351	5.90623	3.5e-09	2.08e-08
Zm00001e028985_T001	473.466	2.24055	0.519881	4.30973	1.63e-05	6.53e-05
Zm00001e002469_T001	544.536	2.24153	0.542954	4.1284	3.65e-05	0.000140274
Zm00001e032748_T001	1157	2.2425	0.111897	20.0409	2.43e-89	1.03e-87
Zm00001e018945_T001	550.233	2.24256	0.166733	13.4501	3.08e-41	6.49e-40
Zm00001e010046_T001	755.353	2.24365	0.158598	14.1467	1.96e-45	4.48e-44
Zm00001e016698_T005	455.333	2.24763	0.585247	3.84049	0.000122791	0.000442125
Zm00001e023842_T001	1093.8	2.25013	0.904729	2.48708	0.0128797	0.0328418
Zm00001e026940_T001	855.731	2.25404	0.900983	2.50176	0.0123579	0.031628
Zm00001e016238_T001	19.0372	2.25407	0.617942	3.64771	0.000264591	0.000915171
Zm00001e034345_T001	7092.59	2.2547	0.0365963	61.6101	0	0
Zm00001e005362_T001	171321	2.25598	0.022285	101.233	0	0
Zm00001e008031_T004	831.828	2.25677	0.268143	8.41629	3.89e-17	3.8e-16
Zm00001e030814_T001	115.186	2.25763	0.570366	3.95822	7.55e-05	0.000279596
Zm00001e022932_T003	1474.17	2.26096	0.477106	4.73891	2.15e-06	9.38e-06
Zm00001e021824_T001	10.7846	2.26439	0.815239	2.77757	0.00547665	0.0151988
Zm00001e029156_T001	91.4886	2.27298	0.390195	5.82523	5.7e-09	3.33e-08
Zm00001e022200_T001	13.2384	2.27535	0.694021	3.27851	0.00104358	0.00330834
Zm00001e032074_T001	370.896	2.2769	0.19348	11.7681	5.7e-32	9.79e-31
Zm00001e024690_T001	306.066	2.28011	0.722504	3.15584	0.00160034	0.00492076
Zm00001e002140_T002	1501.3	2.2835	0.0901918	25.3183	2.01e-141	1.31e-139
Zm00001e003290_T006	1978.43	2.28639	0.310877	7.35464	1.91e-13	1.51e-12
Zm00001e039758_T002	488.75	2.28863	0.373641	6.12522	9.06e-10	5.66e-09
Zm00001e013131_T001	134.703	2.29298	0.425884	5.38405	7.28e-08	3.86e-07
Zm00001e001250_T001	309.799	2.2961	0.858446	2.67471	0.00747931	0.0201278
Zm00001e041974_T001	8652.34	2.30144	0.0528865	43.5167	0	0
Zm00001e019831_T002	1024.89	2.30173	0.752088	3.06046	0.00221	0.00661826
Zm00001e010495_T001	5842.85	2.3088	0.146962	15.7102	1.29e-55	3.51e-54
Zm00001e033115_T004	476.561	2.30908	0.379766	6.08027	1.2e-09	7.43e-09
Zm00001e022630_T001	16.009	2.31252	0.682132	3.39014	0.000698579	0.00227265
Zm00001e001873_T001	363.038	2.31847	0.287228	8.0719	6.92e-16	6.34e-15
Zm00001e035371_T001	7381.94	2.32184	0.0669721	34.6687	2.33e-263	3.15e-261
Zm00001e011567_T001	561.398	2.32485	0.714527	3.2537	0.00113914	0.00358953
Zm00001e024030_T001	599.371	2.32584	0.46323	5.02092	5.14e-07	2.47e-06
Zm00001e024929_T001	136.495	2.32884	0.544644	4.2759	1.9e-05	7.55e-05
Zm00001e005835_T001	29.935	2.33121	0.702549	3.31822	0.000905924	0.00290142
Zm00001e017458_T001	309.42	2.33229	0.241494	9.65777	4.56e-22	5.64e-21
Zm00001e010233_T002	2532.74	2.33249	0.135012	17.2762	7.1e-67	2.31e-65
Zm00001e018209_T002	963.715	2.33252	0.851088	2.74063	0.00613207	0.0168317
Zm00001e014018_T001	1207.03	2.33368	0.120264	19.4047	7.05e-84	2.82e-82
Zm00001e027190_T001	368.878	2.33694	0.555426	4.20747	2.58e-05	0.00010088
Zm00001e032203_T001	915.575	2.33846	0.563064	4.1531	3.28e-05	0.00012646
Zm00001e006716_T002	730.404	2.33846	0.121873	19.1877	4.69e-82	1.84e-80
Zm00001e019334_T002	927.716	2.3387	0.350685	6.66895	2.58e-11	1.78e-10
Zm00001e039576_T001	191.657	2.34178	0.351229	6.66739	2.6e-11	1.8e-10
Zm00001e030904_T005	961.715	2.34318	0.584243	4.01062	6.06e-05	0.00022693
Zm00001e015166_T001	45.1901	2.34681	0.585227	4.01008	6.07e-05	0.000227415
Zm00001e019369_T001	1205.4	2.34818	0.102942	22.8107	3.59e-115	1.93e-113
Zm00001e038259_T001	195.964	2.34977	0.277703	8.46145	2.64e-17	2.61e-16
Zm00001e034671_T001	12047.6	2.34987	0.0407725	57.6337	0	0
Zm00001e018106_T003	352.269	2.35148	0.439468	5.35074	8.76e-08	4.6e-07
Zm00001e023209_T002	1617.49	2.35452	0.112552	20.9195	3.56e-97	1.64e-95
Zm00001e006379_T001	108.324	2.355	0.579319	4.06512	4.8e-05	0.000181787
Zm00001e011362_T002	2177.02	2.35975	0.0821602	28.7213	2.07e-181	1.74e-179
Zm00001e007665_T004	591.176	2.36254	0.177659	13.2981	2.37e-40	4.92e-39
Zm00001e040033_T001	100.838	2.36331	0.746649	3.16522	0.00154966	0.00477699
Zm00001e030998_T001	288.24	2.36529	0.465291	5.08345	3.71e-07	1.82e-06
Zm00001e025067_T001	6684.67	2.36862	0.0597603	39.6353	0	0
Zm00001e036043_T001	1150.8	2.37092	0.169092	14.0215	1.15e-44	2.6e-43
Zm00001e037522_T001	324.931	2.37115	0.307239	7.7176	1.19e-14	1.01e-13
Zm00001e016956_T001	298.032	2.37141	0.23574	10.0594	8.35e-24	1.11e-22
Zm00001e039894_T001	67.4442	2.37288	0.384314	6.17433	6.64e-10	4.2e-09
Zm00001e024059_T001	193.952	2.37502	0.271615	8.74408	2.25e-18	2.36e-17
Zm00001e011409_T001	929.494	2.37817	1.02045	2.33051	0.0197791	0.0480751
Zm00001e037140_T001	8720.39	2.37934	0.0426503	55.7871	0	0
Zm00001e013307_T001	2633.92	2.38379	0.0853492	27.9299	1.16e-171	9.34e-170
Zm00001e004387_T001	2038.85	2.38431	0.156453	15.2399	1.92e-52	4.94e-51
Zm00001e031773_T003	610.47	2.38743	0.435373	5.48364	4.17e-08	2.26e-07
Zm00001e015232_T001	1447.36	2.38827	0.11453	20.8527	1.44e-96	6.59e-95
Zm00001e029964_T001	1112.13	2.39094	0.164427	14.5411	6.65e-48	1.59e-46
Zm00001e012793_T002	461.953	2.39156	0.941981	2.53887	0.0111212	0.0288011
Zm00001e030641_T001	176.119	2.39253	0.71753	3.3344	0.000854841	0.00274734
Zm00001e036680_T002	751.381	2.39541	0.397035	6.03324	1.61e-09	9.85e-09
Zm00001e002656_T001	37.5566	2.39561	0.790072	3.03214	0.00242827	0.00723067
Zm00001e000589_T001	600.395	2.39572	0.33502	7.15096	8.62e-13	6.58e-12
Zm00001e033385_T004	583.221	2.4006	0.265378	9.04595	1.48e-19	1.65e-18
Zm00001e011983_T001	2392.08	2.40167	0.0779363	30.8158	1.61e-208	1.64e-206
Zm00001e027555_T002	1736.27	2.40233	0.584172	4.11236	3.92e-05	0.000149865
Zm00001e007734_T002	450.721	2.40306	0.242679	9.90222	4.07e-23	5.26e-22
Zm00001e014709_T002	263.695	2.40779	0.383222	6.28301	3.32e-10	2.14e-09
Zm00001e008040_T002	500.459	2.40867	1.00707	2.39176	0.0167676	0.04148
Zm00001e029889_T001	371.345	2.41116	0.217415	11.0901	1.4e-28	2.18e-27
Zm00001e032378_T001	745.1	2.41291	0.15632	15.4357	9.41e-54	2.48e-52
Zm00001e016400_T001	82.2433	2.41582	0.837727	2.88378	0.00392927	0.0112227
Zm00001e009521_T001	1017.83	2.4183	0.328648	7.35835	1.86e-13	1.47e-12
Zm00001e020057_T001	226.798	2.41988	0.950966	2.54465	0.0109386	0.0283632
Zm00001e016412_T002	1156.54	2.42113	0.34215	7.07623	1.48e-12	1.11e-11
Zm00001e005444_T001	782.086	2.42202	0.307867	7.86709	3.63e-15	3.18e-14
Zm00001e026595_T001	419.259	2.42597	0.493061	4.92022	8.64e-07	4.01e-06
Zm00001e018563_T002	680.528	2.42658	0.505483	4.80051	1.58e-06	7.02e-06
Zm00001e038907_T001	681.454	2.4277	0.25017	9.7042	2.89e-22	3.6e-21
Zm00001e029622_T002	1566.32	2.4293	0.890575	2.72778	0.00637618	0.0174333
Zm00001e013733_T003	286.375	2.43139	0.49402	4.92164	8.58e-07	3.98e-06
Zm00001e007957_T001	89.7465	2.4327	0.380973	6.38548	1.71e-10	1.12e-09
Zm00001e032300_T002	2571.56	2.4361	0.757795	3.21472	0.00130572	0.00407838
Zm00001e013045_T001	2362.34	2.43968	0.157005	15.5389	1.89e-54	5.05e-53
Zm00001e012093_T001	99.1831	2.4419	0.53079	4.60051	4.21e-06	1.79e-05
Zm00001e022127_T002	417.032	2.44236	0.263047	9.28486	1.62e-20	1.88e-19
Zm00001e007633_T001	438.716	2.44261	0.207959	11.7456	7.44e-32	1.28e-30
Zm00001e031024_T001	6945.8	2.44585	0.0628075	38.942	0	0
Zm00001e015709_T001	280.093	2.45052	0.619712	3.95429	7.68e-05	0.000283959
Zm00001e008671_T003	500.264	2.45107	0.292819	8.37059	5.73e-17	5.57e-16
Zm00001e031897_T002	176.137	2.45226	0.262356	9.34705	9.01e-21	1.06e-19
Zm00001e039795_T002	45.1633	2.45421	0.84018	2.92106	0.00348848	0.0100721
Zm00001e034547_T004	276.376	2.45462	1.05155	2.3343	0.0195803	0.0476469
Zm00001e032506_T001	819.021	2.4571	0.129022	19.0441	7.35e-81	2.85e-79
Zm00001e029982_T004	520.846	2.45723	0.697771	3.52154	0.000429055	0.00143857
Zm00001e034062_T005	4954.92	2.46033	0.186012	13.2267	6.15e-40	1.26e-38
Zm00001e023032_T001	336.007	2.46178	0.432769	5.68845	1.28e-08	7.27e-08
Zm00001e025788_T006	447.901	2.46516	0.522909	4.71433	2.43e-06	1.05e-05
Zm00001e035970_T001	117.133	2.46704	0.317454	7.77134	7.77e-15	6.68e-14
Zm00001e026632_T005	214.624	2.47361	0.765754	3.23029	0.00123664	0.0038778
Zm00001e016742_T002	439.81	2.4752	0.568139	4.35667	1.32e-05	5.34e-05
Zm00001e038698_T001	26755.2	2.47865	0.0350369	70.744	0	0
Zm00001e008340_T005	459.956	2.47985	0.641473	3.86587	0.000110695	0.000401514
Zm00001e038839_T001	65.1322	2.48074	0.418401	5.92909	3.05e-09	1.82e-08
Zm00001e001188_T002	180.409	2.48079	0.244455	10.1482	3.37e-24	4.54e-23
Zm00001e037771_T003	443.012	2.484	0.436533	5.6903	1.27e-08	7.2e-08
Zm00001e031627_T001	1356.89	2.48666	0.265102	9.38	6.6e-21	7.83e-20
Zm00001e024350_T001	288.511	2.48889	0.379889	6.55161	5.69e-11	3.84e-10
Zm00001e035777_T001	777.007	2.49502	0.248038	10.059	8.38e-24	1.11e-22
Zm00001e020386_T001	1042.99	2.49711	0.960209	2.60059	0.00930629	0.0245615
Zm00001e011201_T002	970.779	2.49795	1.0226	2.44274	0.0145764	0.03666
Zm00001e002076_T002	87.9046	2.50247	0.335797	7.45232	9.17e-14	7.41e-13
Zm00001e034916_T001	59.4459	2.50433	1.00223	2.49875	0.0124632	0.0318798
Zm00001e031159_T001	516.909	2.5086	0.157415	15.9363	3.55e-57	1.01e-55
Zm00001e005208_T001	4853.08	2.50983	0.0741711	33.8384	5.38e-251	6.76e-249
Zm00001e003105_T001	129.99	2.51347	0.285772	8.79536	1.43e-18	1.51e-17
Zm00001e038420_T002	795.001	2.51432	0.192988	13.0284	8.44e-39	1.68e-37
Zm00001e010910_T001	50.2007	2.51754	0.901336	2.79312	0.00522015	0.0145499
Zm00001e010911_T001	50.2007	2.51754	0.901336	2.79312	0.00522015	0.0145499
Zm00001e021673_T001	31.9999	2.5181	0.705723	3.56811	0.000359569	0.00121922
Zm00001e040944_T001	3493.68	2.52906	0.099544	25.4065	2.14e-142	1.41e-140
Zm00001e018633_T001	663.37	2.53045	0.52768	4.79542	1.62e-06	7.19e-06
Zm00001e005624_T001	1014.47	2.5324	0.804019	3.14968	0.00163452	0.00501849
Zm00001e005668_T005	4765.96	2.53407	0.241764	10.4816	1.05e-25	1.5e-24
Zm00001e003302_T001	74.6548	2.54164	0.447165	5.6839	1.32e-08	7.46e-08
Zm00001e036646_T001	434.331	2.54387	0.305307	8.33216	7.94e-17	7.66e-16
Zm00001e034661_T001	2336.32	2.54544	0.140787	18.08	4.58e-73	1.63e-71
Zm00001e033535_T001	848.406	2.5464	0.586732	4.33996	1.43e-05	5.74e-05
Zm00001e030340_T001	302.026	2.54763	0.304736	8.36011	6.27e-17	6.07e-16
Zm00001e026828_T001	352.023	2.55823	0.218013	11.7343	8.5e-32	1.46e-30
Zm00001e018696_T001	309.113	2.55861	0.309154	8.27617	1.27e-16	1.21e-15
Zm00001e020213_T001	2026.57	2.56105	0.122289	20.9426	2.19e-97	1.01e-95
Zm00001e009798_T001	476.466	2.56387	0.32477	7.89442	2.92e-15	2.57e-14
Zm00001e028299_T001	19762.4	2.56518	0.083659	30.6623	1.81e-206	1.8e-204
Zm00001e023650_T006	808.284	2.56521	0.622508	4.12077	3.78e-05	0.000144738
Zm00001e036230_T001	497.187	2.56551	0.329562	7.7846	6.99e-15	6.03e-14
Zm00001e040821_T001	1708.14	2.56588	0.202131	12.6941	6.37e-37	1.22e-35
Zm00001e034808_T003	4722.61	2.56726	0.0861533	29.7987	4.06e-195	3.76e-193
Zm00001e035394_T001	431.282	2.56905	0.538891	4.76729	1.87e-06	8.21e-06
Zm00001e002984_T005	258.89	2.56939	0.889344	2.88908	0.00386373	0.0110519
Zm00001e008709_T001	63998.8	2.56956	0.0432273	59.443	0	0
Zm00001e002073_T002	310.741	2.57164	0.250919	10.2489	1.2e-24	1.64e-23
Zm00001e039425_T001	163.288	2.57337	0.254955	10.0934	5.91e-24	7.89e-23
Zm00001e021639_T001	126.898	2.57368	0.880798	2.92198	0.00347809	0.0100446
Zm00001e004971_T002	439.282	2.5738	1.01097	2.54587	0.0109004	0.0282738
Zm00001e019457_T001	683.192	2.57414	0.842317	3.05602	0.00224294	0.00671081
Zm00001e016742_T005	266.428	2.57456	0.721024	3.57069	0.000356039	0.00120831
Zm00001e041543_T003	347.954	2.57569	0.803246	3.20661	0.0013431	0.0041872
Zm00001e011899_T001	2068.93	2.57756	0.147972	17.4193	5.89e-68	1.95e-66
Zm00001e013081_T001	1273.54	2.58175	0.280075	9.21807	3.03e-20	3.47e-19
Zm00001e026325_T001	184.711	2.58444	0.497905	5.19063	2.1e-07	1.06e-06
Zm00001e006300_T001	1203.26	2.58513	0.305873	8.45165	2.87e-17	2.83e-16
Zm00001e027334_T001	693.673	2.5863	0.814951	3.17357	0.00150577	0.00465225
Zm00001e028326_T005	597.2	2.58848	0.906569	2.85525	0.00430027	0.0122054
Zm00001e034996_T002	864.672	2.59041	0.467666	5.53902	3.04e-08	1.67e-07
Zm00001e013290_T001	290.192	2.59717	0.37775	6.87536	6.18e-12	4.47e-11
Zm00001e026226_T002	11801.7	2.59758	0.0879462	29.536	9.94e-192	8.96e-190
Zm00001e005000_T002	9524.84	2.59816	0.221581	11.7256	9.42e-32	1.61e-30
Zm00001e025195_T001	265.908	2.59878	0.294815	8.81494	1.2e-18	1.28e-17
Zm00001e020387_T001	413.821	2.60021	0.608154	4.27559	1.91e-05	7.56e-05
Zm00001e008475_T004	1231.43	2.60301	0.864809	3.00992	0.00261314	0.00772932
Zm00001e030239_T002	351.002	2.60556	1.03088	2.52751	0.0114874	0.0296432
Zm00001e003389_T001	2889.47	2.60586	1.06703	2.44217	0.0145994	0.03671
Zm00001e035483_T001	103.432	2.60612	0.501727	5.1943	2.05e-07	1.04e-06
Zm00001e017214_T003	139.758	2.60715	0.918443	2.83867	0.00453024	0.0128156
Zm00001e005055_T003	686.194	2.60872	1.02911	2.53492	0.0112472	0.0290818
Zm00001e012669_T001	145.012	2.61027	0.412486	6.32814	2.48e-10	1.61e-09
Zm00001e013550_T001	557.364	2.61477	0.253041	10.3334	4.98e-25	6.93e-24
Zm00001e003532_T006	152.103	2.61553	0.841933	3.10658	0.00189267	0.00574543
Zm00001e040160_T001	61.5865	2.6193	0.835296	3.13578	0.00171398	0.00524366
Zm00001e035621_T001	94.4047	2.61987	0.485646	5.3946	6.87e-08	3.65e-07
Zm00001e014483_T001	19.2004	2.62001	0.865474	3.02726	0.00246785	0.00733716
Zm00001e041111_T006	483.648	2.62443	0.642454	4.085	4.41e-05	0.00016764
Zm00001e013097_T001	727.571	2.62636	0.12798	20.5216	1.38e-93	6.12e-92
Zm00001e023650_T004	144.775	2.62779	1.13495	2.31534	0.0205944	0.0498208
Zm00001e004201_T001	35.3427	2.63119	1.06187	2.47788	0.0132165	0.0336207
Zm00001e014420_T001	1160.81	2.63626	0.128736	20.478	3.39e-93	1.49e-91
Zm00001e033616_T001	611.028	2.6425	0.303929	8.69449	3.48e-18	3.61e-17
Zm00001e031608_T001	719.625	2.64497	1.07803	2.45351	0.014147	0.0356966
Zm00001e005900_T002	403.8	2.64682	0.20904	12.6618	9.63e-37	1.83e-35
Zm00001e015897_T001	2830.49	2.65388	0.0932706	28.4535	4.41e-178	3.62e-176
Zm00001e016396_T001	276.271	2.6543	0.578101	4.59141	4.4e-06	1.87e-05
Zm00001e033097_T004	177.732	2.65582	0.29637	8.96114	3.21e-19	3.53e-18
Zm00001e005732_T002	161.68	2.65747	0.830938	3.19816	0.00138308	0.0042985
Zm00001e029593_T003	903.1	2.66243	0.317552	8.38423	5.11e-17	4.97e-16
Zm00001e018676_T001	1869.64	2.66873	0.357284	7.46947	8.05e-14	6.52e-13
Zm00001e031449_T001	564.94	2.66934	1.01569	2.6281	0.00858627	0.0228144
Zm00001e004610_T001	10366.9	2.67195	0.178943	14.9318	2.05e-50	5.07e-49
Zm00001e017542_T001	268.588	2.67259	0.931862	2.86801	0.00413066	0.0117514
Zm00001e037444_T001	1554.26	2.67632	0.745654	3.58922	0.000331665	0.00113074
Zm00001e010457_T001	5352.8	2.68067	0.139943	19.1554	8.72e-82	3.41e-80
Zm00001e014846_T003	2452.73	2.68326	0.959553	2.79637	0.00516801	0.0144211
Zm00001e006047_T001	179.266	2.68404	0.304063	8.82725	1.07e-18	1.15e-17
Zm00001e000750_T001	291.102	2.68713	0.710541	3.7818	0.000155697	0.00055464
Zm00001e031262_T001	1813.65	2.69199	0.10623	25.3411	1.13e-141	7.39e-140
Zm00001e012695_T005	1290.67	2.69726	0.472512	5.70834	1.14e-08	6.51e-08
Zm00001e018051_T002	242.79	2.69753	0.453524	5.94793	2.72e-09	1.63e-08
Zm00001e027642_T001	73.5241	2.69772	1.07169	2.51726	0.0118273	0.0304285
Zm00001e027707_T002	983.774	2.69968	0.860893	3.13591	0.00171324	0.00524207
Zm00001e034545_T001	161.662	2.70078	0.619796	4.35753	1.32e-05	5.32e-05
Zm00001e032426_T002	134.958	2.70129	0.527031	5.12549	2.97e-07	1.47e-06
Zm00001e015980_T001	1556.32	2.70427	0.104049	25.9904	6.36e-149	4.4e-147
Zm00001e032826_T001	467.643	2.70913	0.197341	13.7282	6.88e-43	1.51e-41
Zm00001e023079_T002	481.666	2.70931	0.486231	5.57206	2.52e-08	1.39e-07
Zm00001e017352_T001	392.025	2.71153	0.183513	14.7757	2.1e-49	5.11e-48
Zm00001e018929_T004	246.068	2.71176	0.455171	5.95767	2.56e-09	1.54e-08
Zm00001e002112_T001	2380.01	2.71324	0.116836	23.2227	2.68e-119	1.53e-117
Zm00001e041756_T001	6486.46	2.71539	0.0567641	47.8364	0	0
Zm00001e035136_T001	855.05	2.72255	0.27962	9.7366	2.1e-22	2.64e-21
Zm00001e025489_T002	61.7149	2.72859	1.00624	2.71167	0.00669447	0.0182281
Zm00001e041181_T002	1504.04	2.73141	1.06311	2.56927	0.0101913	0.0266136
Zm00001e022865_T001	78.4468	2.73683	1.0448	2.61949	0.00880622	0.0233451
Zm00001e006184_T001	215.944	2.73971	0.621842	4.40579	1.05e-05	4.31e-05
Zm00001e019831_T003	2882	2.73986	0.366101	7.48389	7.22e-14	5.86e-13
Zm00001e000381_T001	206.634	2.74193	1.18232	2.31911	0.0203893	0.049392
Zm00001e012438_T002	7651.53	2.74211	0.323945	8.46476	2.57e-17	2.54e-16
Zm00001e021880_T001	162.578	2.7451	0.801922	3.42315	0.00061901	0.00203326
Zm00001e009362_T002	418.147	2.7457	0.237346	11.5683	5.96e-31	9.92e-30
Zm00001e033043_T001	551.285	2.74632	0.157615	17.4242	5.4e-68	1.79e-66
Zm00001e030222_T001	2531.26	2.74885	0.17755	15.4821	4.58e-54	1.22e-52
Zm00001e019349_T001	382.695	2.75609	0.387906	7.10505	1.2e-12	9.11e-12
Zm00001e008508_T001	2363.5	2.75653	0.620619	4.44158	8.93e-06	3.68e-05
Zm00001e031765_T002	33.381	2.75686	0.971829	2.83678	0.00455716	0.0128839
Zm00001e019772_T001	27.3726	2.76133	0.896247	3.08099	0.00206314	0.00621309
Zm00001e010897_T001	494.921	2.76707	0.273172	10.1294	4.09e-24	5.5e-23
Zm00001e012938_T002	1240.71	2.76902	0.366059	7.56441	3.9e-14	3.22e-13
Zm00001e031455_T009	443.579	2.77012	0.776061	3.56947	0.000357709	0.00121345
Zm00001e011704_T001	261.54	2.77252	0.236782	11.7092	1.14e-31	1.95e-30
Zm00001e009390_T001	6.44601	2.77384	1.05069	2.64001	0.0082904	0.0221071
Zm00001e005432_T001	2106.02	2.78178	0.327298	8.49921	1.91e-17	1.9e-16
Zm00001e039764_T001	361.565	2.78278	0.326369	8.5265	1.51e-17	1.51e-16
Zm00001e024288_T001	487.673	2.78445	0.154859	17.9806	2.77e-72	9.73e-71
Zm00001e006760_T001	3634.11	2.79214	0.135608	20.5899	3.38e-94	1.51e-92
Zm00001e012610_T001	176.76	2.79235	0.390669	7.1476	8.83e-13	6.73e-12
Zm00001e031763_T004	47.472	2.79328	0.769017	3.63227	0.000280938	0.000968524
Zm00001e037141_T001	2054.18	2.79797	0.124176	22.5323	2e-112	1.04e-110
Zm00001e003677_T002	241.41	2.80894	0.867825	3.23676	0.00120895	0.00379614
Zm00001e030401_T001	783.752	2.81179	0.484534	5.80308	6.51e-09	3.79e-08
Zm00001e034410_T001	3109.5	2.81804	0.0858854	32.8116	4.03e-236	4.7e-234
Zm00001e006066_T001	239.211	2.81836	1.17948	2.3895	0.0168715	0.0416968
Zm00001e039136_T001	522.58	2.81908	0.221914	12.7035	5.66e-37	1.08e-35
Zm00001e030443_T001	1149.57	2.82239	0.108567	25.9966	5.41e-149	3.75e-147
Zm00001e013756_T002	1802.07	2.824	1.09332	2.58296	0.00979578	0.0256913
Zm00001e036494_T003	228.87	2.8274	0.857325	3.29793	0.000973999	0.00310267
Zm00001e018137_T001	1535.65	2.82757	0.371589	7.6094	2.75e-14	2.29e-13
Zm00001e029876_T003	416.412	2.82794	0.310346	9.11223	8.07e-20	9.1e-19
Zm00001e008507_T003	818.234	2.82859	0.512509	5.5191	3.41e-08	1.87e-07
Zm00001e033097_T001	143.724	2.83041	0.527319	5.36755	7.98e-08	4.21e-07
Zm00001e005784_T004	1117.45	2.83183	0.78791	3.5941	0.00032552	0.00111127
Zm00001e013643_T003	808.542	2.83241	0.996925	2.84115	0.00449515	0.0127226
Zm00001e004858_T001	612.657	2.83274	0.303626	9.32973	1.06e-20	1.24e-19
Zm00001e035069_T003	6.69593	2.835	1.21602	2.33137	0.0197338	0.0479801
Zm00001e027716_T001	190.764	2.83854	0.590164	4.80975	1.51e-06	6.73e-06
Zm00001e001588_T001	2629.27	2.83995	0.922971	3.07696	0.00209122	0.00629354
Zm00001e027442_T001	211.314	2.8419	0.574641	4.94552	7.59e-07	3.56e-06
Zm00001e021334_T001	798.327	2.84385	0.240612	11.8193	3.1e-32	5.37e-31
Zm00001e012525_T001	438.506	2.84467	0.175777	16.1834	6.61e-59	1.91e-57
Zm00001e037636_T001	1527.32	2.85088	0.143688	19.8407	1.32e-87	5.52e-86
Zm00001e003404_T001	2018.92	2.85128	0.859947	3.31565	0.000914297	0.00292499
Zm00001e019350_T001	1001.11	2.85425	0.213809	13.3495	1.19e-40	2.48e-39
Zm00001e031263_T001	168.435	2.85502	0.599089	4.76561	1.88e-06	8.27e-06
Zm00001e038295_T001	20.3636	2.85815	0.902721	3.16615	0.00154472	0.00476241
Zm00001e017058_T001	333.266	2.85871	0.29313	9.75235	1.8e-22	2.27e-21
Zm00001e014353_T001	3383.24	2.86011	0.0891406	32.0854	7.05e-226	7.79e-224
Zm00001e001947_T001	622.763	2.86073	0.46363	6.17029	6.82e-10	4.3e-09
Zm00001e018200_T002	1186.16	2.86445	1.12921	2.53668	0.0111911	0.0289602
Zm00001e025944_T001	705.129	2.86602	0.820846	3.49154	0.00048024	0.00160043
Zm00001e006489_T001	3809.41	2.88388	0.104794	27.5196	1.02e-166	7.96e-165
Zm00001e035999_T001	369.865	2.89291	0.63097	4.58487	4.54e-06	1.93e-05
Zm00001e018676_T002	516.783	2.89455	0.532969	5.43099	5.6e-08	3.01e-07
Zm00001e041180_T005	371.168	2.90367	0.339708	8.54755	1.26e-17	1.27e-16
Zm00001e032284_T002	984.588	2.90979	0.814001	3.57468	0.000350661	0.0011918
Zm00001e007963_T001	980.734	2.91123	0.156194	18.6385	1.57e-77	5.86e-76
Zm00001e031476_T001	448.31	2.91329	0.188089	15.4889	4.12e-54	1.1e-52
Zm00001e012849_T004	276.18	2.91401	0.231793	12.5716	3.02e-36	5.68e-35
Zm00001e037861_T001	345.361	2.91448	0.345426	8.43735	3.25e-17	3.19e-16
Zm00001e020817_T001	89.3567	2.91484	0.7331	3.97605	7.01e-05	0.000260286
Zm00001e031626_T001	94.4345	2.9154	0.96621	3.01736	0.00254987	0.00755864
Zm00001e028750_T001	307.158	2.91992	0.2118	13.7863	3.08e-43	6.78e-42
Zm00001e016556_T001	31.8162	2.92552	0.636836	4.59384	4.35e-06	1.85e-05
Zm00001e028294_T001	128.414	2.92599	0.877003	3.33635	0.000848874	0.00272892
Zm00001e038198_T001	439.381	2.92617	0.482747	6.0615	1.35e-09	8.31e-09
Zm00001e040466_T001	226.673	2.92867	0.417109	7.02135	2.2e-12	1.63e-11
Zm00001e030719_T001	725.131	2.93191	0.417124	7.02886	2.08e-12	1.55e-11
Zm00001e017074_T001	99.7433	2.93203	0.555419	5.27896	1.3e-07	6.72e-07
Zm00001e000201_T001	81.9762	2.93369	0.927544	3.16285	0.00156232	0.0048128
Zm00001e029664_T001	35.6958	2.93542	0.677605	4.33205	1.48e-05	5.94e-05
Zm00001e029350_T001	23.138	2.93671	0.717485	4.09306	4.26e-05	0.000162188
Zm00001e001470_T001	253.554	2.94267	0.463158	6.35349	2.1e-10	1.38e-09
Zm00001e027086_T001	545.982	2.94509	0.524172	5.61855	1.93e-08	1.08e-07
Zm00001e015946_T001	78.9493	2.94704	0.742087	3.97129	7.15e-05	0.000265416
Zm00001e035132_T001	18917.2	2.95292	0.0386765	76.3493	0	0
Zm00001e025992_T001	362.84	2.95381	1.0123	2.91792	0.00352378	0.0101677
Zm00001e001041_T002	23.3665	2.95415	1.22637	2.40885	0.0160028	0.0398011
Zm00001e002491_T004	186.975	2.95665	0.709311	4.16834	3.07e-05	0.000118871
Zm00001e035102_T001	2887.38	2.96343	0.111747	26.5191	5.84e-155	4.24e-153
Zm00001e031555_T001	202.96	2.9653	0.407593	7.27516	3.46e-13	2.7e-12
Zm00001e037222_T001	65.5138	2.96842	0.40072	7.40771	1.29e-13	1.03e-12
Zm00001e023787_T001	12.7945	2.96966	1.06236	2.79534	0.00518455	0.0144594
Zm00001e033867_T002	393.97	2.97032	0.468529	6.33967	2.3e-10	1.5e-09
Zm00001e010983_T003	1444.44	2.97626	0.889692	3.34527	0.000822021	0.00264738
Zm00001e017031_T003	3289.1	2.97653	1.12443	2.64715	0.0081174	0.0216858
Zm00001e013917_T004	2855.57	2.97955	0.0799489	37.2682	5.37e-304	8.79e-302
Zm00001e039778_T001	182.367	2.98205	0.900205	3.31263	0.000924229	0.00295431
Zm00001e039019_T001	15155.8	2.98271	0.0728663	40.934	0	0
Zm00001e005676_T006	1215.18	2.98635	0.880022	3.39349	0.000690077	0.00224625
Zm00001e016564_T003	660.224	2.98784	0.463787	6.44226	1.18e-10	7.82e-10
Zm00001e036084_T003	170.239	2.99576	0.372742	8.03708	9.2e-16	8.37e-15
Zm00001e040457_T001	33.4673	3.00304	0.639599	4.69519	2.66e-06	1.15e-05
Zm00001e003196_T003	1173.97	3.00398	1.28522	2.33733	0.0194219	0.0472956
Zm00001e040079_T001	953.301	3.01229	0.132063	22.8095	3.69e-115	1.98e-113
Zm00001e000833_T001	2248.88	3.01511	0.0742314	40.6177	0	0
Zm00001e040380_T002	295.522	3.02062	1.2634	2.39087	0.0168085	0.0415634
Zm00001e034047_T004	181.347	3.0236	0.614295	4.92207	8.56e-07	3.98e-06
Zm00001e029090_T001	128.43	3.02464	0.511081	5.91812	3.26e-09	1.94e-08
Zm00001e020077_T002	767.037	3.02642	0.139223	21.7379	8.99e-105	4.44e-103
Zm00001e023922_T001	480.422	3.03544	0.326844	9.28712	1.59e-20	1.84e-19
Zm00001e038072_T001	393.022	3.04009	0.269285	11.2895	1.48e-29	2.37e-28
Zm00001e015469_T002	84.3	3.04108	1.0046	3.02714	0.00246881	0.00733906
Zm00001e023863_T001	1020.98	3.04316	0.446231	6.81968	9.12e-12	6.53e-11
Zm00001e033095_T001	60.7844	3.04378	0.61498	4.9494	7.44e-07	3.5e-06
Zm00001e007797_T001	2797.58	3.04401	0.110715	27.4942	2.06e-166	1.6e-164
Zm00001e033203_T001	213.239	3.04411	0.288049	10.568	4.19e-26	6.07e-25
Zm00001e015083_T004	3660.82	3.05521	1.05613	2.89284	0.00381779	0.0109354
Zm00001e021628_T001	119.528	3.0554	0.705114	4.3332	1.47e-05	5.91e-05
Zm00001e021146_T001	23.0258	3.0581	0.845906	3.61517	0.000300146	0.00102937
Zm00001e016072_T001	322.036	3.06037	0.307664	9.94711	2.6e-23	3.38e-22
Zm00001e025967_T002	8814.72	3.06356	0.895708	3.42027	0.000625583	0.00205135
Zm00001e022475_T002	240.87	3.06653	1.27085	2.41297	0.0158231	0.039433
Zm00001e042116_T001	65.8073	3.06786	0.50432	6.08316	1.18e-09	7.31e-09
Zm00001e004686_T001	8270.41	3.07224	0.0866179	35.4689	1.48e-275	2.14e-273
Zm00001e004685_T003	191.248	3.07242	0.835581	3.67699	0.000236006	0.000820975
Zm00001e018083_T002	40528.8	3.07765	0.0235855	130.489	0	0
Zm00001e019297_T001	1315.71	3.08082	0.194336	15.853	1.34e-56	3.76e-55
Zm00001e010667_T001	362.767	3.08322	1.24463	2.47721	0.0132415	0.033673
Zm00001e037126_T003	625.476	3.09054	0.522147	5.91891	3.24e-09	1.93e-08
Zm00001e027707_T003	978.87	3.0913	0.522181	5.91998	3.22e-09	1.92e-08
Zm00001e001557_T002	2411.51	3.09887	0.571208	5.42511	5.79e-08	3.11e-07
Zm00001e026904_T001	23.6694	3.10436	0.865948	3.58492	0.000337179	0.0011487
Zm00001e006948_T001	696.657	3.10453	0.413973	7.49935	6.41e-14	5.23e-13
Zm00001e012080_T004	3506.65	3.11277	1.10504	2.81689	0.00484918	0.0136178
Zm00001e001573_T003	1475.14	3.11679	0.280397	11.1156	1.05e-28	1.64e-27
Zm00001e013217_T001	384.298	3.11689	1.00902	3.08904	0.00200802	0.0060629
Zm00001e034507_T001	363.451	3.12869	0.946232	3.30648	0.000944773	0.00301635
Zm00001e012269_T002	216.623	3.13216	0.606803	5.16174	2.45e-07	1.23e-06
Zm00001e015550_T005	437.044	3.13886	0.940314	3.3381	0.000843531	0.00271212
Zm00001e032761_T001	1100.57	3.13888	0.2259	13.895	6.79e-44	1.51e-42
Zm00001e038666_T001	130.442	3.15168	0.477005	6.60724	3.92e-11	2.67e-10
Zm00001e026962_T001	776.072	3.15824	1.17824	2.68047	0.00735192	0.0198335
Zm00001e042513_T001	114.948	3.16234	0.344619	9.17634	4.46e-20	5.07e-19
Zm00001e001374_T001	3927.15	3.16784	0.0554362	57.144	0	0
Zm00001e010495_T002	337.803	3.16836	0.783617	4.04325	5.27e-05	0.000198896
Zm00001e038448_T001	111104	3.1715	0.0202575	156.559	0	0
Zm00001e006311_T001	768.565	3.17401	0.245337	12.9373	2.77e-38	5.48e-37
Zm00001e030027_T001	478.312	3.17473	0.458936	6.91759	4.59e-12	3.34e-11
Zm00001e012461_T003	413.654	3.1824	1.16834	2.72386	0.00645241	0.0176209
Zm00001e033145_T003	261.936	3.18578	0.867909	3.67064	0.000241947	0.0008405
Zm00001e004376_T001	112.186	3.18761	0.537754	5.92764	3.07e-09	1.84e-08
Zm00001e019602_T002	268.122	3.18894	0.681859	4.67683	2.91e-06	1.26e-05
Zm00001e028402_T002	318.497	3.19627	0.521233	6.13212	8.67e-10	5.44e-09
Zm00001e015614_T002	636.487	3.20054	0.784954	4.07736	4.56e-05	0.000172847
Zm00001e002643_T001	533.42	3.20243	0.315536	10.1492	3.34e-24	4.5e-23
Zm00001e014869_T002	1048.43	3.20589	0.205096	15.6312	4.46e-55	1.21e-53
Zm00001e003218_T001	190.879	3.20601	0.8465	3.78737	0.000152252	0.000543292
Zm00001e016706_T001	82.1097	3.2064	0.758186	4.22904	2.35e-05	9.21e-05
Zm00001e007095_T001	5782.71	3.20649	0.0509075	62.9867	0	0
Zm00001e030222_T002	2026.65	3.21121	0.227131	14.1381	2.21e-45	5.06e-44
Zm00001e034227_T001	1997.8	3.213	0.122518	26.2248	1.38e-151	9.78e-150
Zm00001e036494_T001	86.8851	3.22203	0.890404	3.61861	0.000296188	0.00101655
Zm00001e021267_T004	129.81	3.2247	1.01588	3.17429	0.00150203	0.00464318
Zm00001e004827_T001	401.18	3.22547	0.178558	18.064	6.12e-73	2.17e-71
Zm00001e029975_T001	85.4814	3.22819	0.387996	8.32017	8.78e-17	8.44e-16
Zm00001e023597_T002	38.6184	3.22892	0.840731	3.84062	0.000122726	0.000441958
Zm00001e016243_T005	12.9503	3.24065	1.31872	2.45743	0.0139936	0.0353406
Zm00001e012393_T004	388.129	3.24258	1.3117	2.47206	0.0134339	0.0340984
Zm00001e022718_T003	193.437	3.24581	0.871037	3.72637	0.000194254	0.000682103
Zm00001e016557_T001	62.7423	3.24824	0.513658	6.32375	2.55e-10	1.66e-09
Zm00001e040038_T001	1416.97	3.25492	0.482395	6.74741	1.51e-11	1.06e-10
Zm00001e027911_T001	45.669	3.25907	1.04838	3.10867	0.00187929	0.00570855
Zm00001e019504_T001	166.975	3.27111	1.18108	2.76959	0.00561272	0.0155391
Zm00001e002136_T002	488.621	3.2718	1.24228	2.6337	0.00844605	0.0224758
Zm00001e011194_T002	2764.47	3.27943	0.331543	9.89141	4.54e-23	5.84e-22
Zm00001e021671_T001	62.0176	3.28265	0.584286	5.61822	1.93e-08	1.08e-07
Zm00001e019694_T001	123.668	3.28414	0.489852	6.70435	2.02e-11	1.41e-10
Zm00001e032825_T001	396.35	3.2842	0.775766	4.23349	2.3e-05	9.05e-05
Zm00001e034624_T001	108.901	3.28465	1.13301	2.89905	0.0037429	0.0107409
Zm00001e035582_T002	750.378	3.29413	0.144717	22.7626	1.08e-114	5.74e-113
Zm00001e020253_T003	423.592	3.29607	0.295549	11.1524	6.97e-29	1.09e-27
Zm00001e012566_T001	12823.5	3.30993	0.0692263	47.8132	0	0
Zm00001e037573_T002	496.426	3.31018	0.680051	4.86755	1.13e-06	5.13e-06
Zm00001e003327_T001	1098.97	3.31773	0.95945	3.45795	0.000544309	0.00180276
Zm00001e003962_T001	3788.64	3.31779	0.0864623	38.3727	0	0
Zm00001e001373_T001	750.998	3.32265	0.161792	20.5365	1.02e-93	4.51e-92
Zm00001e020142_T001	566.596	3.32849	0.161147	20.655	8.79e-95	3.96e-93
Zm00001e000278_T001	4338.24	3.32937	0.173421	19.1982	3.83e-82	1.51e-80
Zm00001e035999_T002	459.438	3.34044	0.289653	11.5325	9.04e-31	1.49e-29
Zm00001e021579_T001	612.742	3.34185	0.276217	12.0986	1.07e-33	1.92e-32
Zm00001e012826_T001	327.057	3.34566	0.288702	11.5886	4.7e-31	7.84e-30
Zm00001e015411_T004	792.114	3.34711	0.980942	3.41214	0.00064456	0.00210879
Zm00001e017184_T001	194.012	3.34791	0.421035	7.95163	1.84e-15	1.64e-14
Zm00001e000343_T003	770.78	3.34943	1.20618	2.77688	0.00548831	0.0152239
Zm00001e032469_T002	289.766	3.34944	0.674247	4.96767	6.78e-07	3.2e-06
Zm00001e007028_T002	1085.26	3.3606	0.286722	11.7208	9.98e-32	1.71e-30
Zm00001e019104_T002	2659.09	3.36804	1.13427	2.96935	0.0029843	0.00872768
Zm00001e026461_T001	102.599	3.36808	0.514189	6.55028	5.74e-11	3.88e-10
Zm00001e041137_T005	231.444	3.36978	1.29326	2.60564	0.00917022	0.0242322
Zm00001e010488_T002	1575.39	3.37052	0.211501	15.9362	3.56e-57	1.01e-55
Zm00001e026226_T001	649.155	3.37372	0.928734	3.63259	0.000280586	0.000967598
[truncated: 1,227 more rows]
