# Supplementary material for: Transcriptome profiling provides insights into the molecular mechanisms of maize kernel and silk development
Source: BMC Genom Data. 2021 Aug 21;22:28. doi: 10.1186/s12863-021-00981-4 (PMC8379809; doi:10.1186/s12863-021-00981-4)
Supplement: Supplementary file 7 — Additional file 7: Table S5. Average expression of differentially expressed TFs. [file 12863_2021_981_MOESM7_ESM.xlsx]

## Sheet: TF
Average expression of differentially expressed TFs
Transcript_id	TF_name	KSP	KUP	SSP	SUP
Zm00001e042142_T001	NAC	0.96058	6.7898	8.29603	7.84639
Zm00001e042141_T001	NAC	5.53066	61.2999	68.8061	61.6802
Zm00001e041747_T006	bZIP	0.432682	3.92888	6.49109	2.60654
Zm00001e041747_T002	bZIP	0	4.94911	12.8757	39.5761
Zm00001e041747_T001	bZIP	0	1.75175	4.85697	0.563877
Zm00001e041573_T001	GRF	2.31852	15.2439	0	1.79478
Zm00001e041565_T001	LFY	0.307273	17.9607	0.296098	0.0793085
Zm00001e041332_T002	GATA	10.0448	1.95356	2.85234	2.27657
Zm00001e040675_T002	bHLH	0.118934	12.2325	2.71595	0.106835
Zm00001e040675_T001	bHLH	0.103173	50.7174	1.74479	0
Zm00001e040384_T001	MYB	0.201632	1.84065	0	0
Zm00001e040380_T002	bHLH	1.41965	10.6517	3.31567	0.431392
Zm00001e040380_T001	bHLH	0.60915	4.12906	1.38088	1.404
Zm00001e040378_T001	bHLH	0.283235	2.1134	0.560322	3.30483
Zm00001e040369_T001	WRKY	0.219871	0.534095	4.09429	1.0044
Zm00001e040212_T001	NAC	5.16368	31.4607	6.07685	7.42084
Zm00001e040205_T003	C3H	30.3788	3.91521	7.13977	8.90544
Zm00001e040205_T002	C3H	0.157256	27.5771	10.0356	7.00171
Zm00001e040205_T001	C3H	14.9234	2.84772	3.29959	3.69183
Zm00001e040186_T003	bHLH	0.078188	16.5799	1.51876	0
Zm00001e040186_T002	bHLH	0	189.948	0.930451	0.0444775
Zm00001e040186_T001	bHLH	1.44739	0.090725	41.324	0.291316
Zm00001e040155_T001	MYB	10.2303	0	0	0
Zm00001e040056_T001	Nin-like	3.42132	0.0481085	0	0
Zm00001e040033_T001	ERF	0.392962	2.98591	2.11445	0.434322
Zm00001e040028_T001	B3	5.82078	1.63367	1.61769	1.74304
Zm00001e039774_T002	MIKC_MADS	7.9687	13.2311	0.473814	3.49256
Zm00001e039756_T001	MYB	0.044219	3.22622	0	0
Zm00001e039528_T004	WRKY	1.53343	32.4737	1.32491	3.18113
Zm00001e039485_T003	C2H2	1.80364	20.9961	3.91615	3.69317
Zm00001e039469_T001	GATA	4.29241	0	0	0
Zm00001e039468_T001	GATA	2.392	0	0	0
Zm00001e039246_T001	NAC	2.89094	24.5362	30.3229	41.364
Zm00001e039048_T003	MIKC_MADS	3.44466	0.848962	0.472981	0.216045
Zm00001e038901_T001	HD-ZIP	1.99572	7.3312	0.0763875	1.33223
Zm00001e038765_T002	bHLH	0	0.132474	1.97155	0.311816
Zm00001e038716_T003	MIKC_MADS	0	6.231	13.9546	1.21731
Zm00001e038716_T001	MIKC_MADS	3.23714	0.642066	1.69357	1.22905
Zm00001e038582_T001	LBD	5.6516	1.33813	0.364596	0.459587
Zm00001e038277_T002	EIL	0	0	0	49.0727
Zm00001e038277_T001	EIL	6.33511	59.8151	17.7676	9.32555
Zm00001e038237_T001	bZIP	3.60561	10.3794	0	0.761369
Zm00001e038099_T001	B3	0.0450315	0.320703	2.19824	2.75933
Zm00001e038072_T001	C2H2	0	0.24218	10.3901	1.32643
Zm00001e037983_T001	bHLH	5.96086	47.2265	11.7519	3.79206
Zm00001e037876_T002	GATA	2.40633	16.9348	0.073455	0
Zm00001e037748_T002	NF-YC	0.167323	3.169	0.328375	0
Zm00001e037731_T001	G2-like	0.0417635	2.34285	0	0.0762325
Zm00001e037706_T002	CO-like	9.6602	60.2059	23.4894	118.848
Zm00001e037606_T001	C2H2	0.314508	4.58446	0.720078	0.998579
Zm00001e037598_T001	bHLH	2.56805	7.92164	0.0884105	8.60654
Zm00001e037518_T001	ERF	3.21762	0	0	0
Zm00001e037416_T001	MYB	1.9269	0.0049645	0.0168725	0.024212
Zm00001e037404_T001	ERF	0.568137	29.6859	0	0.237847
Zm00001e037325_T002	bZIP	0.206091	0.078469	0.139521	4.62132
Zm00001e036848_T001	NF-YB	30.8392	0.015781	0	0.038021
Zm00001e036635_T001	GRAS	2.96728	0.853687	0	0
Zm00001e036545_T001	HD-ZIP	3.64829	15.4762	0.873243	7.26066
Zm00001e036261_T001	bHLH	16.3131	13.6265	3.06634	0.75253
Zm00001e036224_T001	GRF	0.490171	8.55142	0.014962	0.068525
Zm00001e036127_T002	M-type_MADS	0	0	2.24704	0
Zm00001e036117_T001	TCP	0.500054	3.98689	1.5516	1.44944
Zm00001e035899_T001	EIL	0.0257325	7.25259	0.281096	0.085699
Zm00001e035837_T001	ERF	35.7582	80.2612	0.85415	0.035168
Zm00001e035652_T002	MYB	3.73338	5.92186	0	0.255416
Zm00001e035619_T003	MYB	0.428387	4.27641	1.67792	4.3559
Zm00001e035526_T003	NF-YA	4.63196	2.63643	0	0.952905
Zm00001e035509_T002	MIKC_MADS	0.536432	4.51796	2.47229	2.96086
Zm00001e035411_T001	GRAS	0.262136	0.957624	0.091827	3.10721
Zm00001e035368_T003	HD-ZIP	0.731631	81.8429	4.58824	5.9877
Zm00001e035296_T001	C2H2	4.13921	0.0613695	0.094154	1.7485
Zm00001e035219_T003	bHLH	0	0.453696	0.0716235	2.65275
Zm00001e035074_T001	Dof	0.742993	25.8813	2.84507	2.50867
Zm00001e034928_T003	Nin-like	0.939388	0.028458	1.31748	5.08363
Zm00001e034798_T001	SRS	0.105971	2.21448	3.89386	5.32028
Zm00001e034740_T001	ERF	0.607706	9.63929	18.3564	0.923783
Zm00001e034725_T001	bZIP	15.0301	0	0.028897	0
Zm00001e034661_T001	ERF	3.76655	1.02578	44.794	8.08117
Zm00001e034658_T003	bHLH	0	11.1493	1.48015	13.6502
Zm00001e034628_T001	SBP	0.528156	3.26698	0.11159	0.585839
Zm00001e034535_T007	bZIP	15.8666	0	0	0
Zm00001e034345_T001	HSF	6.58763	8.45804	80.6944	17.8216
Zm00001e034308_T001	HD-ZIP	0.613	3.37163	3.60753	5.59113
Zm00001e034148_T001	WRKY	0.38332	3.20109	2.11306	0.131349
Zm00001e033862_T001	WRKY	0.805967	16.6351	9.95367	3.36424
Zm00001e033860_T001	WRKY	0.259817	6.8541	5.01047	3.02027
Zm00001e033790_T001	ERF	12.1665	2.03765	3.16041	2.31608
Zm00001e033757_T002	G2-like	20.6976	1.6825	20.1983	24.6982
Zm00001e033757_T001	G2-like	0	7.91309	0	0.52588
Zm00001e033519_T001	MYB	6.27505	33.6262	18.4352	17.0125
Zm00001e033159_T003	AP2	1.9654	5.76853	0	0.435037
Zm00001e032953_T001	bZIP	20.0741	0.0098755	0.0771615	0
Zm00001e032845_T003	YABBY	31.8021	270.677	0.279458	0.491525
Zm00001e032761_T001	TALE	1.81841	8.11505	13.0376	1.55934
Zm00001e032703_T001	MIKC_MADS	7.44737	89.6092	2.67678	8.32252
Zm00001e032639_T001	C2H2	1.08736	9.73421	0.037615	0.0421435
Zm00001e032412_T001	Trihelix	4.03368	21.4807	9.1964	7.1089
Zm00001e032325_T001	RAV	0.085749	6.67888	5.33104	5.02758
Zm00001e032246_T002	C2H2	0.505003	1.44701	5.85279	0.360513
Zm00001e032189_T001	WRKY	0.095487	0.576989	1.75342	3.5681
Zm00001e032150_T001	LBD	4.45178	0.0398005	0.026095	0
Zm00001e032135_T002	ARF	21.2325	4.00535	0.185038	0.414807
Zm00001e032122_T001	TCP	0.0233135	4.83305	0.014494	0
Zm00001e031799_T001	MYB	0.18926	1.05507	0.208177	4.70213
Zm00001e031755_T001	MYB_related	0.690141	3.06806	0.267973	0
Zm00001e031709_T001	NAC	0.140883	2.05165	0.636034	0.477922
Zm00001e031518_T004	WRKY	1.33858	21.4663	44.16	18.8967
Zm00001e031518_T002	WRKY	0.2658	5.36427	10.6621	5.09415
Zm00001e031518_T001	WRKY	0.227531	9.14213	13.4502	7.92324
Zm00001e031438_T003	ERF	7.16694	0.0834085	0.0622135	0
Zm00001e031159_T001	WRKY	0.003203	0.329556	7.59844	1.40367
Zm00001e030961_T001	MYB	13.5458	0.202186	0.413202	0.357462
Zm00001e030939_T002	NAC	4.08838	0	0	0.892297
Zm00001e030854_T001	TCP	0.0282295	2.04878	5.29387	4.51131
Zm00001e030796_T003	GeBP	4.84251	0.242935	0.152068	0.0690905
Zm00001e030787_T001	HD-ZIP	0.57911	4.68116	0.0682665	0.024408
Zm00001e030519_T003	bHLH	1.62878	9.88581	0	1.89337
Zm00001e030448_T002	bZIP	0.724478	9.66261	0.995695	0.599403
Zm00001e030443_T001	WRKY	0.0529275	28.5824	14.6383	2.17781
Zm00001e030361_T003	MYB_related	5.48898	11.5122	10.046	2.33
Zm00001e030361_T002	MYB_related	0.223424	0.470002	0.292764	12.1733
Zm00001e030293_T001	MYB	10.4264	1.6193	1.96996	2.9732
Zm00001e030243_T002	GATA	18.0761	4.97414	8.8621	8.0034
Zm00001e030189_T002	SRS	0	2.62449	3.32591	5.0299
Zm00001e030156_T003	bHLH	0.487249	3.60138	0	0
Zm00001e030114_T001	C2H2	0	0	13.3001	0
Zm00001e030090_T001	ERF	0.186368	3.72232	7.72173	3.83338
Zm00001e029967_T003	HD-ZIP	0	3.19473	0	0.142956
Zm00001e029878_T001	ERF	0.172458	16.1366	7.42959	0.14735
Zm00001e029812_T001	TALE	0.008222	0	0.079392	2.32396
Zm00001e029605_T001	C2H2	0.621216	10.6461	29.5559	36.8094
Zm00001e029529_T004	C2H2	0.621485	3.18928	4.4447	0
Zm00001e029529_T003	C2H2	0.611577	3.54693	4.71437	0
Zm00001e029465_T001	C3H	0.240834	5.4799	2.01773	0.708716
Zm00001e029284_T001	LSD	0	2.51411	0	0.0500195
Zm00001e029221_T005	MYB_related	0.063211	3.28363	0.053206	0.267597
Zm00001e029194_T001	NAC	0.131891	3.43102	0.02871	0.074374
Zm00001e029031_T001	bZIP	1.19017	2.31982	0	3.84002
Zm00001e028965_T001	bHLH	0	2.55976	0.0693245	0
Zm00001e028872_T001	NAC	1.4718	20.469	30.9096	25.7909
Zm00001e028862_T001	WOX	0.675608	3.82152	2.01971	3.24005
Zm00001e028850_T001	WRKY	0.192891	3.56172	0	0.122541
Zm00001e028782_T001	C2H2	0.179242	0.909774	73.1459	21.9251
Zm00001e028776_T002	WOX	4.94024	0.06742	0	0
Zm00001e028776_T001	WOX	2.80095	0	0	0
Zm00001e028693_T002	bZIP	6.14693	1.34615	0.405763	0
Zm00001e028675_T001	MYB_related	1.21317	7.63705	21.6381	39.1592
Zm00001e028659_T006	C2H2	0.663134	3.45465	1.82787	0.474495
Zm00001e028539_T002	ARR-B	0.748107	6.4939	0.0788495	0.384852
Zm00001e028442_T002	SBP	0.205232	2.53334	0.351288	0.299824
Zm00001e028304_T001	SRS	2.50941	29.7145	34.0748	42.1672
Zm00001e028212_T002	MIKC_MADS	1.81244	9.27318	0	0.0182595
Zm00001e028168_T001	B3	11.6752	0.515644	1.80158	0.013631
Zm00001e028135_T001	MYB	1.43491	14.1466	0	0.0485545
Zm00001e028111_T001	RAV	2.56508	60.6612	10.8255	5.0539
Zm00001e028085_T001	MYB	0.0455105	9.24981	1.1719	0.848428
Zm00001e027914_T001	HSF	0.007398	0.105609	0.689789	11.5452
Zm00001e027911_T001	WRKY	0.169861	3.8377	0.80491	0.084643
Zm00001e027791_T002	C2H2	1.6895	10.3469	1.32336	2.36488
Zm00001e027758_T002	bHLH	0	0.21756	2.44483	7.62519
Zm00001e027707_T004	C2H2	286.882	75.6102	25.1637	80.0275
Zm00001e027707_T002	C2H2	2.73235	0.900917	11.5937	1.87872
Zm00001e027566_T001	C3H	1.89326	0.357024	10.4081	2.42224
Zm00001e027562_T003	TALE	1.43044	7.37351	0	0
Zm00001e027531_T002	MYB	4.00446	35.5621	0	0.0760935
Zm00001e027439_T001	GATA	0.10687	0.3201	0	2.87952
Zm00001e027401_T004	TCP	0.148117	4.2039	0.05963	0.530742
Zm00001e027350_T001	ERF	0.927302	2.75841	0.1395	0
Zm00001e027337_T001	bZIP	2.23164	4.85987	18.609	85.596
Zm00001e027140_T002	WRKY	1.29265	31.3104	58.7554	38.9617
Zm00001e027034_T002	MIKC_MADS	1.30913	1.25324	0.109248	5.42432
Zm00001e027031_T001	MIKC_MADS	10.0398	6.42963	2.45965	32.0458
Zm00001e026989_T001	ERF	0.937146	14.9492	115.443	159.774
Zm00001e026923_T001	TALE	0.201287	2.45223	0	0
Zm00001e026854_T001	SRS	0.286625	3.6085	2.06057	1.59691
Zm00001e026828_T002	WRKY	1.18348	11.6537	39.2636	16.4869
Zm00001e026828_T001	WRKY	0.107717	0.544678	5.87479	1.05083
Zm00001e026589_T001	GRAS	11.922	1.2466	0	0
Zm00001e026426_T001	MYB	0	4.28062	0	0
Zm00001e025957_T003	NAC	0.230056	2.85489	0	0.145164
Zm00001e025946_T002	MYB_related	0.337338	3.60077	2.48977	6.4203
Zm00001e025937_T001	WRKY	0	0.219654	15.4064	3.97651
Zm00001e025935_T001	WRKY	1.12178	6.98211	117.669	82.6827
Zm00001e025892_T001	C3H	31.3587	4.43834	8.80446	30.3021
Zm00001e025621_T002	NAC	323.805	0.725716	1.54552	0
Zm00001e025621_T001	NAC	291.704	0.54721	0.520861	0.233134
Zm00001e025297_T006	bZIP	0	2.69171	0	1.05553
Zm00001e025297_T005	bZIP	2.30415	0.317127	1.51083	4.40605
Zm00001e025297_T004	bZIP	0.143583	4.22298	1.43642	1.76341
Zm00001e024681_T001	SRS	0.309307	4.47928	2.17472	2.54734
Zm00001e024539_T002	MYB	0.399681	4.8666	0	1.05781
Zm00001e024509_T001	TCP	0.851988	3.80485	0.123134	0.620167
Zm00001e024385_T004	SBP	0.739058	3.72775	0	0
Zm00001e024182_T002	NF-YC	25.8608	6.74037	27.4557	21.9994
Zm00001e024165_T001	B3	0.0317225	2.31973	0.0148555	0.0999835
Zm00001e024044_T003	AP2	2.48863	0	0	0
Zm00001e023838_T003	bHLH	4.11614	12.9527	0	1.11032
Zm00001e023825_T001	MIKC_MADS	7.11834	1.29044	1.31686	2.07706
Zm00001e023816_T001	ERF	0.363231	21.9236	5.78986	0.309904
Zm00001e023804_T001	ERF	0.0960195	2.68533	0.45968	0.453643
Zm00001e023733_T001	MYB	0.36804	6.68361	0	0.021837
Zm00001e023698_T001	bHLH	0.701272	3.76044	0.0246995	0.212105
Zm00001e023686_T001	ERF	0.86006	7.04511	3.58266	0.890176
Zm00001e023650_T006	GATA	7.51081	60.5237	6.03761	1.07325
Zm00001e023650_T004	GATA	2.28053	3.81281	1.17296	0.197726
Zm00001e023551_T001	C2H2	0.144316	1.53952	6.46188	5.8544
Zm00001e023520_T001	C3H	20.3802	25.6048	17.3668	1.37415
Zm00001e023435_T001	Dof	0	0	0	9.69589
Zm00001e023240_T002	B3	0.025198	0.244065	7.15274	6.62603
Zm00001e023235_T001	GRAS	1.16748	6.99391	9.57398	14.1014
Zm00001e023224_T001	ERF	0.0125535	3.06946	1.26308	0.017876
Zm00001e023218_T004	Dof	0.42788	2.49032	0.266204	1.55758
Zm00001e023172_T001	C2H2	12.842	0.135335	0.0592455	0
Zm00001e023128_T004	Trihelix	5.70631	1.00697	0	0.0033335
Zm00001e023122_T001	DBB	0.668412	4.62067	1.67447	4.6765
Zm00001e023066_T001	TCP	0.941753	7.40298	0.397597	0.605899
Zm00001e023019_T001	NAC	1.00437	11.9326	1.88073	1.37649
Zm00001e022915_T001	DBB	4.69161	27.3004	22.9415	42.2267
Zm00001e022819_T001	MIKC_MADS	0.054581	0.01184	0	1.95576
Zm00001e022817_T001	NAC	0.093322	0.0523185	0.071287	4.41101
Zm00001e022791_T001	EIL	0.643553	4.23765	0.025561	0.0120705
Zm00001e022665_T001	E2F/DP	3.08702	0	0.022638	0
Zm00001e022331_T001	WRKY	0.073505	5.10008	1.83277	0.874851
Zm00001e022005_T003	bHLH	0.464431	2.56362	0.0154075	0.055701
Zm00001e021861_T005	MIKC_MADS	0.672419	0.539728	0.290668	3.16293
Zm00001e021861_T002	MIKC_MADS	0	1.11581	0.0589585	6.07997
Zm00001e021760_T004	MYB_related	0.00057	3.47319	0.677377	0.262618
Zm00001e021724_T002	MYB_related	0.0066455	1.38181	0.315987	2.23464
Zm00001e021721_T001	NAC	0.0046925	0.89264	0	2.45781
Zm00001e021579_T001	ERF	3.45296	6.45338	8.02304	0.830726
Zm00001e021527_T001	ARF	0.198554	2.86635	0.360902	0.208754
Zm00001e021526_T001	bHLH	24.6927	8.3715	1.11868	14.1375
Zm00001e021214_T003	bHLH	2.44653	17.2079	26.9338	35.74
Zm00001e020921_T001	GRAS	0.124034	3.07401	3.74467	1.71419
Zm00001e020754_T001	MYB	0.276141	8.59478	0.0249975	0.0990345
Zm00001e020496_T001	C2H2	0.832178	12.832	1.09265	1.29892
Zm00001e020410_T001	WRKY	0	0.412909	3.15068	1.36263
Zm00001e020371_T001	MYB	0.406715	8.76504	44.5005	178.267
Zm00001e020203_T001	HB-other	3.84503	0.239105	0.57187	0.251858
Zm00001e020188_T003	Trihelix	3.27104	23.653	7.72107	5.35526
Zm00001e020140_T001	MYB	0.038161	2.33413	0.248012	0.17261
Zm00001e020044_T001	MYB	0.726063	14.7794	0	0.043741
Zm00001e020021_T001	bHLH	0.731198	10.7758	1.9462	0.656219
Zm00001e020012_T004	bHLH	0.041394	0.0980365	0.66954	9.24898
Zm00001e020012_T002	bHLH	0.124151	0.887508	8.15701	33.0898
Zm00001e019977_T001	WRKY	0.128476	1.12605	3.14717	3.76997
Zm00001e019924_T005	MIKC_MADS	0.305606	8.57636	0	0
Zm00001e019924_T001	MIKC_MADS	0.0041405	3.82666	0	0
Zm00001e019789_T003	ARF	11.7362	7.32436	0	0.730882
Zm00001e019777_T001	bZIP	3.82191	8.46099	0	0.921415
Zm00001e019734_T001	TCP	0.813519	4.10748	7.34282	8.46285
Zm00001e019606_T002	C2H2	0.553855	4.03607	1.86988	0
Zm00001e019501_T002	MYB	2.34242	0.02075	0.0843345	0.0018585
Zm00001e019501_T001	MYB	24.4961	7.06295	2.72445	11.7813
Zm00001e019446_T001	WRKY	0.285754	6.18763	0.016754	0
Zm00001e019443_T001	WRKY	1.18955	13.4943	0.326265	0
Zm00001e019376_T001	C3H	0.795262	0.409298	11.4319	0.0973715
Zm00001e019349_T001	C2H2	0.905679	0.205984	8.34279	1.30134
Zm00001e019329_T003	WOX	9.42062	0.062386	0	0
Zm00001e019280_T001	TALE	5.2312	30.8348	9.89053	12.0121
Zm00001e019209_T001	bZIP	7.62185	0.157444	0.0777965	0.389143
Zm00001e019129_T002	C2H2	0	2.47442	4.75957	3.03319
Zm00001e019129_T001	C2H2	0.103735	2.20738	4.54114	0.0913435
Zm00001e019110_T001	MYB	1.41246	16.1914	9.56538	14.5303
Zm00001e019057_T001	MIKC_MADS	21.9045	15.1895	11.2269	105.718
Zm00001e019046_T001	NAC	1.82114	2.59377	16.0463	1.57319
Zm00001e019029_T001	MIKC_MADS	4.38602	23.6175	0	0
Zm00001e018927_T001	ARR-B	0.999829	10.2113	0.667894	1.43321
Zm00001e018872_T002	B3	3.25388	0.0204955	0	0.0077235
Zm00001e018849_T004	C3H	0.227893	0.160541	3.45177	0.145787
Zm00001e018817_T003	SBP	0.955861	20.9043	0.684686	0.463776
Zm00001e018522_T001	ERF	0.0170315	6.02518	0	0
Zm00001e018502_T001	WRKY	2.49453	0.492561	0.017836	0.0129965
Zm00001e018471_T001	MYB	80.7765	0.3784	0.105865	0.019458
Zm00001e018364_T002	ZF-HD	0.0541335	3.86723	0	0.156845
Zm00001e018193_T002	MYB	0.173051	6.80002	26.7732	77.6876
Zm00001e018126_T002	ARF	4.55411	0.771694	2.54185	3.26167
Zm00001e018118_T002	HD-ZIP	5.43103	0.319321	0	0.094555
Zm00001e018104_T004	LSD	1.56122	0.419229	4.09891	3.77286
Zm00001e018104_T003	LSD	1.3882	9.80024	14.5678	15.2164
Zm00001e018104_T002	LSD	0.323491	2.15297	4.58056	3.95937
Zm00001e018038_T001	WRKY	0.867835	1.48652	0	3.09915
Zm00001e017951_T005	YABBY	2.16247	0.003101	1.54562	0.00036
Zm00001e017496_T002	MYB	6.82892	40.9012	11.0687	5.08225
Zm00001e017451_T002	SBP	0.0662365	0.166506	2.83174	0.127954
Zm00001e017428_T003	MYB	3.17539	8.6323	0	2.30123
Zm00001e017428_T002	MYB_related	0	5.09101	0	0
Zm00001e017286_T005	NAC	9.90941	78.4026	28.3787	22.0055
Zm00001e017164_T006	NAC	59.1362	0	0	0
Zm00001e017164_T005	NAC	31.9052	0	0.013935	0
Zm00001e017164_T004	NAC	26.036	0	0	0
Zm00001e017164_T003	NAC	13.417	0	0	0
Zm00001e017164_T002	NAC	6.03317	0	0.262373	0
Zm00001e017017_T002	ERF	0.001096	0.0011375	0.0012245	28.3907
Zm00001e016956_T001	RAV	0.0853005	0.191418	3.47374	0.706774
Zm00001e016853_T001	MYB_related	0.183857	1.98534	15.5825	40.462
Zm00001e016829_T005	MYB_related	2.25679	1.44021	0	3.92348
Zm00001e016785_T003	LBD	0	2.63339	0	0
Zm00001e016622_T001	WRKY	0.018934	0	0.0073555	23.2301
Zm00001e016559_T001	C2H2	0.749122	4.41144	1.64227	0.976748
Zm00001e016554_T001	bHLH	0.0256745	0.100575	4.509	1.17625
Zm00001e016532_T001	DBB	3.09896	38.6014	14.2343	21.0303
Zm00001e016529_T004	MIKC_MADS	40.9502	1.66419	6.03216	6.98656
Zm00001e016482_T003	bZIP	4.70543	14.3278	41.0813	0.0776425
Zm00001e016455_T001	bHLH	0.935743	1.18107	62.0722	15.9005
Zm00001e016421_T001	ERF	5.80896	2.55208	0.061876	0
Zm00001e016403_T002	MYB	2.98983	0.947765	0.0357475	0
Zm00001e016357_T002	G2-like	0.395338	7.64502	2.67269	8.69743
Zm00001e016357_T001	G2-like	0.048214	1.19794	2.24616	2.15735
Zm00001e016117_T001	bHLH	2.29408	2.08846	0	0.133862
Zm00001e016072_T001	MYB	0.019401	0.011058	4.50945	0.569087
Zm00001e015997_T002	HD-ZIP	0.261453	8.23961	0	0.0049465
Zm00001e015980_T001	WRKY	0.0573475	0.221778	14.4732	2.33867
Zm00001e015956_T002	bZIP	0.289336	3.34402	3.39429	4.94047
Zm00001e015956_T001	bZIP	2.24531	17.0076	3.76678	14.0611
Zm00001e015946_T001	ERF	0	12.3007	1.4935	0.204361
Zm00001e015924_T002	MIKC_MADS	37.1245	5.6286	8.12364	8.63923
Zm00001e015717_T003	HD-ZIP	0.327366	20.8265	4.26711	4.8938
Zm00001e015717_T002	HD-ZIP	3.30143	8.25407	0.593623	4.825
Zm00001e015701_T001	Dof	1.95762	9.90837	15.9143	59.6426
Zm00001e015662_T001	C3H	0.705811	0.0626925	11.5349	0.699709
Zm00001e015590_T001	ZF-HD	0.0559275	2.50871	0.114236	0.654152
Zm00001e015588_T001	MYB_related	0.36665	30.6336	0.087521	0.161092
Zm00001e015584_T003	bHLH	2.28968	7.92139	5.84674	24.8336
Zm00001e015547_T001	G2-like	0.387561	9.15492	0.231799	8.98392
Zm00001e015436_T001	GRF	3.66713	0.454834	0	0.0403715
Zm00001e015432_T003	C3H	0.021629	0.078388	11.673	0.23717
Zm00001e015432_T001	C3H	1.80789	0.328819	0.0517035	1.09814
Zm00001e015430_T001	ERF	0.126612	18.2895	2.41612	0
Zm00001e015429_T001	ERF	0.059271	13.8429	3.99835	0.0353395
Zm00001e015414_T003	Dof	0.409821	4.63896	0.044475	0.469355
Zm00001e015328_T001	ERF	0.927436	13.2627	0.02846	0.0137095
Zm00001e015314_T001	ERF	0.375821	4.17802	0.232145	0.149149
Zm00001e015312_T001	ERF	0.489994	7.76723	12.1319	6.70907
Zm00001e015239_T001	MYB	0.0343695	6.19175	0	0.01195
Zm00001e015235_T001	MYB	5.19654	26.1205	8.23123	3.43621
Zm00001e015053_T002	DBB	1.96823	23.894	18.3886	26.8762
Zm00001e014925_T001	MYB	0.938385	32.6823	0	0
Zm00001e014746_T002	E2F/DP	5.71441	1.48229	1.81783	1.70953
Zm00001e014408_T001	HSF	0	4.2524	2.33144	9.35084
Zm00001e014321_T001	bZIP	0.571211	3.90776	0.097829	7.05241
Zm00001e013997_T001	bZIP	0.476208	0.647158	1.73456	25.1212
Zm00001e013910_T001	MYB	4.43085	64.7118	10.2623	13.9181
Zm00001e013838_T001	WRKY	2.84878	131.305	134.404	39.1285
Zm00001e013804_T001	CO-like	0.0529185	0.90324	5.9557	20.8764
Zm00001e013685_T001	ERF	2.70456	34.7063	2.13138	4.51075
Zm00001e013656_T002	HB-PHD	0.797651	4.43048	2.31994	1.45883
Zm00001e013603_T001	Nin-like	2.84235	14.6904	50.958	24.3913
Zm00001e013574_T001	bZIP	7.89154	34.2721	0.339084	1.59705
Zm00001e013304_T004	bHLH	5.12048	0	0	0
Zm00001e013304_T001	bHLH	3.5413	20.9425	1.19549	0.895617
Zm00001e013256_T004	SRS	0.23484	2.14697	2.42596	2.45234
Zm00001e012968_T002	ARF	1.68254	17.2098	0.347029	1.43373
Zm00001e012968_T001	ARF	4.10331	21.4576	21.5249	5.68098
Zm00001e012960_T010	MYB	0	0	90.0028	0
Zm00001e012960_T009	MYB	0	0	5.67091	0
Zm00001e012960_T004	MYB	0	0	1.98908	0
Zm00001e012960_T002	MYB	0	0	7.79628	0
Zm00001e012829_T001	HD-ZIP	0.912458	10.1521	0.791022	3.90312
Zm00001e012497_T002	MYB	1.98405	0.01241	0	0
Zm00001e012425_T002	WRKY	0.820017	4.2159	0.381692	0.333149
Zm00001e012388_T001	YABBY	0.228349	2.4096	0.0092165	0.027675
Zm00001e012213_T001	GRAS	7.32996	57.8412	13.326	21.3443
Zm00001e012091_T001	GATA	4.303	0.859155	6.54314	2.94093
Zm00001e012066_T002	WRKY	16.2217	2.77113	1.87866	1.66526
Zm00001e012026_T008	MIKC_MADS	2.53157	54.5944	6.54699	18.1927
Zm00001e011983_T001	C2H2	0.667137	45.7072	34.8188	6.93898
Zm00001e011786_T001	NAC	2.13516	13.7719	13.4945	3.46476
Zm00001e011756_T001	C2H2	0.244324	2.73149	1.68289	0.780945
Zm00001e011712_T003	SBP	2.87376	2.83634	0.001662	2.10664
Zm00001e011565_T002	MIKC_MADS	5.92931	46.9779	8.21506	12.8584
Zm00001e011141_T001	bHLH	8.61457	3.87895	0.084959	0.589494
Zm00001e010924_T001	CO-like	2.38415	0.580321	0.0958105	4.06241
Zm00001e010868_T002	bZIP	6.80666	36.8796	25.3114	23.6242
Zm00001e010868_T001	bZIP	10.7837	0	0.19587	0
Zm00001e010646_T001	GRAS	3.58111	24.6743	5.38605	1.76668
Zm00001e010518_T001	GRAS	6.7088	107.797	23.4919	12.5774
Zm00001e010443_T001	SBP	0.935203	10.6659	0.335506	0.223658
Zm00001e010319_T001	C2H2	49.378	0	0	0
Zm00001e010251_T001	MYB	3.09953	22.4757	10.722	19.7988
Zm00001e010218_T001	HD-ZIP	4.35733	23.8588	23.2324	27.6031
Zm00001e010195_T001	ERF	0.294013	2.52477	3.52121	0.266249
Zm00001e010184_T001	bZIP	6.47887	0	0.0136605	0.009954
Zm00001e010138_T003	bHLH	0.009123	6.43443	0.191719	2.43262
Zm00001e010133_T001	NAC	2.28734	8.04084	12.9215	3.38543
Zm00001e010106_T002	bHLH	6.41522	2.50764	1.1314	0.266097
Zm00001e010048_T001	WRKY	2.01775	0.407541	2.3107	0.784765
Zm00001e010022_T001	Dof	2.958	11.8048	0.223201	4.41823
Zm00001e010016_T001	bHLH	0.808277	3.38469	0.90578	4.51353
Zm00001e010004_T003	HD-ZIP	0.956035	6.13306	0.489532	0.706609
Zm00001e010004_T001	HD-ZIP	2.175	19.93	0.594506	0.718437
Zm00001e009468_T005	C2H2	3.71905	9.9605	0.401834	4.55769
Zm00001e009468_T004	C2H2	3.19478	8.50339	0.277605	3.76962
Zm00001e009468_T003	C2H2	0	0.0415585	6.95093	0
Zm00001e009384_T001	NAC	2.19682	13.8372	18.3953	8.15594
Zm00001e009331_T004	bZIP	11.3146	0.016954	1.67753	0.516352
Zm00001e009303_T001	Dof	56.6868	0.200014	0	0
Zm00001e009234_T001	NAC	1.04799	0	1.77822	2.00246
Zm00001e009082_T002	bZIP	6.68433	38.2386	9.12021	9.47188
Zm00001e008903_T005	C3H	0.48853	1.31972	0.422584	7.62383
Zm00001e008671_T003	B3	0.449138	1.82068	5.09256	0.979606
Zm00001e008306_T001	ERF	0.015207	1.17012	1.84064	3.04166
Zm00001e008118_T002	bHLH	38.8805	0.0433155	0	0
Zm00001e008082_T001	ZF-HD	0.213109	4.47487	0	0.013516
Zm00001e008068_T002	NAC	1.3199	0	4.68501	11.5452
Zm00001e008068_T001	NAC	0.074654	0.053418	35.2348	2.22599
Zm00001e008054_T001	C3H	3.15096	0	1.57745	0.0682815
Zm00001e008040_T002	ARF	0.678513	2.68154	2.54354	0.503634
Zm00001e007904_T001	MYB	2.46963	7.84776	0.0278415	0
Zm00001e007834_T002	WRKY	0	2.67983	0	0
Zm00001e007720_T001	DBB	4.83923	33.0495	23.7359	62.0332
Zm00001e007706_T001	bZIP	6.31405	6.8776	0.142503	0.678269
Zm00001e007691_T003	CO-like	1.21342	20.9277	18.3164	15.1195
Zm00001e007383_T004	Trihelix	2.34699	5.23786	0	0.37648
Zm00001e007352_T001	ERF	6.33402	65.1638	134.779	177.955
Zm00001e007343_T003	HD-ZIP	0	4.68862	0	0.894343
Zm00001e007281_T001	bHLH	0.194541	2.58524	0.0544325	1.40994
Zm00001e007243_T004	Nin-like	8.37989	2.36542	3.96387	4.66606
Zm00001e007243_T003	Nin-like	2.43745	0.148009	0.0080605	0.0077695
Zm00001e007235_T003	C2H2	4.1256	0.270199	0	0
Zm00001e007205_T001	ERF	0.178634	8.87974	3.01122	0.031981
Zm00001e007066_T002	LFY	0.455479	5.90567	0.899432	1.6134
Zm00001e006917_T003	bHLH	0.731753	5.42945	0.468861	0.280407
Zm00001e006686_T001	SBP	0.007134	4.76207	0.0147875	0
Zm00001e006604_T001	ERF	1.31233	16.2355	23.7758	17.0067
Zm00001e006541_T001	B3	3.65647	0.0497905	0	0
Zm00001e006465_T001	MYB_related	0.038604	18.5537	3.20421	0.0829895
Zm00001e006136_T001	NAC	3.97532	42.4614	46.1568	43.8512
Zm00001e006132_T001	bHLH	0.13128	3.1345	0.0765155	0.0101485
Zm00001e006004_T001	bZIP	3.37429	5.61546	0.868064	11.6818
Zm00001e005940_T001	GATA	0.904598	3.09809	0	0.098002
Zm00001e005909_T001	TCP	5.1088	1.05196	0	0
Zm00001e005825_T002	TALE	1.4672	8.01875	0	0.0134885
Zm00001e005783_T002	G2-like	2.31502	2.63938	21.3642	4.98692
Zm00001e005777_T001	C2H2	3.85069	35.7459	101.793	51.4295
Zm00001e005732_T002	WRKY	4.00831	5.28256	2.04144	0.337895
Zm00001e005708_T001	MIKC_MADS	0.0861105	5.21179	0.205374	0.159964
Zm00001e005705_T006	MIKC_MADS	3.71091	30.2197	4.45461	7.95598
Zm00001e005624_T001	bHLH	1.0383	36.4302	25.6322	4.67011
Zm00001e005558_T002	GRF	0.554527	8.48466	0.205177	2.07125
Zm00001e005558_T001	GRF	2.36032	13.4669	0.42965	1.38346
Zm00001e005547_T001	TALE	0.0179435	14.3298	0.017441	0
Zm00001e005545_T001	TALE	0.0931625	5.13852	0	0
Zm00001e005407_T001	TCP	0.0210265	3.68927	0.0136015	0.087285
Zm00001e005219_T001	WRKY	0.106055	0.365922	0.497999	4.86828
Zm00001e005151_T005	TALE	0.214962	0.130248	0	6.98532
Zm00001e005151_T003	TALE	0	4.02122	3.73191	22.3523
Zm00001e005151_T002	TALE	0.926906	9.81583	17.0569	22.2511
Zm00001e005106_T001	B3	0.848028	5.62005	6.11525	3.32003
Zm00001e005094_T001	NAC	3.97479	0.592156	0.127707	0.1647
Zm00001e005044_T002	MYB	10.2047	0	0.09638	0
Zm00001e004885_T001	MYB	2.98843	0.072606	0.246431	0
Zm00001e004824_T001	HD-ZIP	0.644881	27.5819	0	0.280272
Zm00001e004568_T001	MYB	1.02618	6.27093	1.03031	0.594915
Zm00001e004553_T004	HD-ZIP	7.61593	2.26991	0.309746	1.12939
Zm00001e004236_T004	NF-YB	1.43565	0.571766	0	2.38484
Zm00001e004183_T001	WRKY	0.0474105	5.04701	0.326323	0.0794135
Zm00001e004140_T001	MYB	0.750224	6.9786	0	0
Zm00001e004114_T001	MYB	10.593	0.109811	0	0
Zm00001e004112_T001	ZF-HD	0.308169	3.39842	0.204129	0.662876
Zm00001e004111_T001	ZF-HD	2.59948	5.77428	0	0.306592
Zm00001e004048_T002	ERF	10.4575	0.011263	0	0
Zm00001e003962_T001	C2H2	12.8873	8.63225	101.738	10.746
Zm00001e003800_T001	ERF	0.210433	23.7149	7.79132	0.106849
Zm00001e003771_T001	C2H2	0.055619	2.87097	0	0.103241
Zm00001e003763_T001	HD-ZIP	0.402138	4.96911	0	0.315146
Zm00001e003744_T001	TCP	5.72551	51.0648	10.1919	5.65863
Zm00001e003670_T001	M-type_MADS	0.426621	2.99293	2.64796	6.05662
Zm00001e003624_T001	bHLH	2.29004	39.8589	0.0048315	6.46479
Zm00001e003539_T001	EIL	2.66526	0.816991	2.39692	0.723127
Zm00001e003532_T006	bHLH	0.235487	0.0025995	2.26931	0.387244
Zm00001e003532_T004	bHLH	0.694597	0.0901265	3.89441	1.53604
Zm00001e003334_T001	bZIP	0.837122	0.258532	1.86267	3.39443
Zm00001e003327_T001	TALE	0.309629	4.08415	5.6258	0.594325
Zm00001e003179_T003	bZIP	0.259838	0.674827	0.193261	3.13737
Zm00001e003179_T002	bZIP	0.127498	0.479702	0	3.49412
Zm00001e003179_T001	bZIP	2.63379	13.8235	2.79358	17.5074
Zm00001e003093_T001	G2-like	0.094465	2.45923	0	0.018741
Zm00001e003090_T004	B3	0	3.11628	0.014186	0.0316365
Zm00001e003090_T001	B3	0.524261	8.92108	0	0.025411
Zm00001e002951_T002	Dof	0.0369825	4.50702	0.115057	0.177365
Zm00001e002893_T001	MYB	0.758999	1.22322	8.10074	72.5531
Zm00001e002803_T002	HD-ZIP	0.159402	0.0252185	0	1.91337
Zm00001e002803_T001	HD-ZIP	0	0.516019	1.66905	8.44683
Zm00001e002421_T001	bHLH	11.904	110.002	39.158	28.4552
Zm00001e002416_T001	NAC	0.732092	3.66497	0.332682	0
Zm00001e002355_T002	HD-ZIP	2.48128	50.1117	0	0.295654
Zm00001e002326_T001	GATA	0.890691	14.2011	0	0.577576
Zm00001e002183_T001	bZIP	1.02667	8.87298	0.018308	0.026359
Zm00001e001988_T002	Dof	31.5296	0	0	0
Zm00001e001988_T001	Dof	2.87983	0	0	0
Zm00001e001980_T001	NF-YB	0.580468	14.7695	1.55101	2.32208
Zm00001e001893_T002	bHLH	5.82184	38.0205	16.2086	13.4129
Zm00001e001893_T001	bHLH	0.364451	5.97338	0.192671	1.97252
Zm00001e001834_T001	bHLH	1.6572	0.492364	3.78303	1.75287
Zm00001e001803_T001	MYB	0.188389	5.9354	0	0.0249265
Zm00001e001551_T001	G2-like	4.25804	0.0650165	0.100754	0.987721
Zm00001e001540_T001	NAC	1.37746	0	27.216	13.8707
Zm00001e001526_T001	G2-like	0.67367	4.6453	0.791891	0.4397
Zm00001e001522_T003	EIL	0.125154	16.425	23.9691	11.4651
Zm00001e001512_T003	WRKY	3.78024	21.3664	9.5588	10.8953
Zm00001e001483_T001	AP2	4.73284	0.25181	0.015374	0.0113355
Zm00001e001154_T001	C2H2	0.435777	6.7011	0.0115305	0.068563
Zm00001e000980_T002	C2H2	0	0.917091	0.912474	3.25389
Zm00001e000775_T001	HD-ZIP	0.386719	3.2573	4.15738	4.42476
Zm00001e000659_T001	HD-ZIP	1.51734	15.9174	6.89487	13.3574
Zm00001e000657_T002	bHLH	0.84694	8.88934	0.103166	0.048213
Zm00001e000624_T003	B3	3.7742	1.14148	0	0.0271225
Zm00001e000609_T001	ERF	2.96433	0.175315	8.81586	9.10816
Zm00001e000608_T001	ERF	2.91446	0.237836	25.7301	7.84281
Zm00001e000553_T002	NF-YA	2.70463	0	2.47393	0.608788
Zm00001e000532_T002	HD-ZIP	0.979679	9.60179	0	0.11749
Zm00001e000532_T001	HD-ZIP	2.53798	20.2364	0.168978	1.28322
Zm00001e000317_T001	BES1	10.4123	0.063371	0.0327155	0
Zm00001e000274_T002	NAC	0.236799	12.9374	5.7571	6.88256
Zm00001e000201_T001	bZIP	19.6561	4.37209	0.502421	0.06841
Zm00001e000149_T001	NAC	10.0017	2.54411	1.19202	1.37832
Zm00001e000046_T001	GRAS	0.199014	2.48484	0.027302	0.060099
