# Supplementary material for: Transcriptome profiling provides insights into the molecular mechanisms of maize kernel and silk development
Source: BMC Genom Data. 2021 Aug 21;22:28. doi: 10.1186/s12863-021-00981-4 (PMC8379809; doi:10.1186/s12863-021-00981-4)
Supplement: Supplementary file 8 — Additional file 8: Table S6. Genes involved in the development of self-pollinated and unpollinated kernels and silks. [file 12863_2021_981_MOESM8_ESM.xlsx]

## Sheet: Sheet1
Genes involved in the development of self-pollinated and unpollinated kernels and silks
Gene	Name	Transcript_id	KSP_1	KSP_2	KUP_1	KUP_2	SSP_1	SSP_2	SUP_1	SUP_2
Zm00001e026589	ZmGRAS20	Zm00001e026589_T001	12.6689	11.1751	1.14877	1.34442	0	0	0	0
Zm00001e021778	ZmFIE1	Zm00001e021778_T001	19.4703	22.3871	0.017553	0	0	0	0	0
	ZmFIE1	Zm00001e021778_T002	62.4388	55.4572	0.038638	0.019678	0.187501	0.241104	0	0.045542
Zm00001e030868	zSSIIa	Zm00001e030868_T001	4.35057	3.25478	1.80663	0.252372	0.99465	0.01595	0.747479	0.611682
	zSSIIa	Zm00001e030868_T002	48.2527	47.9903	0	2.85406	0	0.6418	0	0
Zm00001e039962	ZmDULL1	Zm00001e039962_T001	65.5439	66.1969	0.895468	0.936574	0.308344	0.279017	0.192191	0.222669
Zm00001e001376	ZmDek1	Zm00001e001376_T002	9.47086	9.55042	13.0997	13.177	8.85545	8.06871	9.34581	8.86197
Zm00001e020387	shrunken-2	Zm00001e020387_T001	61.361	24.8243	0.552744	1.34981	2.58754	6.02333	0.677457	0.813184
	shrunken-2	Zm00001e020387_T002	165.684	174.383	0	0	2.14138	0	0	0
	shrunken-2	Zm00001e020387_T003	386.827	340.538	0	0	0.126503	0	0	0
	shrunken-2	Zm00001e020387_T004	58.0726	59.9274	0.530497	0.322397	0.099746	0.478976	0.447321	0.084075
	shrunken-2	Zm00001e020387_T005	94.7326	94.6575	0.655051	0	0.13048	0	0	0.037631
Zm00001e036258	Shrunken-1	Zm00001e036258_T008	4.34122	3.74197	2.02733	1.30853	1.56653	0.725458	0.283151	0.376796
	Shrunken-1	Zm00001e036258_T009	1205.23	1201.67	395.209	391.94	134.326	139.881	106.187	107.794
Zm00001e038018	sucrose synthase-1	Zm00001e038018_T002	453.994	463.682	218.684	223.228	1.79161	1.62101	0.741023	3.29156
Zm00001e013321	starch branching enzyme1	Zm00001e013321_T001	3.18487	4.00291	0.519213	1.1567	0.010549	1.40431	0	0
	starch branching enzyme1	Zm00001e013321_T002	198.244	199.786	55.7139	54.9442	4.63261	2.15785	3.62708	2.79077
Zm00001e036918	ZmGRP5	Zm00001e036918_T001	1.07854	1.50578	1.14665	1.43022	76.9723	76.2323	42.1736	44.6324
Zm00001e027337	ZmbZIP25	Zm00001e027337_T001	1.7715	2.69178	4.67386	5.04589	17.3534	19.8646	82.2426	88.9493
	ZmbZIP25	Zm00001e027337_T002	0.593286	0.856617	0.845266	1.10793	2.86838	2.25691	6.85785	7.49914
	ZmbZIP25	Zm00001e027337_T003	0.468573	0	0.705624	1.05345	2.07334	1.78569	6.67952	7.78011
	ZmbZIP25	Zm00001e027337_T004	0.702609	1.5749	1.70612	1.04512	2.88773	2.33854	4.12564	9.32974
	ZmbZIP25	Zm00001e027337_T005	1.72733	1.4109	1.57547	2.38081	3.26524	2.5786	7.36423	7.1889
Zm00001e032953	ZmO2	Zm00001e032953_T001	20.8383	19.3099	0.019751	0	0.065307	0.089016	0	0
Zm00001e021178	Z1A α-zein	Zm00001e021178_T001	8.21535	6.40839	0.010174	0.021184	1.34363	0.032444	0	0.024023
	Z1A α-zein	Zm00001e021178_T003	75.6021	111.014	0.255063	0.324648	2.05566	0.506523	0.035866	0.128636
	Z1A α-zein	Zm00001e021178_T004	2.80506	1.56703	0.144976	0.100354	1.32366	0.023459	0	0.008923
Zm00001e021671	Z1A α-zein	Zm00001e021671_T001	387.037	379.973	0.619996	0.889435	1.39857	0.909753	0.106203	0.136728
Zm00001e021670	Z1A α-zein	Zm00001e021670_T001	487.129	405.796	1.81602	0.946344	2.00955	1.84578	0.262018	0.082382
Zm00001e021178	Z1A α-zein	Zm00001e021178_T001	8.21535	6.40839	0.010174	0.021184	1.34363	0.032444	0	0.024023
	Z1A α-zein	Zm00001e021178_T003	75.6021	111.014	0.255063	0.324648	2.05566	0.506523	0.035866	0.128636
	Z1A α-zein	Zm00001e021178_T004	2.80506	1.56703	0.144976	0.100354	1.32366	0.023459	0	0.008923
Zm00001e021180	Z1A α-zein	Zm00001e021180_T001	41.5764	32.0719	0.226255	0.058478	1.42785	0.388355	0.051084	0.04867
Zm00001e021177	Z1A α-zein	Zm00001e021177_T001	41.929	39.921	0.129599	0.323483	0.574258	0.541936	0	0.01968
Zm00001e021673	Z1A α-zein	Zm00001e021673_T001	144.304	150.284	0.404023	0.476544	0.646465	0.720855	0.065473	0.174887
Zm00001e033097	Z1B α-zein	Zm00001e033097_T001	604.795	648.036	2.07817	1.39828	3.25001	1.85047	0.399796	0.356204
	Z1B α-zein	Zm00001e033097_T004	466.744	510.094	3.5845	3.80006	3.31762	2.9274	0.471676	0.573474
Zm00001e033096	Z1B α-zein	Zm00001e033096_T001	17.3352	18.8851	0	0.083219	0	0	0	0
Zm00001e033095	Z1B α-zein	Zm00001e033095_T001	154.825	279.996	0.85617	0.875237	1.24111	1.26503	0.217748	0.10166
Zm00001e033098	Z1B α-zein	Zm00001e033098_T001	4.95672	4.41531	0	0	0	0	0	0
Zm00001e003054	Z1D α-zein	Zm00001e003054_T003	3.07328	2.80071	0	0	0	0	0	0
Zm00001e003052	Z1D α-zein	Zm00001e003052_T003	60.1245	58.7579	0.137308	0.116916	0.379398	0.061323	0.045214	0
Zm00001e021489	Z1C α-zein	Zm00001e021489_T001	39.0336	38.6784	0.173856	0.090496	0.478246	0.091322	0	0
Zm00001e021146	Z1C α-zein	Zm00001e021146_T001	108.744	112.651	0.477087	0.346175	0.604818	0.318644	0.078313	0.040125
Zm00001e021149	Z1C α-zein	Zm00001e021149_T001	36.9897	33.8768	0.223591	0.029108	0.045763	0.133742	0.03287	0
Zm00001e021147	Z1C α-zein	Zm00001e021147_T001	4.11359	4.01259	0.070402	0.036707	0.006024	0	0	0
Zm00001e021145	Z1C α-zein	Zm00001e021145_T001	2.53771	3.39305	0	0	0	0	0	0
Zm00001e021144	Z1C α-zein	Zm00001e021144_T001	2.53906	2.79657	0.069099	0.006554	0	0	0.020172	0
Zm00001e029709	15-kD β-zein	Zm00001e029709_T001	247.504	357.694	1.074	2.57954	1.86704	5.47864	0.400033	0.314177
Zm00001e031032	18-kD δ-zein	Zm00001e031032_T001	820.884	834.386	1.79737	1.58414	2.83196	2.79088	0.17905	0.275067
Zm00001e034236	27-kD γ-zein	Zm00001e034236_T001	107.47	207.149	17.0665	0	26.8829	27.7877	2.80581	2.4806
Zm00001e034235	50-kD γ-zein	Zm00001e034235_T001	98.964	100.259	0.057323	0.089513	0.99412	0.15781	0.067387	0.103466
